# Supplementary material for: Characteristics and sources of atmospheric pollutants in typical inland cities in arid regions of central Asia: A case study of Urumqi city
Source: PLoS One. 2021 Apr 20;16(4):e0249563. doi: 10.1371/journal.pone.0249563 (PMC8057588; doi:10.1371/journal.pone.0249563)
Supplement: S1 Dataset — (ZIP) [file pone.0249563.s001.zip]

Archive with 21 entries (18 files):
- Backward trajectory analysis data/
- Backward trajectory analysis data/11/
- Backward trajectory analysis data/11/cluster4oula.dbf
- Backward trajectory analysis data/11/cluster4oula.prj
- Backward trajectory analysis data/11/cluster4oula.shp
- Backward trajectory analysis data/11/cluster4oula.shx
- Backward trajectory analysis data/12/
- Backward trajectory analysis data/12/cluster4oula.dbf
- Backward trajectory analysis data/12/cluster4oula.prj
- Backward trajectory analysis data/12/cluster4oula.shp
- Backward trajectory analysis data/12/cluster4oula.shx
- Backward trajectory analysis data/201811PM10.csv
- Backward trajectory analysis data/201811PM2.5.csv
- Backward trajectory analysis data/201812PM10.csv
- Backward trajectory analysis data/201812PM2.5.csv
- Backward trajectory analysis data/2018_1112.xlsx
- Daily air quality data of Urumqi from 2014 to 2018.xlsx
- Location of monitoring points.xlsx
- Meteorological observation data.xlsx
- Observed air quality data.xlsx
- Pollution incident data in 2018.xlsx
