# Supplementary material for: Characteristics and sources of atmospheric pollutants in typical inland cities in arid regions of central Asia: A case study of Urumqi city
Source: PLoS One. 2021 Apr 20;16(4):e0249563. doi: 10.1371/journal.pone.0249563 (PMC8057588; doi:10.1371/journal.pone.0249563)
Supplement: S1 Dataset — (ZIP) [file pone.0249563.s001.zip › Backward trajectory analysis data/11/cluster4oula.prj]

GEOGCS["GCS_WGS_1984",DATUM["D_WGS_1984",SPHEROID["WGS_1984",6378137.0,298.2572235629972]],PRIMEM["Greenwich",0.0],UNIT["Degree",0.0174532925199433]]
