# Supplementary material for: Characteristics and sources of atmospheric pollutants in typical inland cities in arid regions of central Asia: A case study of Urumqi city
Source: PLoS One. 2021 Apr 20;16(4):e0249563. doi: 10.1371/journal.pone.0249563 (PMC8057588; doi:10.1371/journal.pone.0249563)
Supplement: S1 Dataset — (ZIP) [file pone.0249563.s001.zip › Backward trajectory analysis data/201811PM10.csv]

日期	PM10
2018110100
2018110101
2018110102
2018110103
2018110104
2018110105
2018110106
2018110107
2018110108	97
2018110109	82
2018110110	102
2018110111	101
2018110112	105
2018110113	101
2018110114	81
2018110115	79
2018110116	76
2018110117	73
2018110118	79
2018110119	77
2018110120	85
2018110121	59
2018110122	19
2018110123	0
2018110200	7
2018110201	0
2018110202	4
2018110203	3
2018110204	11
2018110205	6
2018110206	5
2018110207	7
2018110208	36
2018110209	12
2018110210	28
2018110211	18
2018110212	2
2018110213	2
2018110214	8
2018110215	6
2018110216	6
2018110217	13
2018110218	11
2018110219	14
2018110220	22
2018110221	22
2018110222	23
2018110223	34
2018110300	32
2018110301	31
2018110302	30
2018110303	23
2018110304	28
2018110305	29
2018110306	32
2018110307	34
2018110308	55
2018110309	22
2018110310	38
2018110311	33
2018110312	18
2018110313	20
2018110314	24
2018110315	34
2018110316	34
2018110317	54
2018110318	69
2018110319	60
2018110320	51
2018110321	30
2018110322	24
2018110323	41
2018110400	32
2018110401	35
2018110402	36
2018110403	32
2018110404	34
2018110405	42
2018110406	50
2018110407	55
2018110408	65
2018110409	82
2018110410	62
2018110411	70
2018110412	70
2018110413	64
2018110414	56
2018110415	67
2018110416	71
2018110417	57
2018110418	62
2018110419	73
2018110420	44
2018110421	41
2018110422	43
2018110423	48
2018110500	37
2018110501	42
2018110502	45
2018110503	38
2018110504	42
2018110505	41
2018110506	40
2018110507	42
2018110508	65
2018110509	41
2018110510	32
2018110511	33
2018110512	34
2018110513	33
2018110514	22
2018110515	37
2018110516	43
2018110517	43
2018110518	63
2018110519	55
2018110520	46
2018110521	40
2018110522	61
2018110523	52
2018110600	78
2018110601	48
2018110602	39
2018110603	40
2018110604	34
2018110605	45
2018110606	55
2018110607	76
2018110608	70
2018110609	67
2018110610	69
2018110611	56
2018110612	48
2018110613	46
2018110614	46
2018110615	43
2018110616	42
2018110617	45
2018110618	59
2018110619	67
2018110620	49
2018110621	50
2018110622	69
2018110623	80
2018110700	66
2018110701	64
2018110702	54
2018110703	51
2018110704	47
2018110705	60
2018110706	74
2018110707	72
2018110708	86
2018110709	60
2018110710	57
2018110711	68
2018110712	76
2018110713	80
2018110714	66
2018110715	63
2018110716	67
2018110717	65
2018110718	75
2018110719	88
2018110720	72
2018110721	74
2018110722	82
2018110723	77
2018110800	71
2018110801	71
2018110802	68
2018110803	74
2018110804	84
2018110805	75
2018110806	77
2018110807	111
2018110808	67
2018110809	102
2018110810	116
2018110811	97
2018110812	98
2018110813	115
2018110814	112
2018110815	76
2018110816	69
2018110817	73
2018110818	108
2018110819	103
2018110820	79
2018110821	60
2018110822	46
2018110823	69
2018110900	113
2018110901	137
2018110902	139
2018110903	126
2018110904	88
2018110905	82
2018110906	120
2018110907	84
2018110908	38
2018110909	27
2018110910	0
2018110911	0
2018110912	45
2018110913	0
2018110914	2
2018110915	2
2018110916	5
2018110917	0
2018110918	30
2018110919	53
2018110920	19
2018110921	24
2018110922	25
2018110923	13
2018111000	9
2018111001	22
2018111002	33
2018111003	50
2018111004	49
2018111005	85
2018111006	62
2018111007	50
2018111008	75
2018111009	34
2018111010	29
2018111011	32
2018111012	32
2018111013	31
2018111014	26
2018111015	31
2018111016	28
2018111017	45
2018111018	67
2018111019	65
2018111020	78
2018111021	73
2018111022	72
2018111023	66
2018111100	63
2018111101	80
2018111102	72
2018111103	86
2018111104	62
2018111105	73
2018111106	82
2018111107	96
2018111108	84
2018111109	87
2018111110	83
2018111111	72
2018111112	67
2018111113	40
2018111114	42
2018111115	49
2018111116	32
2018111117	40
2018111118	39
2018111119	45
2018111120	34
2018111121	54
2018111122	56
2018111123	39
2018111200	47
2018111201	58
2018111202	62
2018111203	58
2018111204	58
2018111205	59
2018111206	70
2018111207	76
2018111208	44
2018111209	56
2018111210	61
2018111211	67
2018111212	49
2018111213	57
2018111214	51
2018111215	45
2018111216	58
2018111217	46
2018111218	57
2018111219	75
2018111220	82
2018111221	65
2018111222	48
2018111223	26
2018111300	26
2018111301	23
2018111302	23
2018111303	13
2018111304	16
2018111305	16
2018111306	14
2018111307	14
2018111308	29
2018111309	22
2018111310	17
2018111311	15
2018111312	18
2018111313	12
2018111314	12
2018111315	16
2018111316	15
2018111317	25
2018111318	39
2018111319	31
2018111320	39
2018111321	30
2018111322	34
2018111323	28
2018111400	29
2018111401	53
2018111402	47
2018111403	40
2018111404	42
2018111405	32
2018111406	38
2018111407	37
2018111408	52
2018111409	37
2018111410	50
2018111411	53
2018111412	50
2018111413	46
2018111414	50
2018111415	43
2018111416	39
2018111417	43
2018111418	65
2018111419	77
2018111420	64
2018111421	61
2018111422	80
2018111423	99
2018111500	91
2018111501	94
2018111502	31
2018111503	11
2018111504	49
2018111505	46
2018111506	44
2018111507	49
2018111508	69
2018111509	54
2018111510	50
2018111511	41
2018111512	54
2018111513	52
2018111514	45
2018111515	43
2018111516	46
2018111517	52
2018111518	63
2018111519	74
2018111520	86
2018111521	99
2018111522	103
2018111523	95
2018111600	81
2018111601	89
2018111602	82
2018111603	43
2018111604	53
2018111605	54
2018111606	57
2018111607	55
2018111608	66
2018111609	70
2018111610	78
2018111611	88
2018111612	72
2018111613	87
2018111614	95
2018111615	91
2018111616	99
2018111617	98
2018111618	115
2018111619	114
2018111620	120
2018111621	96
2018111622	114
2018111623	114
2018111700	114
2018111701	140
2018111702	94
2018111703	83
2018111704	88
2018111705	85
2018111706	95
2018111707	90
2018111708	89
2018111709	103
2018111710	93
2018111711	69
2018111712	86
2018111713	78
2018111714	58
2018111715	53
2018111716	52
2018111717	86
2018111718	89
2018111719	71
2018111720	77
2018111721	78
2018111722	50
2018111723	50
2018111800	117
2018111801	155
2018111802	197
2018111803	191
2018111804	168
2018111805	122
2018111806	145
2018111807	121
2018111808	182
2018111809	71
2018111810	95
2018111811	98
2018111812	87
2018111813	119
2018111814	134
2018111815	147
2018111816	146
2018111817	146
2018111818	150
2018111819	155
2018111820	121
2018111821	144
2018111822	167
2018111823	191
2018111900	257
2018111901	285
2018111902	275
2018111903	283
2018111904	271
2018111905	266
2018111906	252
2018111907	254
2018111908	130
2018111909	235
2018111910	265
2018111911	141
2018111912	166
2018111913	157
2018111914	118
2018111915	3
2018111916	0
2018111917	213
2018111918	112
2018111919	82
2018111920	26
2018111921	3
2018111922	35
2018111923	101
2018112000	122
2018112001	115
2018112002	164
2018112003	190
2018112004	187
2018112005	189
2018112006	186
2018112007	215
2018112008	96
2018112009	60
2018112010	83
2018112011	105
2018112012	119
2018112013	160
2018112014	87
2018112015	46
2018112016	102
2018112017	95
2018112018	62
2018112019	32
2018112020	21
2018112021	21
2018112022	29
2018112023	58
2018112100	76
2018112101	126
2018112102	160
2018112103	162
2018112104	139
2018112105	141
2018112106	188
2018112107	219
2018112108	134
2018112109	171
2018112110	123
2018112111	88
2018112112	106
2018112113	66
2018112114	48
2018112115	47
2018112116	14
2018112117	19
2018112118	31
2018112119	62
2018112120	77
2018112121	93
2018112122	102
2018112123	53
2018112200	37
2018112201	90
2018112202	87
2018112203	94
2018112204	95
2018112205	106
2018112206	111
2018112207	74
2018112208	123
2018112209	124
2018112210	124
2018112211	118
2018112212	112
2018112213	109
2018112214	109
2018112215	111
2018112216	109
2018112217	110
2018112218	125
2018112219	120
2018112220	127
2018112221	139
2018112222	127
2018112223	126
2018112300	132
2018112301	128
2018112302	126
2018112303	127
2018112304	127
2018112305	119
2018112306	115
2018112307	117
2018112308	130
2018112309	198
2018112310	168
2018112311	138
2018112312	130
2018112313	123
2018112314	106
2018112315	63
2018112316	84
2018112317	63
2018112318	76
2018112319	80
2018112320	99
2018112321	113
2018112322	114
2018112323	103
2018112400	150
2018112401	194
2018112402	168
2018112403	154
2018112404	172
2018112405	168
2018112406	160
2018112407	155
2018112408	143
2018112409	80
2018112410	57
2018112411	94
2018112412	113
2018112413	103
2018112414	137
2018112415	133
2018112416	116
2018112417	145
2018112418	120
2018112419	127
2018112420	128
2018112421	121
2018112422	137
2018112423	131
2018112500	156
2018112501	120
2018112502	175
2018112503	156
2018112504	166
2018112505	185
2018112506	275
2018112507	240
2018112508	341
2018112509	199
2018112510	299
2018112511	158
2018112512	170
2018112513	210
2018112514	228
2018112515	184
2018112516	320
2018112517	1171
2018112518	2111
2018112519	145
2018112520	2496
2018112521	4061
2018112522	2974
2018112523	2502
2018112600	2217
2018112601	2016
2018112602	1846
2018112603	1648
2018112604	1524
2018112605	967
2018112606	547
2018112607	476
2018112608	341
2018112609	199
2018112610	299
2018112611	158
2018112612	170
2018112613	210
2018112614	228
2018112615	184
2018112616	320
2018112617	1171
2018112618	2111
2018112619	145
2018112620	2496
2018112621	4061
2018112622	2974
2018112623	2502
2018112700	2217
2018112701	2016
2018112702	1846
2018112703	1648
2018112704	1524
2018112705	967
2018112706	547
2018112707	476
2018112708	334
2018112709	426
2018112710	403
2018112711	383
2018112712	370
2018112713	347
2018112714	363
2018112715	388
2018112716	427
2018112717	365
2018112718	258
2018112719	250
2018112720	282
2018112721	264
2018112722	239
2018112723	309
2018112800	294
2018112801	284
2018112802	280
2018112803	280
2018112804	289
2018112805	259
2018112806	272
2018112807	264
2018112808	228
2018112809	249
2018112810	240
2018112811	204
2018112812	262
2018112813	318
2018112814	282
2018112815	271
2018112816	229
2018112817	227
2018112818	213
2018112819	166
2018112820	139
2018112821	192
2018112822	280
2018112823	274
2018112900	249
2018112901	220
2018112902	205
2018112903	214
2018112904	194
2018112905	200
2018112906	199
2018112907	191
2018112908	242
2018112909	197
2018112910	208
2018112911	195
2018112912	188
2018112913	201
2018112914	204
2018112915	199
2018112916	190
2018112917	166
2018112918	170
2018112919	153
2018112920	144
2018112921	157
2018112922	153
2018112923	152
2018113000	184
2018113001	232
2018113002	268
2018113003	285
2018113004	290
2018113005	335
2018113006	341
2018113007	316
2018113008	231
2018113009	232
2018113010	188
2018113011	136
2018113012	104
2018113013	102
2018113014	119
2018113015	125
2018113016	79
2018113017	83
2018113018	90
2018113019	93
2018113020	116
2018113021	149
2018113022	169
2018113023	149
	189
	177
	198
	194
	215
	216
	196
	169
