# Supplementary material for: Characteristics and sources of atmospheric pollutants in typical inland cities in arid regions of central Asia: A case study of Urumqi city
Source: PLoS One. 2021 Apr 20;16(4):e0249563. doi: 10.1371/journal.pone.0249563 (PMC8057588; doi:10.1371/journal.pone.0249563)
Supplement: S1 Dataset — (ZIP) [file pone.0249563.s001.zip › Backward trajectory analysis data/201811PM2.5.csv]

����	PM2.5
2018110100
2018110101
2018110102
2018110103
2018110104
2018110105
2018110106
2018110107
2018110108	44
2018110109	46
2018110110	44
2018110111	46
2018110112	51
2018110113	51
2018110114	65
2018110115	65
2018110116	60
2018110117	56
2018110118	53
2018110119	49
2018110120	52
2018110121	51
2018110122	33
2018110123	17
2018110200	14
2018110201	10
2018110202	6
2018110203	6
2018110204	8
2018110205	8
2018110206	5
2018110207	4
2018110208	16
2018110209	9
2018110210	18
2018110211	22
2018110212	18
2018110213	10
2018110214	9
2018110215	6
2018110216	6
2018110217	8
2018110218	7
2018110219	6
2018110220	9
2018110221	10
2018110222	16
2018110223	17
2018110300	18
2018110301	13
2018110302	12
2018110303	14
2018110304	10
2018110305	11
2018110306	9
2018110307	13
2018110308	18
2018110309	13
2018110310	15
2018110311	18
2018110312	8
2018110313	11
2018110314	12
2018110315	15
2018110316	15
2018110317	20
2018110318	28
2018110319	28
2018110320	33
2018110321	29
2018110322	19
2018110323	16
2018110400	21
2018110401	22
2018110402	20
2018110403	18
2018110404	15
2018110405	16
2018110406	17
2018110407	19
2018110408	22
2018110409	25
2018110410	27
2018110411	27
2018110412	29
2018110413	27
2018110414	28
2018110415	29
2018110416	36
2018110417	31
2018110418	32
2018110419	38
2018110420	31
2018110421	29
2018110422	30
2018110423	29
2018110500	25
2018110501	24
2018110502	27
2018110503	20
2018110504	20
2018110505	17
2018110506	17
2018110507	21
2018110508	26
2018110509	24
2018110510	21
2018110511	20
2018110512	22
2018110513	24
2018110514	22
2018110515	20
2018110516	18
2018110517	24
2018110518	26
2018110519	26
2018110520	26
2018110521	26
2018110522	25
2018110523	25
2018110600	24
2018110601	20
2018110602	15
2018110603	17
2018110604	18
2018110605	19
2018110606	27
2018110607	25
2018110608	26
2018110609	28
2018110610	27
2018110611	30
2018110612	26
2018110613	26
2018110614	26
2018110615	28
2018110616	26
2018110617	27
2018110618	30
2018110619	29
2018110620	28
2018110621	27
2018110622	27
2018110623	32
2018110700	40
2018110701	36
2018110702	33
2018110703	29
2018110704	20
2018110705	23
2018110706	20
2018110707	24
2018110708	35
2018110709	23
2018110710	20
2018110711	25
2018110712	39
2018110713	51
2018110714	57
2018110715	55
2018110716	56
2018110717	54
2018110718	55
2018110719	53
2018110720	45
2018110721	39
2018110722	47
2018110723	44
2018110800	36
2018110801	41
2018110802	40
2018110803	44
2018110804	44
2018110805	41
2018110806	43
2018110807	47
2018110808	47
2018110809	53
2018110810	52
2018110811	50
2018110812	50
2018110813	52
2018110814	51
2018110815	50
2018110816	43
2018110817	38
2018110818	44
2018110819	44
2018110820	44
2018110821	33
2018110822	27
2018110823	34
2018110900	55
2018110901	72
2018110902	86
2018110903	83
2018110904	68
2018110905	55
2018110906	65
2018110907	72
2018110908	35
2018110909	27
2018110910	29
2018110911	32
2018110912	33
2018110913	39
2018110914	36
2018110915	31
2018110916	24
2018110917	19
2018110918	13
2018110919	16
2018110920	17
2018110921	19
2018110922	19
2018110923	23
2018111000	21
2018111001	19
2018111002	20
2018111003	19
2018111004	24
2018111005	24
2018111006	28
2018111007	22
2018111008	46
2018111009	21
2018111010	20
2018111011	21
2018111012	21
2018111013	20
2018111014	22
2018111015	23
2018111016	22
2018111017	25
2018111018	33
2018111019	40
2018111020	40
2018111021	47
2018111022	50
2018111023	50
2018111100	52
2018111101	53
2018111102	56
2018111103	62
2018111104	62
2018111105	60
2018111106	60
2018111107	56
2018111108	57
2018111109	69
2018111110	60
2018111111	54
2018111112	48
2018111113	44
2018111114	38
2018111115	38
2018111116	35
2018111117	29
2018111118	29
2018111119	30
2018111120	24
2018111121	29
2018111122	34
2018111123	35
2018111200	31
2018111201	36
2018111202	40
2018111203	40
2018111204	42
2018111205	41
2018111206	41
2018111207	47
2018111208	28
2018111209	48
2018111210	45
2018111211	44
2018111212	49
2018111213	43
2018111214	47
2018111215	46
2018111216	45
2018111217	41
2018111218	41
2018111219	49
2018111220	61
2018111221	65
2018111222	52
2018111223	34
2018111300	34
2018111301	13
2018111302	13
2018111303	10
2018111304	5
2018111305	10
2018111306	10
2018111307	9
2018111308	19
2018111309	16
2018111310	13
2018111311	12
2018111312	11
2018111313	9
2018111314	7
2018111315	8
2018111316	6
2018111317	13
2018111318	20
2018111319	23
2018111320	27
2018111321	32
2018111322	25
2018111323	24
2018111400	27
2018111401	31
2018111402	47
2018111403	30
2018111404	40
2018111405	36
2018111406	26
2018111407	22
2018111408	33
2018111409	28
2018111410	37
2018111411	47
2018111412	47
2018111413	40
2018111414	40
2018111415	38
2018111416	34
2018111417	33
2018111418	35
2018111419	44
2018111420	44
2018111421	56
2018111422	79
2018111423	76
2018111500	73
2018111501	54
2018111502	58
2018111503	40
2018111504	42
2018111505	43
2018111506	38
2018111507	36
2018111508	46
2018111509	37
2018111510	36
2018111511	36
2018111512	37
2018111513	40
2018111514	37
2018111515	35
2018111516	39
2018111517	38
2018111518	47
2018111519	53
2018111520	60
2018111521	72
2018111522	86
2018111523	72
2018111600	82
2018111601	77
2018111602	51
2018111603	44
2018111604	42
2018111605	47
2018111606	48
2018111607	9
2018111608	55
2018111609	54
2018111610	53
2018111611	66
2018111612	66
2018111613	69
2018111614	72
2018111615	70
2018111616	66
2018111617	69
2018111618	80
2018111619	89
2018111620	93
2018111621	96
2018111622	91
2018111623	99
2018111700	95
2018111701	97
2018111702	79
2018111703	80
2018111704	76
2018111705	76
2018111706	80
2018111707	77
2018111708	84
2018111709	58
2018111710	63
2018111711	55
2018111712	46
2018111713	41
2018111714	38
2018111715	35
2018111716	35
2018111717	41
2018111718	47
2018111719	52
2018111720	58
2018111721	60
2018111722	56
2018111723	48
2018111800	69
2018111801	112
2018111802	135
2018111803	157
2018111804	139
2018111805	119
2018111806	107
2018111807	106
2018111808	154
2018111809	93
2018111810	89
2018111811	92
2018111812	96
2018111813	102
2018111814	116
2018111815	132
2018111816	143
2018111817	146
2018111818	146
2018111819	140
2018111820	121
2018111821	110
2018111822	134
2018111823	167
2018111900	190
2018111901	211
2018111902	217
2018111903	216
2018111904	207
2018111905	210
2018111906	225
2018111907	213
2018111908	162
2018111909	166
2018111910	155
2018111911	142
2018111912	133
2018111913	126
2018111914	113
2018111915	100
2018111916	84
2018111917	73
2018111918	64
2018111919	65
2018111920	32
2018111921	23
2018111922	22
2018111923	51
2018112000	96
2018112001	107
2018112002	110
2018112003	137
2018112004	152
2018112005	167
2018112006	162
2018112007	153
2018112008	146
2018112009	98
2018112010	84
2018112011	71
2018112012	59
2018112013	55
2018112014	74
2018112015	64
2018112016	57
2018112017	58
2018112018	62
2018112019	50
2018112020	44
2018112021	36
2018112022	39
2018112023	37
2018112100	47
2018112101	78
2018112102	103
2018112103	111
2018112104	113
2018112105	117
2018112106	135
2018112107	166
2018112108	128
2018112109	158
2018112110	153
2018112111	143
2018112112	138
2018112113	122
2018112114	106
2018112115	98
2018112116	94
2018112117	91
2018112118	92
2018112119	94
2018112120	100
2018112121	106
2018112122	96
2018112123	100
2018112200	95
2018112201	100
2018112202	115
2018112203	104
2018112204	96
2018112205	97
2018112206	101
2018112207	94
2018112208	72
2018112209	73
2018112210	73
2018112211	72
2018112212	71
2018112213	69
2018112214	68
2018112215	66
2018112216	64
2018112217	64
2018112218	64
2018112219	67
2018112220	67
2018112221	69
2018112222	71
2018112223	72
2018112300	73
2018112301	75
2018112302	74
2018112303	75
2018112304	76
2018112305	74
2018112306	73
2018112307	72
2018112308	112
2018112309	117
2018112310	120
2018112311	106
2018112312	101
2018112313	98
2018112314	89
2018112315	79
2018112316	68
2018112317	66
2018112318	72
2018112319	76
2018112320	66
2018112321	74
2018112322	71
2018112323	70
2018112400	80
2018112401	100
2018112402	113
2018112403	114
2018112404	114
2018112405	119
2018112406	120
2018112407	108
2018112408	84
2018112409	95
2018112410	76
2018112411	67
2018112412	78
2018112413	88
2018112414	101
2018112415	115
2018112416	101
2018112417	105
2018112418	110
2018112419	102
2018112420	100
2018112421	78
2018112422	69
2018112423	83
2018112500	93
2018112501	93
2018112502	71
2018112503	94
2018112504	99
2018112505	78
2018112506	55
2018112507	60
2018112508	48
2018112509	57
2018112510	77
2018112511	84
2018112512	76
2018112513	64
2018112514	50
2018112515	60
2018112516	70
2018112517	126
2018112518	200
2018112519	212
2018112520	245
2018112521	254
2018112522	192
2018112523	144
2018112600	140
2018112601	122
2018112602	116
2018112603	107
2018112604	100
2018112605	94
2018112606	59
2018112607	50
2018112608	48
2018112609	47
2018112610	77
2018112611	84
2018112612	76
2018112613	64
2018112614	50
2018112615	60
2018112616	70
2018112617	126
2018112618	200
2018112619	212
2018112620	245
2018112621	254
2018112622	192
2018112623	144
2018112700	140
2018112701	122
2018112702	116
2018112703	107
2018112704	100
2018112705	94
2018112706	59
2018112707	50
2018112708	71
2018112709	83
2018112710	81
2018112711	78
2018112712	79
2018112713	79
2018112714	82
2018112715	83
2018112716	81
2018112717	70
2018112718	52
2018112719	50
2018112720	58
2018112721	63
2018112722	70
2018112723	60
2018112800	69
2018112801	61
2018112802	58
2018112803	644
2018112804	71
2018112805	72
2018112806	73
2018112807	71
2018112808	78
2018112809	70
2018112810	70
2018112811	58
2018112812	62
2018112813	76
2018112814	83
2018112815	80
2018112816	79
2018112817	74
2018112818	72
2018112819	63
2018112820	51
2018112821	49
2018112822	85
2018112823	111
2018112900	97
2018112901	83
2018112902	69
2018112903	75
2018112904	73
2018112905	72
2018112906	75
2018112907	84
2018112908	112
2018112909	84
2018112910	88
2018112911	80
2018112912	71
2018112913	73
2018112914	76
2018112915	78
2018112916	80
2018112917	80
2018112918	70
2018112919	63
2018112920	57
2018112921	60
2018112922	78
2018112923	72
2018113000	97
2018113001	122
2018113002	142
2018113003	150
2018113004	155
2018113005	152
2018113006	148
2018113007	152
2018113008	97
2018113009	145
2018113010	137
2018113011	111
2018113012	80
2018113013	58
2018113014	66
2018113015	60
2018113016	41
2018113017	39
2018113018	42
2018113019	39
2018113020	46
2018113021	56
2018113022	74
2018113023	64
	73
	88
	92
	104
	107
	85
	75
	66
