# Supplementary material for: Characteristics and sources of atmospheric pollutants in typical inland cities in arid regions of central Asia: A case study of Urumqi city
Source: PLoS One. 2021 Apr 20;16(4):e0249563. doi: 10.1371/journal.pone.0249563 (PMC8057588; doi:10.1371/journal.pone.0249563)
Supplement: S1 Dataset — (ZIP) [file pone.0249563.s001.zip › Backward trajectory analysis data/201812PM10.csv]

日期	PM10
2018120100
2018120101
2018120102
2018120103
2018120104
2018120105
2018120106
2018120107
2018120108	1028
2018120109	178
2018120110	180
2018120111	222
2018120112	255
2018120113	208
2018120114	328
2018120115	1792
2018120116	1464
2018120117	596
2018120118	2330
2018120119	3106
2018120120	2624
2018120121	3427
2018120122	3285
2018120123	3106
2018120200	4578
2018120201	3844
2018120202	3195
2018120203	3007
2018120204	2385
2018120205	1987
2018120206	1860
2018120207	1892
2018120208	988
2018120209	1754
2018120210	1114
2018120211	578
2018120212	371
2018120213	301
2018120214	265
2018120215	288
2018120216	298
2018120217	316
2018120218	286
2018120219	288
2018120220	333
2018120221	318
2018120222	316
2018120223	349
2018120300	361
2018120301	329
2018120302	294
2018120303	210
2018120304	190
2018120305	152
2018120306	114
2018120307	104
2018120308	122
2018120309	77
2018120310	70
2018120311	68
2018120312	78
2018120313	61
2018120314	19
2018120315	32
2018120316	18
2018120317	50
2018120318	70
2018120319	90
2018120320	88
2018120321	74
2018120322	59
2018120323	68
2018120400	67
2018120401	69
2018120402	80
2018120403	80
2018120404	127
2018120405	137
2018120406	145
2018120407	0
2018120408	133
2018120409	167
2018120410	183
2018120411	183
2018120412	185
2018120413	173
2018120414	156
2018120415	163
2018120416	142
2018120417	130
2018120418	142
2018120419	142
2018120420	135
2018120421	146
2018120422	146
2018120423	123
2018120500	108
2018120501	118
2018120502	106
2018120503	91
2018120504	70
2018120505	70
2018120506	91
2018120507	93
2018120508	83
2018120509	118
2018120510	90
2018120511	78
2018120512	71
2018120513	76
2018120514	47
2018120515	67
2018120516	30
2018120517	33
2018120518	45
2018120519	49
2018120520	60
2018120521	64
2018120522	37
2018120523	50
2018120600	52
2018120601	122
2018120602	82
2018120603	90
2018120604	85
2018120605	81
2018120606	82
2018120607	96
2018120608	107
2018120609	54
2018120610	53
2018120611	62
2018120612	50
2018120613	78
2018120614	48
2018120615	44
2018120616	51
2018120617	53
2018120618	61
2018120619	81
2018120620	78
2018120621	117
2018120622	141
2018120623	165
2018120700	169
2018120701	128
2018120702	152
2018120703	105
2018120704	152
2018120705	152
2018120706	164
2018120707	165
2018120708	120
2018120709	153
2018120710	155
2018120711	159
2018120712	152
2018120713	136
2018120714	116
2018120715	105
2018120716	72
2018120717	87
2018120718	68
2018120719	92
2018120720	85
2018120721	103
2018120722	151
2018120723	54
2018120800	44
2018120801	105
2018120802	94
2018120803	74
2018120804	85
2018120805	93
2018120806	92
2018120807	88
2018120808	110
2018120809	92
2018120810	80
2018120811	71
2018120812	72
2018120813	71
2018120814	82
2018120815	73
2018120816	51
2018120817	69
2018120818	85
2018120819	92
2018120820	100
2018120821	109
2018120822	102
2018120823	130
2018120900	133
2018120901	146
2018120902	141
2018120903	132
2018120904	130
2018120905	119
2018120906	126
2018120907	129
2018120908	161
2018120909	133
2018120910	125
2018120911	113
2018120912	96
2018120913	75
2018120914	90
2018120915	84
2018120916	83
2018120917	96
2018120918	109
2018120919	96
2018120920	126
2018120921	109
2018120922	114
2018120923	122
2018121000	127
2018121001	144
2018121002	136
2018121003	154
2018121004	174
2018121005	183
2018121006	169
2018121007	169
2018121008	142
2018121009	169
2018121010	167
2018121011	167
2018121012	162
2018121013	151
2018121014	143
2018121015	143
2018121016	142
2018121017	152
2018121018	182
2018121019	168
2018121020	171
2018121021	182
2018121022	161
2018121023	132
2018121100	154
2018121101	151
2018121102	110
2018121103	111
2018121104	104
2018121105	108
2018121106	106
2018121107	107
2018121108	122
2018121109	103
2018121110	92
2018121111	89
2018121112	89
2018121113	80
2018121114	85
2018121115	87
2018121116	85
2018121117	85
2018121118	100
2018121119	101
2018121120	110
2018121121	129
2018121122	127
2018121123	129
2018121200	134
2018121201	129
2018121202	126
2018121203	141
2018121204	142
2018121205	144
2018121206	139
2018121207	144
2018121208	170
2018121209	114
2018121210	149
2018121211	154
2018121212	147
2018121213	118
2018121214	127
2018121215	128
2018121216	118
2018121217	128
2018121218	137
2018121219	125
2018121220	125
2018121221	118
2018121222	120
2018121223	150
2018121300	84
2018121301	182
2018121302	200
2018121303	216
2018121304	179
2018121305	180
2018121306	196
2018121307	194
2018121308	256
2018121309	201
2018121310	212
2018121311	213
2018121312	210
2018121313	200
2018121314	181
2018121315	171
2018121316	148
2018121317	125
2018121318	145
2018121319	144
2018121320	164
2018121321	190
2018121322	204
2018121323	185
2018121400	240
2018121401	243
2018121402	218
2018121403	240
2018121404	249
2018121405	286
2018121406	269
2018121407	317
2018121408	303
2018121409	267
2018121410	308
2018121411	253
2018121412	256
2018121413	250
2018121414	260
2018121415	232
2018121416	217
2018121417	284
2018121418	246
2018121419	261
2018121420	230
2018121421	225
2018121422	254
2018121423	261
2018121500	349
2018121501	352
2018121502	327
2018121503	257
2018121504	322
2018121505	337
2018121506	198
2018121507	290
2018121508	263
2018121509	283
2018121510	374
2018121511	362
2018121512	443
2018121513	322
2018121514	296
2018121515	249
2018121516	291
2018121517	140
2018121518	210
2018121519	169
2018121520	185
2018121521	163
2018121522	200
2018121523	277
2018121600	280
2018121601	253
2018121602	345
2018121603	346
2018121604	371
2018121605	235
2018121606	233
2018121607	234
2018121608	234
2018121609	209
2018121610	202
2018121611	221
2018121612	159
2018121613	57
2018121614	218
2018121615	202
2018121616	194
2018121617	191
2018121618	220
2018121619	265
2018121620	251
2018121621	293
2018121622	195
2018121623	196
2018121700	267
2018121701	278
2018121702	283
2018121703	236
2018121704	232
2018121705	246
2018121706	190
2018121707	155
2018121708	194
2018121709	213
2018121710	213
2018121711	213
2018121712	213
2018121713	213
2018121714	5
2018121715	117
2018121716	58
2018121717	131
2018121718	146
2018121719	56
2018121720	42
2018121721	94
2018121722	7
2018121723	8
2018121800	140
2018121801	159
2018121802	126
2018121803	195
2018121804	121
2018121805	158
2018121806
2018121807
2018121808	201
2018121809	119
2018121810	236
2018121811	186
2018121812	138
2018121813	185
2018121814	119
2018121815	235
2018121816	228
2018121817	184
2018121818	167
2018121819	135
2018121820	129
2018121821	166
2018121822	147
2018121823	228
2018121900	183
2018121901	183
2018121902	227
2018121903	277
2018121904	271
2018121905	249
2018121906	242
2018121907	303
2018121908	137
2018121909	204
2018121910	221
2018121911	192
2018121912	25
2018121913	14
2018121914	33
2018121915	0
2018121916	24
2018121917	108
2018121918	78
2018121919	89
2018121920	93
2018121921	134
2018121922	115
2018121923	165
2018122000	194
2018122001	210
2018122002	184
2018122003	310
2018122004	272
2018122005	28
2018122006	0
2018122007	67
2018122008	22
2018122009	0
2018122010	0
2018122011	0
2018122012	5
2018122013	7
2018122014	5
2018122015	0
2018122016	12
2018122017	67
2018122018	34
2018122019	35
2018122020	46
2018122021	9
2018122022	23
2018122023	55
2018122100	0
2018122101	58
2018122102	22
2018122103	104
2018122104	44
2018122105	46
2018122106
2018122107
2018122108	31
2018122109	60
2018122110	100
2018122111	12
2018122112	22
2018122113	73
2018122114	74
2018122115	69
2018122116	57
2018122117	72
2018122118	56
2018122119	58
2018122120	9
2018122121	72
2018122122	21
2018122123	36
2018122200	42
2018122201	33
2018122202	78
2018122203	0
2018122204
2018122205
2018122206
2018122207
2018122208	60
2018122209	37
2018122210	0
2018122211	12
2018122212	0
2018122213	0
2018122214	0
2018122215	0
2018122216	0
2018122217	0
2018122218	24
2018122219	0
2018122220	58
2018122221	68
2018122222	78
2018122223	84
2018122300	65
2018122301	43
2018122302	40
2018122303	71
2018122304	82
2018122305	99
2018122306	102
2018122307	93
2018122308
2018122309
2018122310
2018122311
2018122312
2018122313
2018122314
2018122315
2018122316
2018122317
2018122318
2018122319
2018122320
2018122321
2018122322
2018122323
2018122400
2018122401
2018122402
2018122403
2018122404
2018122405
2018122406
2018122407
2018122408	129
2018122409	105
2018122410	85
2018122411	93
2018122412	116
2018122413	99
2018122414	98
2018122415	91
2018122416	80
2018122417	107
2018122418	68
2018122419	79
2018122420	89
2018122421	84
2018122422	74
2018122423	94
2018122500	108
2018122501	140
2018122502	120
2018122503	139
2018122504	200
2018122505	187
2018122506	220
2018122507	128
2018122508	129
2018122509	105
2018122510	85
2018122511	93
2018122512	116
2018122513	99
2018122514	98
2018122515	91
2018122516	80
2018122517	107
2018122518	68
2018122519	79
2018122520	89
2018122521	84
2018122522	74
2018122523	94
2018122600	108
2018122601	140
2018122602	120
2018122603	139
2018122604	200
2018122605	187
2018122606	220
2018122607	128
2018122608	159
2018122609	190
2018122610	177
2018122611	181
2018122612	163
2018122613	108
2018122614	139
2018122615	139
2018122616	150
2018122617	148
2018122618	170
2018122619	182
2018122620	202
2018122621	200
2018122622	212
2018122623	206
2018122700	177
2018122701	152
2018122702	160
2018122703	164
2018122704	156
2018122705	142
2018122706	116
2018122707	104
2018122708	163
2018122709	137
2018122710	124
2018122711	132
2018122712	103
2018122713	110
2018122714	130
2018122715	121
2018122716	112
2018122717	128
2018122718	132
2018122719	152
2018122720	166
2018122721	148
2018122722	152
2018122723	168
2018122800	179
2018122801	181
2018122802	180
2018122803	182
2018122804	201
2018122805	193
2018122806	195
2018122807	203
2018122808	181
2018122809	206
2018122810	238
2018122811	245
2018122812	191
2018122813	172
2018122814	166
2018122815	163
2018122816	164
2018122817	175
2018122818	177
2018122819	170
2018122820	181
2018122821	168
2018122822	169
2018122823	206
2018122900	290
2018122901	236
2018122902	158
2018122903	233
2018122904	186
2018122905	191
2018122906	169
2018122907	159
2018122908	153
2018122909	132
2018122910	102
2018122911	153
2018122912	138
2018122913	113
2018122914	124
2018122915	114
2018122916	115
2018122917	119
2018122918	84
2018122919	116
2018122920	130
2018122921	115
2018122922	146
2018122923	164
2018123000	164
2018123001	144
2018123002	153
2018123003	151
2018123004	170
2018123005	182
2018123006	174
2018123007	134
2018123008	169
2018123009	149
2018123010	154
2018123011	175
2018123012	181
2018123013	178
2018123014	156
2018123015	160
2018123016	127
2018123017	150
2018123018	146
2018123019	149
2018123020	171
2018123021	174
2018123022	142
2018123023	174
2018123100	198
2018123101	205
2018123102	202
2018123103	209
2018123104	216
2018123105	216
2018123106	200
2018123107	205
2018123108	212
2018123109	190
2018123110	202
2018123111	230
2018123112	211
2018123113	208
2018123114	194
2018123115	192
2018123116	242
2018123117	257
2018123118	238
2018123119	251
2018123120	262
2018123121	253
2018123122	258
2018123123	262
	244
	242
	282
	259
	247
	250
	249
	240
