# Supplementary material for: Characteristics and sources of atmospheric pollutants in typical inland cities in arid regions of central Asia: A case study of Urumqi city
Source: PLoS One. 2021 Apr 20;16(4):e0249563. doi: 10.1371/journal.pone.0249563 (PMC8057588; doi:10.1371/journal.pone.0249563)
Supplement: S1 Dataset — (ZIP) [file pone.0249563.s001.zip › Backward trajectory analysis data/201812PM2.5.csv]

日期	PM2.5
2018120100
2018120101
2018120102
2018120103
2018120104
2018120105
2018120106
2018120107
2018120108	120
2018120109	48
2018120110	50
2018120111	60
2018120112	77
2018120113	77
2018120114	70
2018120115	100
2018120116	184
2018120117	160
2018120118	161
2018120119	509
2018120120	426
2018120121	402
2018120122	382
2018120123	337
2018120200	351
2018120201	365
2018120202	329
2018120203	285
2018120204	244
2018120205	188
2018120206	161
2018120207	178
2018120208	105
2018120209	202
2018120210	176
2018120211	104
2018120212	62
2018120213	47
2018120214	33
2018120215	31
2018120216	36
2018120217	38
2018120218	40
2018120219	36
2018120220	45
2018120221	53
2018120222	55
2018120223	58
2018120300	64
2018120301	66
2018120302	62
2018120303	49
2018120304	40
2018120305	40
2018120306	32
2018120307	26
2018120308	47
2018120309	24
2018120310	23
2018120311	24
2018120312	25
2018120313	22
2018120314	20
2018120315	22
2018120316	18
2018120317	20
2018120318	28
2018120319	36
2018120320	33
2018120321	34
2018120322	25
2018120323	25
2018120400	28
2018120401	37
2018120402	45
2018120403	45
2018120404	67
2018120405	65
2018120406	61
2018120407	0
2018120408	64
2018120409	72
2018120410	77
2018120411	80
2018120412	83
2018120413	83
2018120414	78
2018120415	80
2018120416	76
2018120417	65
2018120418	72
2018120419	69
2018120420	64
2018120421	72
2018120422	80
2018120423	71
2018120500	63
2018120501	72
2018120502	65
2018120503	64
2018120504	54
2018120505	38
2018120506	49
2018120507	56
2018120508	71
2018120509	65
2018120510	66
2018120511	59
2018120512	50
2018120513	58
2018120514	61
2018120515	49
2018120516	39
2018120517	41
2018120518	44
2018120519	41
2018120520	31
2018120521	39
2018120522	41
2018120523	40
2018120600	40
2018120601	60
2018120602	67
2018120603	66
2018120604	73
2018120605	72
2018120606	74
2018120607	79
2018120608	103
2018120609	64
2018120610	50
2018120611	47
2018120612	46
2018120613	52
2018120614	52
2018120615	46
2018120616	45
2018120617	44
2018120618	50
2018120619	52
2018120620	49
2018120621	70
2018120622	95
2018120623	115
2018120700	130
2018120701	125
2018120702	113
2018120703	109
2018120704	115
2018120705	112
2018120706	118
2018120707	123
2018120708	95
2018120709	118
2018120710	116
2018120711	110
2018120712	106
2018120713	98
2018120714	83
2018120715	78
2018120716	66
2018120717	36
2018120718	40
2018120719	61
2018120720	57
2018120721	57
2018120722	60
2018120723	62
2018120800	61
2018120801	40
2018120802	52
2018120803	52
2018120804	53
2018120805	62
2018120806	70
2018120807	69
2018120808	89
2018120809	68
2018120810	72
2018120811	63
2018120812	56
2018120813	54
2018120814	52
2018120815	58
2018120816	48
2018120817	46
2018120818	55
2018120819	61
2018120820	62
2018120821	66
2018120822	78
2018120823	94
2018120900	115
2018120901	107
2018120902	108
2018120903	109
2018120904	104
2018120905	97
2018120906	96
2018120907	102
2018120908	126
2018120909	113
2018120910	98
2018120911	86
2018120912	70
2018120913	66
2018120914	66
2018120915	64
2018120916	54
2018120917	54
2018120918	68
2018120919	76
2018120920	77
2018120921	75
2018120922	72
2018120923	78
2018121000	94
2018121001	109
2018121002	112
2018121003	124
2018121004	145
2018121005	150
2018121006	146
2018121007	149
2018121008	111
2018121009	129
2018121010	119
2018121011	120
2018121012	115
2018121013	101
2018121014	94
2018121015	91
2018121016	89
2018121017	96
2018121018	103
2018121019	108
2018121020	112
2018121021	134
2018121022	146
2018121023	136
2018121100	130
2018121101	110
2018121102	84
2018121103	66
2018121104	68
2018121105	74
2018121106	78
2018121107	80
2018121108	101
2018121109	80
2018121110	76
2018121111	72
2018121112	68
2018121113	62
2018121114	62
2018121115	64
2018121116	63
2018121117	61
2018121118	69
2018121119	67
2018121120	72
2018121121	85
2018121122	100
2018121123	100
2018121200	103
2018121201	104
2018121202	108
2018121203	115
2018121204	120
2018121205	118
2018121206	117
2018121207	119
2018121208	139
2018121209	121
2018121210	112
2018121211	125
2018121212	132
2018121213	124
2018121214	120
2018121215	113
2018121216	105
2018121217	91
2018121218	89
2018121219	86
2018121220	86
2018121221	88
2018121222	96
2018121223	116
2018121300	14
2018121301	110
2018121302	128
2018121303	144
2018121304	144
2018121305	151
2018121306	160
2018121307	164
2018121308	196
2018121309	166
2018121310	178
2018121311	180
2018121312	173
2018121313	162
2018121314	144
2018121315	122
2018121316	106
2018121317	114
2018121318	118
2018121319	109
2018121320	122
2018121321	126
2018121322	126
2018121323	149
2018121400	184
2018121401	206
2018121402	190
2018121403	200
2018121404	220
2018121405	233
2018121406	240
2018121407	232
2018121408	210
2018121409	195
2018121410	235
2018121411	218
2018121412	218
2018121413	215
2018121414	204
2018121415	189
2018121416	202
2018121417	202
2018121418	183
2018121419	184
2018121420	179
2018121421	176
2018121422	196
2018121423	221
2018121500	268
2018121501	308
2018121502	315
2018121503	294
2018121504	272
2018121505	218
2018121506	297
2018121507	188
2018121508	196
2018121509	214
2018121510	269
2018121511	304
2018121512	295
2018121513	264
2018121514	259
2018121515	220
2018121516	210
2018121517	182
2018121518	148
2018121519	124
2018121520	137
2018121521	155
2018121522	144
2018121523	172
2018121600	230
2018121601	242
2018121602	283
2018121603	303
2018121604	239
2018121605	204
2018121606	195
2018121607	202
2018121608	192
2018121609	194
2018121610	172
2018121611	192
2018121612	205
2018121613	172
2018121614	185
2018121615	219
2018121616	219
2018121617	201
2018121618	203
2018121619	212
2018121620	225
2018121621	232
2018121622	213
2018121623	166
2018121700	198
2018121701	262
2018121702	259
2018121703	245
2018121704	209
2018121705	209
2018121706	213
2018121707	172
2018121708	150
2018121709	206
2018121710	206
2018121711	206
2018121712	206
2018121713	206
2018121714	122
2018121715	107
2018121716	99
2018121717	93
2018121718	91
2018121719	81
2018121720	68
2018121721	68
2018121722	43
2018121723	26
2018121800	48
2018121801	108
2018121802	129
2018121803	114
2018121804	110
2018121805	120
2018121806
2018121807
2018121808	170
2018121809	124
2018121810	134
2018121811	127
2018121812	130
2018121813	140
2018121814	159
2018121815	156
2018121816	156
2018121817	148
2018121818	154
2018121819	156
2018121820	140
2018121821	145
2018121822	158
2018121823	159
2018121900	170
2018121901	164
2018121902	194
2018121903	231
2018121904	239
2018121905	223
2018121906	211
2018121907	226
2018121908	155
2018121909	193
2018121910	202
2018121911	196
2018121912	183
2018121913	165
2018121914	155
2018121915	150
2018121916	156
2018121917	140
2018121918	143
2018121919	148
2018121920	143
2018121921	130
2018121922	148
2018121923	181
2018122000	183
2018122001	169
2018122002	189
2018122003	174
2018122004	141
2018122005	104
2018122006	92
2018122007	88
2018122008	77
2018122009	80
2018122010	75
2018122011	0
2018122012	46
2018122013	45
2018122014	37
2018122015	0
2018122016	42
2018122017	45
2018122018	55
2018122019	63
2018122020	54
2018122021	59
2018122022	59
2018122023	62
2018122100	61
2018122101	58
2018122102	52
2018122103	56
2018122104	56
2018122105	55
2018122106	0
2018122107	0
2018122108	59
2018122109	64
2018122110	58
2018122111	47
2018122112	43
2018122113	49
2018122114	67
2018122115	70
2018122116	58
2018122117	55
2018122118	50
2018122119	51
2018122120	57
2018122121	58
2018122122	57
2018122123	48
2018122200	40
2018122201	46
2018122202	51
2018122203	56
2018122204
2018122205
2018122206
2018122207
2018122208	62
2018122209	46
2018122210	47
2018122211	41
2018122212	40
2018122213	38
2018122214	30
2018122215	33
2018122216	22
2018122217	35
2018122218	20
2018122219	56
2018122220	34
2018122221	51
2018122222	61
2018122223	68
2018122300	76
2018122301	70
2018122302	56
2018122303	69
2018122304	74
2018122305	82
2018122306	87
2018122307	87
2018122308
2018122309
2018122310
2018122311
2018122312
2018122313
2018122314
2018122315
2018122316
2018122317
2018122318
2018122319
2018122320
2018122321
2018122322
2018122323
2018122400
2018122401
2018122402
2018122403
2018122404
2018122405
2018122406
2018122407
2018122408	96
2018122409	84
2018122410	83
2018122411	83
2018122412	84
2018122413	84
2018122414	70
2018122415	64
2018122416	53
2018122417	50
2018122418	46
2018122419	40
2018122420	48
2018122421	56
2018122422	66
2018122423	65
2018122500	74
2018122501	103
2018122502	117
2018122503	112
2018122504	130
2018122505	141
2018122506	154
2018122507	134
2018122508	96
2018122509	84
2018122510	83
2018122511	83
2018122512	84
2018122513	84
2018122514	70
2018122515	64
2018122516	53
2018122517	50
2018122518	46
2018122519	40
2018122520	48
2018122521	56
2018122522	66
2018122523	65
2018122600	74
2018122601	103
2018122602	117
2018122603	112
2018122604	130
2018122605	141
2018122606	154
2018122607	134
2018122608	133
2018122609	158
2018122610	154
2018122611	147
2018122612	142
2018122613	135
2018122614	127
2018122615	126
2018122616	134
2018122617	130
2018122618	141
2018122619	151
2018122620	161
2018122621	172
2018122622	164
2018122623	151
2018122700	144
2018122701	131
2018122702	131
2018122703	143
2018122704	142
2018122705	123
2018122706	120
2018122707	112
2018122708	136
2018122709	104
2018122710	114
2018122711	122
2018122712	130
2018122713	126
2018122714	108
2018122715	100
2018122716	106
2018122717	110
2018122718	114
2018122719	117
2018122720	124
2018122721	133
2018122722	127
2018122723	144
2018122800	156
2018122801	162
2018122802	160
2018122803	161
2018122804	174
2018122805	170
2018122806	175
2018122807	179
2018122808	141
2018122809	176
2018122810	187
2018122811	190
2018122812	166
2018122813	141
2018122814	114
2018122815	98
2018122816	103
2018122817	106
2018122818	104
2018122819	108
2018122820	111
2018122821	112
2018122822	121
2018122823	105
2018122900	108
2018122901	101
2018122902	104
2018122903	109
2018122904	84
2018122905	117
2018122906	123
2018122907	122
2018122908	107
2018122909	101
2018122910	95
2018122911	87
2018122912	83
2018122913	78
2018122914	81
2018122915	79
2018122916	76
2018122917	83
2018122918	75
2018122919	81
2018122920	86
2018122921	89
2018122922	92
2018122923	104
2018123000	113
2018123001	110
2018123002	105
2018123003	112
2018123004	122
2018123005	134
2018123006	134
2018123007	116
2018123008	108
2018123009	100
2018123010	100
2018123011	102
2018123012	113
2018123013	116
2018123014	101
2018123015	96
2018123016	96
2018123017	81
2018123018	92
2018123019	95
2018123020	91
2018123021	104
2018123022	118
2018123023	95
2018123100	98
2018123101	93
2018123102	91
2018123103	98
2018123104	99
2018123105	117
2018123106	108
2018123107	109
2018123108	134
2018123109	108
2018123110	108
2018123111	115
2018123112	122
2018123113	121
2018123114	119
2018123115	112
2018123116	112
2018123117	118
2018123118	141
2018123119	156
2018123120	161
2018123121	154
2018123122	155
2018123123	155
	157
	137
	166
	175
	169
	169
	170
	162
