# Supplementary material for: Characteristics and sources of atmospheric pollutants in typical inland cities in arid regions of central Asia: A case study of Urumqi city
Source: PLoS One. 2021 Apr 20;16(4):e0249563. doi: 10.1371/journal.pone.0249563 (PMC8057588; doi:10.1371/journal.pone.0249563)
Supplement: S1 Dataset — (ZIP) [file pone.0249563.s001.zip › Backward trajectory analysis data/2018_1112.xlsx]

## Sheet: Sheet1
日期	AQI	PM2.5	PM10	SO2	NO2	CO	O3
2018-11-23	147	112	130	12	73	2.05	13
2018-11-23 01:00:00	153	117	198	11	69	2	14
2018-11-23 02:00:00	158	120	168	12	56	1.8	13
2018-11-23 03:00:00	139	106	138	12	54	1.6	14
2018-11-23 04:00:00	133	101	130	12	54	1.5	15
2018-11-23 05:00:00	123	98	123	11	62	1.5	18
2018-11-23 06:00:00	129	89	106	11	59	1.6	19
2018-11-23 07:00:00	118	79	63	10	58	1.5	18
2018-11-23 08:00:00	92	68	84	10	57	1.4	17
2018-11-23 09:00:00	89	65	63	11	60	1.4	16
2018-11-23 10:00:00	97	72	76	14	58	1.5	17
2018-11-23 11:00:00	102	76	80	12	54	1.4	21
2018-11-23 12:00:00	89	66	99	13	54	1.5	22
2018-11-23 13:00:00	99	74	113	14	57	1.8	26
2018-11-23 14:00:00	95	71	114	14	62	1.6	30
2018-11-23 15:00:00	94	70	103	14	60	1.4	26
2018-11-23 16:00:00	107	80	150	13	74	1.7	28
2018-11-23 17:00:00	132	100	194	12	80	1.9	20
2018-11-23 18:00:00	143	113	168	12	76	1.8	21
2018-11-23 19:00:00	149	114	154	12	78	1.9	20
2018-11-23 20:00:00	149	114	172	12	79	2.2	19
2018-11-23 21:00:00	156	119	168	12	84	2.5	16
2018-11-23 22:00:00	158	120	160	13	77	2.2	17
2018-11-23 23:00:00	142	108	155	23	83	2.1	15
2018-11-24	137	84	143	13	53	1.55	32
2018-11-24 01:00:00	125	95	80	11	71	2	18
2018-11-24 02:00:00	102	76	57	11	61	1.8	24
2018-11-24 03:00:00	90	67	94	11	64	1.8	23
2018-11-24 04:00:00	104	78	113	14	72	1.8	17
2018-11-24 05:00:00	117	88	103	15	68	1.7	13
2018-11-24 06:00:00	133	101	137	12	55	1.8	15
2018-11-24 07:00:00	150	115	133	11	57	1.7	13
2018-11-24 08:00:00	133	101	116	12	58	1.7	14
2018-11-24 09:00:00	138	105	145	12	61	2.1	11
2018-11-24 10:00:00	144	110	120	13	61	2	15
2018-11-24 11:00:00	134	102	127	14	61	2	20
2018-11-24 12:00:00	132	100	128	14	58	1.8	28
2018-11-24 13:00:00	104	78	121	13	51	1.4	33
2018-11-24 14:00:00	94	69	137	14	58	1.4	40
2018-11-24 15:00:00	110	83	131	16	64	1.4	45
2018-11-24 16:00:00	123	93	156	28	62	1.6	43
2018-11-24 17:00:00	123	93	120	21	59	1.3	42
2018-11-24 18:00:00	113	71	175	20	49	1.3	44
2018-11-24 19:00:00	124	94	156	20	83	2.1	34
2018-11-24 20:00:00	130	99	166	20	67	1.8	34
2018-11-24 21:00:00	118	78	185	15	46	1.4	39
2018-11-24 22:00:00	163	55	275	11	29	0.9	50
2018-11-24 23:00:00	145	60	240	10	26	0.9	52
2018-11-25	256	48	341	10	38	0.95	36
2018-11-25 01:00:00	125	57	199	12	30	1	48
2018-11-25 02:00:00	175	77	299	14	46	1.7	36
2018-11-25 03:00:00	112	84	158	19	44	1.5	45
2018-11-25 04:00:00	110	76	170	20	46	1.3	45
2018-11-25 05:00:00	130	64	210	13	39	1	48
2018-11-25 06:00:00	139	50	228	11	26	0.9	54
2018-11-25 07:00:00	117	60	184	8	16	0.7	54
2018-11-25 08:00:00	185	70	320	7	18	0.7	49
2018-11-25 09:00:00	500	126	1171	7	21	0.7	45
2018-11-25 10:00:00	500	200	2111	6	19	0.6	45
2018-11-25 11:00:00	262	212	145	6	18	0.6	45
2018-11-25 12:00:00	500	245	2496	6	17	0.5	45
2018-11-25 13:00:00	500	254	4061	6	18	0.5	50
2018-11-25 14:00:00	500	192	2974	6	17	0.5	47
2018-11-25 15:00:00	500	144	2502	6	16	0.5	48
2018-11-25 16:00:00	500	140	2217	6	18	0.6	46
2018-11-25 17:00:00	500	122	2016	6	23	0.6	43
2018-11-25 18:00:00	500	116	1846	6	32	0.6	34
2018-11-25 19:00:00	500	107	1648	6	46	0.7	22
2018-11-25 20:00:00	500	100	1524	6	54	0.9	15
2018-11-25 21:00:00	500	94	967	7	56	0.9	14
2018-11-25 22:00:00	447	59	547	7	58	0.9	16
2018-11-25 23:00:00	370	50	476	7	57	1	17
2018-11-26	284	105	988	6	37	1.05	25
2018-11-26 01:00:00	500	202	1754	6	42	1.1	18
2018-11-26 02:00:00	500	176	1114	6	38	1	25
2018-11-26 03:00:00	478	104	578	7	38	1	25
2018-11-26 04:00:00	230	62	371	10	41	1	24
2018-11-26 05:00:00	176	47	301	7	38	1.1	29
2018-11-26 06:00:00	158	33	265	6	38	1	31
2018-11-26 07:00:00	169	31	288	6	34	0.9	32
2018-11-26 08:00:00	174	36	298	6	32	0.9	33
2018-11-26 09:00:00	183	38	316	6	40	1	26
2018-11-26 10:00:00	168	40	286	7	41	1	27
2018-11-26 11:00:00	169	36	316	7	44	1.2	26
2018-11-26 12:00:00	192	45	286	7	39	1.4	27
2018-11-26 13:00:00	184	53	288	7	38	1.4	28
2018-11-26 14:00:00	183	55	333	7	35	1.4	29
2018-11-26 15:00:00	200	58	318	7	36	1.4	28
2018-11-26 16:00:00	216	64	316	7	36	1.4	27
2018-11-26 17:00:00	190	66	349	7	35	1.3	28
2018-11-26 18:00:00	172	62	361	6	41	1.3	25
2018-11-26 19:00:00	130	49	329	6	43	1.2	26
2018-11-26 20:00:00	120	40	394	7	50	1.4	18
2018-11-26 21:00:00	101	40	210	7	38	1.2	29
2018-11-26 22:00:00	82	32	190	6	32	1.1	32
2018-11-26 23:00:00	77	26	106	6	32	1	31
2018-11-27	215	71	334	8	64	1.7	12
2018-11-27 01:00:00	308	83	426	8	60	1.8	12
2018-11-27 02:00:00	276	81	403	7	55	1.4	12
2018-11-27 03:00:00	248	78	383	7	51	1.4	12
2018-11-27 04:00:00	229	79	370	7	49	1.3	12
2018-11-27 05:00:00	199	79	347	6	48	1.4	12
2018-11-27 06:00:00	219	82	363	6	48	1.4	12
2018-11-27 07:00:00	255	83	388	6	44	1.4	16
2018-11-27 08:00:00	309	81	427	6	41	1.3	16
2018-11-27 09:00:00	222	70	365	6	37	1.2	23
2018-11-27 10:00:00	154	52	258	7	42	1.2	23
2018-11-27 11:00:00	150	50	250	8	40	1.2	24
2018-11-27 12:00:00	166	58	282	8	43	1.4	24
2018-11-27 13:00:00	157	63	264	8	44	1.3	27
2018-11-27 14:00:00	145	70	239	8	38	1.2	35
2018-11-27 15:00:00	480	60	309	8	38	1.1	36
2018-11-27 16:00:00	172	69	294	8	41	1	33
2018-11-27 17:00:00	167	61	284	9	48	1	30
2018-11-27 18:00:00	165	58	280	8	56	1.1	23
2018-11-27 19:00:00	165	644	280	8	66	1.3	15
2018-11-27 20:00:00	170	71	289	8	65	1.4	16
2018-11-27 21:00:00	155	72	259	8	62	1.6	17
2018-11-27 22:00:00	161	73	272	8	62	1.6	17
2018-11-27 23:00:00	157	71	264	9	67	1.6	13
2018-11-28	139	78	228	9	64	2.1	11
2018-11-28 01:00:00	150	70	249	8	65	1.6	13
2018-11-28 02:00:00	145	70	240	9	61	1.7	15
2018-11-28 03:00:00	127	58	204	9	53	1.8	14
2018-11-28 04:00:00	156	62	262	9	58	1.7	14
2018-11-28 05:00:00	184	76	318	10	57	1.7	13
2018-11-28 06:00:00	166	83	282	10	56	1.7	12
2018-11-28 07:00:00	161	80	271	9	57	1.8	14
2018-11-28 08:00:00	140	79	229	10	58	2	14
2018-11-28 09:00:00	139	74	227	13	56	2.1	14
2018-11-28 10:00:00	132	72	213	12	55	1.8	14
2018-11-28 11:00:00	108	63	166	16	55	1.6	17
2018-11-28 12:00:00	95	51	139	18	52	1.4	23
2018-11-28 13:00:00	121	49	192	13	51	1.7	23
2018-11-28 14:00:00	165	85	280	15	44	1.7	25
2018-11-28 15:00:00	162	111	274	14	56	1.9	24
2018-11-28 16:00:00	150	97	249	13	53	1.8	26
2018-11-28 17:00:00	135	83	220	14	56	1.6	25
2018-11-28 18:00:00	128	69	205	14	61	1.7	20
2018-11-28 19:00:00	132	75	214	12	65	1.8	16
2018-11-28 20:00:00	122	73	194	12	68	2	14
2018-11-28 21:00:00	125	72	200	11	66	2.2	17
2018-11-28 22:00:00	125	75	199	28	66	2.3	14
2018-11-28 23:00:00	121	84	191	11	63	2.5	12
2018-11-29	153	112	242	10	70	2.8	12
2018-11-29 01:00:00	124	84	197	10	64	2.4	12
2018-11-29 02:00:00	129	88	208	10	62	2.4	13
2018-11-29 03:00:00	123	80	195	10	57	2.4	12
2018-11-29 04:00:00	119	71	188	9	56	2.3	12
2018-11-29 05:00:00	126	73	201	9	57	2.5	12
2018-11-29 06:00:00	127	76	204	9	59	2.4	12
2018-11-29 07:00:00	125	78	199	9	56	2.4	12
2018-11-29 08:00:00	120	80	190	9	55	2.4	12
2018-11-29 09:00:00	108	80	166	9	53	2.4	11
2018-11-29 10:00:00	110	70	170	10	50	25	12
2018-11-29 11:00:00	102	63	153	10	49	2.6	12
2018-11-29 12:00:00	97	57	144	11	51	2.4	13
2018-11-29 13:00:00	104	60	157	12	54	2.4	16
2018-11-29 14:00:00	104	78	153	13	55	2.3	20
2018-11-29 15:00:00	101	72	152	13	60	2	22
2018-11-29 16:00:00	128	97	184	16	76	2.3	23
2018-11-29 17:00:00	160	122	232	13	88	2.6	23
2018-11-29 18:00:00	189	142	268	10	94	2.7	211
2018-11-29 19:00:00	200	150	285	10	94	2.8	20
2018-11-29 20:00:00	205	155	290	10	91	2.9	18
2018-11-29 21:00:00	202	152	335	9	84	3.3	17
2018-11-29 22:00:00	198	148	341	9	91	3.5	14
2018-11-29 23:00:00	202	152	316	10	87	3.4	14
2018-11-30	147	97	231	10	59	2.05	25
2018-11-30 01:00:00	193	145	232	12	77	2.8	15
2018-11-30 02:00:00	182	137	188	10	74	2.7	15
2018-11-30 03:00:00	145	111	136	10	66	2.4	14
2018-11-30 04:00:00	107	80	104	8	58	2	15
2018-11-30 05:00:00	79	58	102	8	56	2.1	17
2018-11-30 06:00:00	89	66	119	8	56	2	17
2018-11-30 07:00:00	88	60	125	8	49	1.5	21
2018-11-30 08:00:00	65	41	79	8	42	1.3	29
2018-11-30 09:00:00	67	39	83	8	48	1.6	26
2018-11-30 10:00:00	70	42	90	9	48	1.8	28
2018-11-30 11:00:00	72	39	93	10	46	1.8	30
2018-11-30 12:00:00	83	46	116	10	40	1.6	38
2018-11-30 13:00:00	100	56	149	9	38	1.5	43
2018-11-30 14:00:00	110	74	169	8	32	1.3	45
2018-11-30 15:00:00	100	64	149	8	28	1.2	52
2018-11-30 16:00:00	120	73	189	10	40	1.6	33
2018-11-30 17:00:00	117	88	177	8	37	1.7	27
2018-11-30 18:00:00	124	92	198	8	44	1.9	29
2018-11-30 19:00:00	137	104	194	8	54	2	12
2018-11-30 20:00:00	140	107	215	9	52	1.6	18
2018-11-30 21:00:00	133	85	216	9	52	1.5	19
2018-11-30 22:00:00	123	75	196	10	49	1.4	22
2018-11-30 23:00:00	110	66	169	10	45	1.3	29
2018-12-01	304	120	1028	8	41	1.1	27
2018-12-01 01:00:00	114	48	178	10	32	1	44
2018-12-01 02:00:00	120	50	180	10	32	1	42
2018-12-01 03:00:00	136	60	222	10	45	1.4	24
2018-12-01 04:00:00	153	77	255	11	44	1.5	18
2018-12-01 05:00:00	129	77	208	9	36	1.2	26
2018-12-01 06:00:00	189	70	328	8	28	1	35
2018-12-01 07:00:00	500	100	1792	7	22	0.8	42
2018-12-01 08:00:00	500	184	1464	7	22	0.8	39
2018-12-01 09:00:00	496	160	596	6	20	0.7	40
2018-12-01 10:00:00	500	161	2330	6	17	0.5	47
2018-12-01 11:00:00	500	509	3106	6	18	0.5	48
2018-12-01 12:00:00	500	426	2624	6	20	0.6	44
2018-12-01 13:00:00	500	402	3427	6	21	0.6	43
2018-12-01 14:00:00	500	382	3285	6	23	0.6	40
2018-12-01 15:00:00	500	337	3106	6	20	0.7	42
2018-12-01 16:00:00	500	351	4578	6	17	0.6	44
2018-12-01 17:00:00	500	365	3844	5	19	0.7	40
2018-12-01 18:00:00	500	329	3195	6	22	0.7	38
2018-12-01 19:00:00	500	285	3007	5	23	0.7	36
2018-12-01 20:00:00	500	244	2385	5	27	0.7	33
2018-12-01 21:00:00	500	188	1987	6	30	0.8	31
2018-12-01 22:00:00	500	161	1860	6	38	0.9	24
2018-12-01 23:00:00	500	178	1892	6	41	1	21
2018-12-02	284	105	988	6	37	1.05	25
2018-12-02 01:00:00	500	202	1754	6	42	1.1	18
2018-12-02 02:00:00	500	176	1114	6	38	1	25
2018-12-02 03:00:00	478	104	578	7	38	1	26
2018-12-02 04:00:00	230	62	371	10	41	1	24
2018-12-02 05:00:00	176	47	301	7	38	1.1	29
2018-12-02 06:00:00	158	33	265	6	38	1	31
2018-12-02 07:00:00	169	31	288	6	34	0.9	32
2018-12-02 08:00:00	174	36	298	6	32	0.9	33
2018-12-02 09:00:00	183	38	316	6	40	1	26
2018-12-02 10:00:00	168	40	286	7	41	1	27
2018-12-02 11:00:00	169	36	288	7	44	1.2	26
2018-12-02 12:00:00	192	45	333	7	39	1.4	27
2018-12-02 13:00:00	184	53	318	7	38	1.4	28
2018-12-02 14:00:00	183	55	316	7	36	1.4	29
2018-12-02 15:00:00	200	58	349	7	36	1.4	28
2018-12-02 16:00:00	216	64	361	7	36	1.4	27
2018-12-02 17:00:00	190	66	329	7	36	1.3	28
2018-12-02 18:00:00	172	62	294	6	41	1.3	25
2018-12-02 19:00:00	130	49	210	6	43	1.2	26
2018-12-02 20:00:00	120	40	190	7	50	1.4	18
2018-12-02 21:00:00	101	40	152	7	38	1.2	29
2018-12-02 22:00:00	82	32	114	6	32	1.1	32
2018-12-02 23:00:00	77	26	104	6	32	1	31
2018-12-03	86	47	122	7	41	1.2	25
2018-12-03 01:00:00	64	24	77	6	31	1	33
2018-12-03 02:00:00	60	23	70	6	38	1.2	26
2018-12-03 03:00:00	59	24	68	6	43	1.2	22
2018-12-03 04:00:00	64	25	78	6	45	1.2	21
2018-12-03 05:00:00	56	22	61	6	42	1.2	22
2018-12-03 06:00:00	29	20	19	7	45	1.3	18
2018-12-03 07:00:00	32	22	32	6	40	1.3	22
2018-12-03 08:00:00	26	18	18	6	45	1.2	18
2018-12-03 09:00:00	50	20	50	7	49	1.4	14
2018-12-03 10:00:00	60	28	70	8	49	1.7	14
2018-12-03 11:00:00	70	36	90	8	44	1.9	18
2018-12-03 12:00:00	69	33	88	8	37	1.5	25
2018-12-03 13:00:00	62	34	74	8	29	1.2	36
2018-12-03 14:00:00	55	25	59	7	20	0.9	43
2018-12-03 15:00:00	59	25	68	7	31	1	40
2018-12-03 16:00:00	59	28	67	7	38	1.1	39
2018-12-03 17:00:00	60	37	69	8	45	1.2	38
2018-12-03 18:00:00	65	45	80	8	48	1.3	32
2018-12-03 19:00:00	65	45	80	8	48	1.3	32
2018-12-03 20:00:00	90	67	127	7	54	1.4	24
2018-12-03 21:00:00	94	65	137	8	57	1.4	20
2018-12-03 22:00:00	98	61	145	10	53	1.5	17
2018-12-03 23:00:00

## Sheet: Sheet2
日期	AQI	PM2.5	PM10	PM2.5/PM10
2018-11-25	256	48	341	0.140762	0.14
2018-11-25 01:00:00	125	57	199	0.286432	0.29
2018-11-25 02:00:00	175	77	299	0.257525	0.26
2018-11-25 03:00:00	112	84	158	0.531646	0.53
2018-11-25 04:00:00	110	76	170	0.447059	0.45
2018-11-25 05:00:00	130	64	210	0.304762	0.3
2018-11-25 06:00:00	139	50	228	0.219298	0.22
2018-11-25 07:00:00	117	60	184	0.326087	0.33
2018-11-25 08:00:00	185	70	320	0.21875	0.22
2018-11-25 09:00:00	500	126	1171	0.1076	0.11
2018-11-25 10:00:00	500	200	2111	0.0947418	0.09
2018-11-25 11:00:00	262	212	145	1.46207	1.46
2018-11-25 12:00:00	500	245	2496	0.0981571	0.1
2018-11-25 13:00:00	500	254	4061	0.0625462	0.06
2018-11-25 14:00:00	500	192	2974	0.0645595	0.06
2018-11-25 15:00:00	500	144	2502	0.057554	0.06
2018-11-25 16:00:00	500	140	2217	0.0631484	0.06
2018-11-25 17:00:00	500	122	2016	0.0605159	0.06
2018-11-25 18:00:00	500	116	1846	0.0628386	0.06
2018-11-25 19:00:00	500	107	1648	0.0649272	0.06
2018-11-25 20:00:00	500	100	1524	0.0656168	0.07
2018-11-25 21:00:00	500	94	967	0.0972079	0.1
2018-11-25 22:00:00	447	59	547	0.107861	0.11
2018-11-25 23:00:00	370	50	476	0.105042	0.11
2018-11-26	284	105	988	0.106275	0.11
2018-11-26 01:00:00	500	202	1754	0.115165	0.12
2018-11-26 02:00:00	500	176	1114	0.157989	0.16
2018-11-26 03:00:00	478	104	578	0.179931	0.18
2018-11-26 04:00:00	230	62	371	0.167116	0.17
2018-11-26 05:00:00	176	47	301	0.156146	0.16
2018-11-26 06:00:00	158	33	265	0.124528	0.12
2018-11-26 07:00:00	169	31	288	0.107639	0.11
2018-11-26 08:00:00	174	36	298	0.120805	0.12
2018-11-26 09:00:00	183	38	316	0.120253	0.12
2018-11-26 10:00:00	168	40	286	0.13986	0.14
2018-11-26 11:00:00	169	36	316	0.113924	0.11
2018-11-26 12:00:00	192	45	286	0.157343	0.16
2018-11-26 13:00:00	184	53	288	0.184028	0.18
2018-11-26 14:00:00	183	55	333	0.165165	0.17
2018-11-26 15:00:00	200	58	318	0.18239	0.18
2018-11-26 16:00:00	216	64	316	0.202532	0.2
2018-11-26 17:00:00	190	66	349	0.189112	0.19
2018-11-26 18:00:00	172	62	361	0.171745	0.17
2018-11-26 19:00:00	130	49	329	0.148936	0.15
2018-11-26 20:00:00	120	40	394	0.101523	0.1
2018-11-26 21:00:00	101	40	210	0.190476	0.19
2018-11-26 22:00:00	82	32	190	0.168421	0.17
2018-11-26 23:00:00	77	26	106	0.245283	0.25
2018-11-27	215	71	334	0.212575	0.21
2018-11-27 01:00:00	308	83	426	0.194836	0.19
2018-11-27 02:00:00	276	81	403	0.200993	0.2
2018-11-27 03:00:00	248	78	383	0.203655	0.2
2018-11-27 04:00:00	229	79	370	0.213514	0.21
2018-11-27 05:00:00	199	79	347	0.227666	0.23
2018-11-27 06:00:00	219	82	363	0.225895	0.23
2018-11-27 07:00:00	255	83	388	0.213918	0.21
2018-11-27 08:00:00	309	81	427	0.189696	0.19
2018-11-27 09:00:00	222	70	365	0.191781	0.19
2018-11-27 10:00:00	154	52	258	0.20155	0.2
2018-11-27 11:00:00	150	50	250	0.2	0.2
2018-11-27 12:00:00	166	58	282	0.205674	0.21
2018-11-27 13:00:00	157	63	264	0.238636	0.24
2018-11-27 14:00:00	145	70	239	0.292887	0.29
2018-11-27 15:00:00	480	60	309	0.194175	0.19
2018-11-27 16:00:00	172	69	294	0.234694	0.23
2018-11-27 17:00:00	167	61	284	0.214789	0.21
2018-11-27 18:00:00	165	58	280	0.207143	0.21
2018-11-27 19:00:00	165	644	280	2.3	2.3
2018-11-27 20:00:00	170	71	289	0.245675	0.25
2018-11-27 21:00:00	155	72	259	0.277992	0.28
2018-11-27 22:00:00	161	73	272	0.268382	0.27
2018-11-27 23:00:00	157	71	264	0.268939	0.27
2018-11-28	139	78	228	0.342105	0.34
2018-11-28 01:00:00	150	70	249	0.281124	0.28
2018-11-28 02:00:00	145	70	240	0.291667	0.29
2018-11-28 03:00:00	127	58	204	0.284314	0.28
2018-11-28 04:00:00	156	62	262	0.236641	0.24
2018-11-28 05:00:00	184	76	318	0.238994	0.24
2018-11-28 06:00:00	166	83	282	0.294326	0.29
2018-11-28 07:00:00	161	80	271	0.295203	0.3
2018-11-28 08:00:00	140	79	229	0.344978	0.34
2018-11-28 09:00:00	139	74	227	0.325991	0.33
2018-11-28 10:00:00	132	72	213	0.338028	0.34
2018-11-28 11:00:00	108	63	166	0.379518	0.38
2018-11-28 12:00:00	95	51	139	0.366906	0.37
2018-11-28 13:00:00	121	49	192	0.255208	0.26
2018-11-28 14:00:00	165	85	280	0.303571	0.3
2018-11-28 15:00:00	162	111	274	0.405109	0.41
2018-11-28 16:00:00	150	97	249	0.389558	0.39
2018-11-28 17:00:00	135	83	220	0.377273	0.38
2018-11-28 18:00:00	128	69	205	0.336585	0.34
2018-11-28 19:00:00	132	75	214	0.350467	0.35
2018-11-28 20:00:00	122	73	194	0.376289	0.38
2018-11-28 21:00:00	125	72	200	0.36	0.36
2018-11-28 22:00:00	125	75	199	0.376884	0.38
2018-11-28 23:00:00	121	84	191	0.439791	0.44
2018-11-29	153	112	242	0.46281	0.46
2018-11-29 01:00:00	124	84	197	0.426396	0.43
2018-11-29 02:00:00	129	88	208	0.423077	0.42
2018-11-29 03:00:00	123	80	195	0.410256	0.41
2018-11-29 04:00:00	119	71	188	0.37766	0.38
2018-11-29 05:00:00	126	73	201	0.363184	0.36
2018-11-29 06:00:00	127	76	204	0.372549	0.37
2018-11-29 07:00:00	125	78	199	0.39196	0.39
2018-11-29 08:00:00	120	80	190	0.421053	0.42
2018-11-29 09:00:00	108	80	166	0.481928	0.48
2018-11-29 10:00:00	110	70	170	0.411765	0.41
2018-11-29 11:00:00	102	63	153	0.411765	0.41
2018-11-29 12:00:00	97	57	144	0.395833	0.4
2018-11-29 13:00:00	104	60	157	0.382166	0.38
2018-11-29 14:00:00	104	78	153	0.509804	0.51
2018-11-29 15:00:00	101	72	152	0.473684	0.47
2018-11-29 16:00:00	128	97	184	0.527174	0.53
2018-11-29 17:00:00	160	122	232	0.525862	0.53
2018-11-29 18:00:00	189	142	268	0.529851	0.53
2018-11-29 19:00:00	200	150	285	0.526316	0.53
2018-11-29 20:00:00	205	155	290	0.534483	0.53
2018-11-29 21:00:00	202	152	335	0.453731	0.45
2018-11-29 22:00:00	198	148	341	0.434018	0.43
2018-11-29 23:00:00	202	152	316	0.481013	0.48
2018-11-30	147	97	231	0.419913	0.42
2018-11-30 01:00:00	193	145	232	0.625	0.63
2018-11-30 02:00:00	182	137	188	0.728723	0.73
2018-11-30 03:00:00	145	111	136	0.816176	0.82
2018-11-30 04:00:00	107	80	104	0.769231	0.77
2018-11-30 05:00:00	79	58	102	0.568627	0.57
2018-11-30 06:00:00	89	66	119	0.554622	0.55
2018-11-30 07:00:00	88	60	125	0.48	0.48
2018-11-30 08:00:00	65	41	79	0.518987	0.52
2018-11-30 09:00:00	67	39	83	0.46988	0.47
2018-11-30 10:00:00	70	42	90	0.466667	0.47
2018-11-30 11:00:00	72	39	93	0.419355	0.42
2018-11-30 12:00:00	83	46	116	0.396552	0.4
2018-11-30 13:00:00	100	56	149	0.375839	0.38
2018-11-30 14:00:00	110	74	169	0.43787	0.44
2018-11-30 15:00:00	100	64	149	0.42953	0.43
2018-11-30 16:00:00	120	73	189	0.386243	0.39
2018-11-30 17:00:00	117	88	177	0.497175	0.5
2018-11-30 18:00:00	124	92	198	0.464646	0.46
2018-11-30 19:00:00	137	104	194	0.536082	0.54
2018-11-30 20:00:00	140	107	215	0.497674	0.5
2018-11-30 21:00:00	133	85	216	0.393519	0.39
2018-11-30 22:00:00	123	75	196	0.382653	0.38
2018-11-30 23:00:00	110	66	169	0.390533	0.39
2018-12-01	304	120	1028	0.116732	0.12
2018-12-01 01:00:00	114	48	178	0.269663	0.27
2018-12-01 02:00:00	120	50	180	0.277778	0.28
2018-12-01 03:00:00	136	60	222	0.27027	0.27
2018-12-01 04:00:00	153	77	255	0.301961	0.3
2018-12-01 05:00:00	129	77	208	0.370192	0.37
2018-12-01 06:00:00	189	70	328	0.213415	0.21
2018-12-01 07:00:00	500	100	1792	0.0558036	0.06
2018-12-01 08:00:00	500	184	1464	0.125683	0.13
2018-12-01 09:00:00	496	160	596	0.268456	0.27
2018-12-01 10:00:00	500	161	2330	0.0690987	0.07
2018-12-01 11:00:00	500	509	3106	0.163876	0.16
2018-12-01 12:00:00	500	426	2624	0.162348	0.16
2018-12-01 13:00:00	500	402	3427	0.117304	0.12
2018-12-01 14:00:00	500	382	3285	0.116286	0.12
2018-12-01 15:00:00	500	337	3106	0.1085	0.11
2018-12-01 16:00:00	500	351	4578	0.076671	0.08
2018-12-01 17:00:00	500	365	3844	0.0949532	0.09
2018-12-01 18:00:00	500	329	3195	0.102973	0.1
2018-12-01 19:00:00	500	285	3007	0.0947788	0.09
2018-12-01 20:00:00	500	244	2385	0.102306	0.1
2018-12-01 21:00:00	500	188	1987	0.094615	0.09
2018-12-01 22:00:00	500	161	1860	0.0865591	0.09
2018-12-01 23:00:00	500	178	1892	0.0940803	0.09
2018-12-02	284	105	988	0.106275	0.11
2018-12-02 01:00:00	500	202	1754	0.115165	0.12
2018-12-02 02:00:00	500	176	1114	0.157989	0.16
2018-12-02 03:00:00	478	104	578	0.179931	0.18
2018-12-02 04:00:00	230	62	371	0.167116	0.17
2018-12-02 05:00:00	176	47	301	0.156146	0.16
2018-12-02 06:00:00	158	33	265	0.124528	0.12
2018-12-02 07:00:00	169	31	288	0.107639	0.11
2018-12-02 08:00:00	174	36	298	0.120805	0.12
2018-12-02 09:00:00	183	38	316	0.120253	0.12
2018-12-02 10:00:00	168	40	286	0.13986	0.14
2018-12-02 11:00:00	169	36	288	0.125	0.13
2018-12-02 12:00:00	192	45	333	0.135135	0.14
2018-12-02 13:00:00	184	53	318	0.166667	0.17
2018-12-02 14:00:00	183	55	316	0.174051	0.17
2018-12-02 15:00:00	200	58	349	0.166189	0.17
2018-12-02 16:00:00	216	64	361	0.177285	0.18
2018-12-02 17:00:00	190	66	329	0.200608	0.2
2018-12-02 18:00:00	172	62	294	0.210884	0.21
2018-12-02 19:00:00	130	49	210	0.233333	0.23
2018-12-02 20:00:00	120	40	190	0.210526	0.21
2018-12-02 21:00:00	101	40	152	0.263158	0.26
2018-12-02 22:00:00	82	32	114	0.280702	0.28
2018-12-02 23:00:00	77	26	104	0.25	0.25
