# Supplementary material for: Characteristics and sources of atmospheric pollutants in typical inland cities in arid regions of central Asia: A case study of Urumqi city
Source: PLoS One. 2021 Apr 20;16(4):e0249563. doi: 10.1371/journal.pone.0249563 (PMC8057588; doi:10.1371/journal.pone.0249563)
Supplement: S1 Dataset — (ZIP) [file pone.0249563.s001.zip › Daily air quality data of Urumqi from 2014 to 2018.xlsx]

## Sheet: 2014
日期	AQI	质量等级	PM2.5	PM10	SO2	CO	NO2	O3_8h
2014-01-01	196	中度污染	147	208	49	3.9	91	16
2014-01-02	184	中度污染	138	179	38	3.5	84	12
2014-01-03	248	重度污染	198	287	71	4.2	94	13
2014-01-04	251	重度污染	201	250	104	2.6	101	8
2014-01-05	132	轻度污染	101	158	41	2	73	21
2014-01-06	135	轻度污染	103	143	54	1.8	65	17
2014-01-07	184	中度污染	139	186	61	2.9	70	13
2014-01-08	180	中度污染	136	184	83	2.3	69	15
2014-01-09	240	重度污染	190	273	70	3.8	78	13
2014-01-10	249	重度污染	199	311	41	4.5	71	10
2014-01-11	197	中度污染	148	306	39	3.9	46	12
2014-01-12	142	轻度污染	109	232	54	2.3	41	16
2014-01-13	125	轻度污染	73	199	40	2.2	43	12
2014-01-14	230	重度污染	149	371	34	3.7	46	11
2014-01-15	289	重度污染	238	412	50	4.8	59	11
2014-01-16	209	重度污染	159	255	53	4	63	12
2014-01-17	136	轻度污染	104	184	43	2.9	67	22
2014-01-18	83	良	60	116	19	1.8	52	22
2014-01-19	92	良	68	131	35	2.3	54	22		数值单位：μg/m3(CO为mg/m3)
2014-01-20	129	轻度污染	98	144	33	2.7	62	13		每日AQI数据和PM2.5浓度数据是本站根据当天环保总站每小时数据计算求平均的结果，存在丢数据场景，仅供参考。
2014-01-21	146	轻度污染	112	143	41	3.3	72	7
2014-01-22	95	良	71	108	42	2.7	74	18
2014-01-23	81	良	60	90	41	2.1	75	17
2014-01-24	107	轻度污染	80	122	47	2.4	70	19
2014-01-25	117	轻度污染	88	144	61	2.6	74	19
2014-01-26	93	良	69	112	57	3	84	13
2014-01-27	94	良	70	109	64	2.3	72	22
2014-01-28	58	良	41	59	44	1.8	63	16
2014-01-29	81	良	60	100	31	2.2	54	18
2014-01-30	83	良	62	104	57	2.1	63	19
2014-01-31	101	轻度污染	76	128	63	2	61	36
日期	AQI	质量等级	PM2.5	PM10	SO2	CO	NO2	O3_8h
2014-02-01	31	优	12	19	10	0.8	28	61
2014-02-02	45	优	24	45	27	1.5	46	43
2014-02-03	40	优	24	40	27	1.5	50	55
2014-02-04	48	优	26	48	36	1.6	53	42
2014-02-05	73	良	53	79	32	1.6	53	37
2014-02-06	71	良	52	85	50	1.7	51	39
2014-02-07	108	轻度污染	81	166	42	1.8	72	28
2014-02-08	115	轻度污染	87	161	37	2.2	59	27
2014-02-09	105	轻度污染	79	145	50	2.6	70	31
2014-02-10	103	轻度污染	77	112	52	2.7	74	40
2014-02-11	107	轻度污染	81	141	44	2.4	73	31
2014-02-12	165	中度污染	125	201	60	3.1	92	34
2014-02-13	163	中度污染	124	187	57	3.1	86	45
2014-02-14	201	重度污染	151	222	101	3.9	99	34
2014-02-15	177	中度污染	134	199	90	3.3	87	49
2014-02-16	88	良	65	86	54	2	74	44
2014-02-17	131	轻度污染	100	171	59	2.6	79	35
2014-02-18	131	轻度污染	100	149	69	2.7	80	35
2014-02-19	171	中度污染	130	186	97	3.4	100	29
2014-02-20	185	中度污染	140	219	90	5.1	107	18
2014-02-21	126	轻度污染	96	129	49	2.5	97	42
2014-02-22	121	轻度污染	92	122	42	2.9	84	21
2014-02-23	88	良	66	83	41	2.1	79	35
2014-02-24	49	优	35	38	14	1.5	47	56
2014-02-25	53	良	37	53	23	1.8	51	55
2014-02-26	75	良	55	74	31	2.3	71	57
2014-02-27	121	轻度污染	92	130	43	3.5	95	35
2014-02-28	154	中度污染	118	152	69	3.1	101	28
日期	AQI	质量等级	PM2.5	PM10	SO2	CO	NO2	O3_8h
2014-03-01	179	中度污染	136	199	65	3.1	92	44
2014-03-02	202	重度污染	152	205	99	3.2	108	37
2014-03-03	145	轻度污染	111	157	45	2.6	90	48
2014-03-04	200	中度污染	150	205	56	2.6	92	61
2014-03-05	195	中度污染	146	202	51	2.9	98	48
2014-03-06	196	中度污染	148	211	52	2.8	98	34
2014-03-07	264	重度污染	214	308	57	3.8	114	32
2014-03-08	234	重度污染	184	270	78	2.9	119	33
2014-03-09	123	轻度污染	94	144	52	2.3	104	40
2014-03-10	85	良	63	88	29	1.5	54	64
2014-03-11	113	轻度污染	85	138	26	2.3	89	56
2014-03-12	135	轻度污染	103	165	20	2.4	89	52
2014-03-13	97	良	73	115	46	1.6	70	62
2014-03-14	150	轻度污染	115	210	75	2.3	91	63
2014-03-15	131	轻度污染	100	170	51	2.3	98	67
2014-03-16	88	良	65	82	31	1.7	60	63
2014-03-17	89	良	66	100	40	2.4	77	48
2014-03-18	65	良	33	79	30	1.7	65	40
2014-03-19	81	良	44	112	33	2.1	72	56
2014-03-20	94	良	63	138	33	1.2	59	46
2014-03-21	121	轻度污染	92	168	35	1.6	65	64
2014-03-22	123	轻度污染	73	197	35	1.6	62	64
2014-03-23	127	轻度污染	80	205	39	1.5	65	68
2014-03-24	128	轻度污染	97	206	37	1.7	66	66
2014-03-25	90	良	56	131	21	1.3	52	46
2014-03-26	41	优	18	41	9	0.6	32	60
2014-03-27	82	良	49	114	25	1.4	54	60
2014-03-28	76	良	42	102	21	1.1	58	62
2014-03-29	88	良	37	126	17	1.1	49	75
2014-03-30	93	良	50	137	22	1	56	71
2014-03-31	115	轻度污染	56	180	25	1.2	63	74
日期	AQI	质量等级	PM2.5	PM10	SO2	CO	NO2	O3_8h
2014-04-01	82	良	38	113	20	0.9	54	77
2014-04-02	96	良	41	142	29	0.9	57	72
2014-04-03	368	严重污染	145	474	13	0.6	45	71
2014-04-06	257	重度污染	67	390	20	0.8	47	60
2014-04-07	142	轻度污染	51	234	25	1	52	58
2014-04-08	126	轻度污染	61	202	14	0.6	28	49
2014-04-09	100	良	34	151	17	1	50	53
2014-04-10	97	良	38	145	21	1	58	63
2014-04-11	110	轻度污染	44	170	28	0.8	54	59
2014-04-12	98	良	37	145	19	0.7	49	53
2014-04-13	69	良	33	89	19	0.8	47	62
2014-04-14	41	优	15	41	9	0.6	30	53
2014-04-15	44	优	14	44	7	0.6	29	41
2014-04-16	46	优	17	46	10	0.6	29	52
2014-04-17	44	优	20	44	11	0.6	30	62
2014-04-18	81	良	35	113	15	1	55	62
2014-04-19	62	良	26	74	14	0.7	40	66
2014-04-20	95	良	41	140	18	1	61	72
2014-04-21	104	轻度污染	44	159	24	0.9	64	75
2014-04-22	119	轻度污染	42	189	16	0.7	54	70
2014-04-23	267	重度污染	113	397	6	0.6	27	50
2014-04-24	92	良	32	134	13	0.8	35	46
2014-04-25	133	轻度污染	62	216	21	1.3	55	38
2014-04-26	164	中度污染	55	277	16	1.1	54	57
2014-04-27	143	轻度污染	45	236	19	1	55	47
2014-04-28	402	严重污染	63	502	7	0.6	25	61
2014-04-29	63	良	17	76	11	0.7	30	47
2014-04-30	55	良	26	60	7	0.7	42	55
2014-05-01	99	良	46	148	13	0.9	51	58
2014-05-02	150	轻度污染	58	249	22	1	63	59
2014-05-03	159	中度污染	65	268	21	1	62	68
2014-05-04	175	中度污染	64	300	22	0.9	58	68
2014-05-05	131	轻度污染	46	212	16	0.9	55	70
2014-05-06	112	轻度污染	41	173	15	0.8	56	73
2014-05-07	107	轻度污染	38	164	14	0.9	54	68
2014-05-08	186	中度污染	45	322	6	0.5	33	64
2014-05-09	117	轻度污染	28	185	7	0.5	25	71
2014-05-10	111	轻度污染	35	173	13	0.7	50	81
2014-05-11	134	轻度污染	40	218	10	0.6	40	73
2014-05-12	92	良	33	134	16	0.6	45	61
2014-05-13	94	良	28	137	10	0.6	36	75
2014-05-14	86	良	30	123	9	0.6	45	80
2014-05-15	82	良	29	113	14	0.7	47	78
2014-05-16	87	良	29	123	8	0.5	31	72
2014-05-17	74	良	23	98	8	0.5	40	73
2014-05-18	91	良	28	131	10	0.6	47	79
2014-05-19	122	轻度污染	51	194	24	1	60	66
2014-05-20	179	中度污染	65	307	23	1	66	80
2014-05-21	107	轻度污染	56	164	9	0.5	25	70
2014-05-22	61	良	19	72	11	0.5	34	51
2014-05-23	36	优	15	36	6	0.6	34	59
2014-05-24	67	良	26	84	11	0.6	45	70
2014-05-25	74	良	29	98	10	0.6	44	93
2014-05-26	87	良	32	123	14	0.7	51	101
2014-05-27	97	良	37	145	25	0.8	55	94
2014-05-28	88	良	33	126	10	0.6	44	78
2014-05-29	77	良	27	103	12	0.5	45	86
2014-05-30	125	轻度污染	38	200	14	0.6	50	69
2014-05-31	70	良	24	91	11	0.6	39	54
日期	AQI	质量等级	PM2.5	PM10	SO2	CO	NO2	O3_8h
2014-06-01	53	良	27	56	19	0.5	36	59
2014-06-02	60	良	26	70	14	0.5	44	58
2014-06-03	60	良	23	71	10	0.5	40	49
2014-06-04	68	良	28	86	13	0.6	42	66
2014-06-05	75	良	31	100	11	0.4	42	75
2014-06-06	68	良	26	85	17	0.4	31	68
2014-06-07	100	良	34	149	17	0.7	50	75
2014-06-08	102	轻度污染	40	154	23	0.7	49	91
2014-06-09	58	良	28	67	10	0.5	32	89
2014-06-10	65	良	26	80	14	0.5	32	68
2014-06-11	66	良	25	82	12	0.5	40	87
2014-06-12	87	良	38	125	21	0.7	51	98
2014-06-13	102	轻度污染	46	154	21	0.7	55	112
2014-06-14	117	轻度污染	63	183	19	0.7	57	118
2014-06-15	98	良	46	146	13	0.6	44	119
2014-06-16	134	轻度污染	64	218	10	0.6	39	83
2014-06-17	57	良	34	64	12	0.5	35	103
2014-06-18	65	良	35	80	15	0.5	42	109
2014-06-19	83	良	35	117	14	0.5	44	104
2014-06-20	61	良	22	71	12	0.5	31	96
2014-06-21	66	良	26	81	10	0.6	46	101
2014-06-22	82	良	34	114	12	0.5	48	118
2014-06-23	93	良	35	136	15	0.6	53	110
2014-06-24	103	轻度污染	43	156	19	0.6	55	96
2014-06-25	66	良	27	82	8	0.5	37	99
2014-06-26	65	良	28	80	13	0.5	39	104
2014-06-27	70	良	32	90	9	0.5	42	117
2014-06-28	92	良	39	134	12	0.6	51	120
2014-06-29	89	良	38	127	17	0.6	56	122
2014-06-30	105	轻度污染	39	160	13	0.6	51	105
日期	AQI	质量等级	PM2.5	PM10	SO2	CO	NO2	O3_8h
2014-07-01	73	良	28	97	14	0.5	39	116
2014-07-02	113	轻度污染	38	177	15	0.6	49	116
2014-07-03	81	良	24	111	12	0.5	34	93
2014-07-04	85	良	32	121	14	0.5	38	100
2014-07-05	58	良	25	66	7	0.5	33	77
2014-07-06	57	良	26	64	12	0.6	37	90
2014-07-07	54	良	23	58	8	0.5	31	97
2014-07-08	77	良	25	104	18	0.6	46	101
2014-07-09	63	良	16	75	8	0.4	33	86
2014-07-10	69	良	19	89	9	0.6	43	97
2014-07-11	89	良	30	128	15	0.6	52	111
2014-07-12	101	轻度污染	34	151	24	0.7	56	136
2014-07-13	111	轻度污染	40	172	20	0.7	60	120
2014-07-14	94	良	28	138	17	0.6	40	113
2014-07-15	70	良	28	90	14	0.5	32	112
2014-07-16	97	良	29	144	11	0.5	31	99
2014-07-17	78	良	26	106	14	0.7	41	89
2014-07-18	64	良	19	77	10	0.6	39	73
2014-07-19	74	良	28	97	9	0.7	41	102
2014-07-20	103	轻度污染	44	155	21	0.8	54	116
2014-07-21	95	良	38	140	22	0.7	48	116
2014-07-22	75	良	26	99	14	0.5	44	119
2014-07-23	104	轻度污染	38	157	23	0.7	51	138
2014-07-24	122	轻度污染	39	195	14	0.7	55	110
2014-07-25	78	良	29	105	13	0.7	47	102
2014-07-26	117	轻度污染	39	184	22	0.9	59	117
2014-07-27	119	轻度污染	43	188	23	0.9	65	120
2014-07-28	92	良	31	135	16	0.6	41	94
2014-07-29	83	良	24	117	8	0.5	31	75
2014-07-30	84	良	25	118	18	0.5	39	71
2014-07-31	95	良	32	139	19	0.8	58	58
日期	AQI	质量等级	PM2.5	PM10	SO2	CO	NO2	O3_8h
2014-08-01	72	良	26	94	14	0.7	41	84
2014-08-02	54	良	15	59	9	0.4	25	76
2014-08-03	82	良	27	113	15	0.7	50	86
2014-08-04	97	良	33	144	23	0.9	56	99
2014-08-05	92	良	36	133	20	0.9	62	92
2014-08-06	84	良	26	118	12	0.6	36	107
2014-08-07	99	良	35	147	21	0.8	54	114
2014-08-08	85	良	31	120	18	0.8	51	105
2014-08-09	100	良	35	149	18	0.9	51	92
2014-08-10	73	良	26	96	13	0.6	37	94
2014-08-11	91	良	35	133	18	0.8	58	104
2014-08-12	120	轻度污染	46	190	28	0.8	66	119
2014-08-13	122	轻度污染	47	194	20	0.7	67	126
2014-08-14	131	轻度污染	48	213	17	0.7	68	96
2014-08-15	102	轻度污染	37	155	16	0.6	45	122
2014-08-16	97	良	37	143	12	0.7	45	103
2014-08-17	66	良	19	81	9	0.5	25	87
2014-08-18	62	良	19	73	15	0.6	38	68
2014-08-19	62	良	25	75	12	0.8	42	61
2014-08-20	54	良	20	58	6	0.8	44	53
2014-08-21	67	良	25	83	9	0.7	46	77
2014-08-22	89	良	33	127	12	0.7	56	97
2014-08-23	109	轻度污染	39	167	19	0.8	58	106
2014-08-24	117	轻度污染	46	183	20	0.8	60	105
2014-08-25	132	轻度污染	54	214	27	0.9	66	96
2014-08-26	118	轻度污染	50	187	22	0.8	62	111
2014-08-27	208	重度污染	75	356	13	0.5	39	82
2014-08-28	74	良	27	98	14	0.5	37	69
2014-08-29	92	良	35	134	20	0.8	56	81
2014-08-30	111	轻度污染	45	172	25	1	71	67
2014-08-31	106	轻度污染	40	163	19	0.8	57	90
日期	AQI	质量等级	PM2.5	PM10	SO2	CO	NO2	O3_8h
2014-09-01	129	轻度污染	50	208	29	0.8	59	84
2014-09-02	120	轻度污染	54	190	24	0.8	63	127
2014-09-03	134	轻度污染	51	218	22	0.9	58	104
2014-09-04	138	轻度污染	47	225	13	0.6	30	84
2014-09-05	77	良	34	104	6	0.5	28	81
2014-09-06	105	轻度污染	46	159	17	0.7	57	85
2014-09-07	127	轻度污染	37	203	8	0.7	48	56
2014-09-08	60	良	23	69	12	0.7	41	70
2014-09-09	78	良	33	106	17	0.9	61	72
2014-09-10	117	轻度污染	43	184	32	0.9	66	65
2014-09-11	74	良	26	98	15	0.5	37	54
2014-09-12	66	良	19	82	15	0.4	24	43
2014-09-13	79	良	31	109	20	0.8	47	49
2014-09-14	103	轻度污染	42	157	27	0.9	56	41
2014-09-15	107	轻度污染	47	165	28	0.8	59	59
2014-09-16	134	轻度污染	54	217	27	1	74	38
2014-09-17	127	轻度污染	54	204	29	1	66	71
2014-09-18	149	轻度污染	62	248	30	1.1	74	69
2014-09-19	138	轻度污染	51	227	20	0.8	48	60
2014-09-20	41	优	17	41	8	0.6	24	49
2014-09-21	76	良	47	103	18	1	51	52
2014-09-22	90	良	58	131	23	1.1	59	48
2014-09-23	97	良	66	144	26	1.1	63	42
2014-09-24	111	轻度污染	59	173	23	1.3	63	34
2014-09-25	117	轻度污染	76	183	25	1.4	68	45
2014-09-26	131	轻度污染	68	213	18	1.3	70	55
2014-09-27	121	轻度污染	70	193	33	1.2	78	65
2014-09-28	116	轻度污染	61	182	21	1.1	66	52
2014-09-29	75	良	40	101	19	1	52	46
2014-09-30	81	良	45	112	15	1	54	53
日期	AQI	质量等级	PM2.5	PM10	SO2	CO	NO2	O3_8h
2014-10-01	97	良	51	143	17	1	62	44
2014-10-02	78	良	29	105	10	0.7	37	34
2014-10-03	94	良	44	138	18	1.2	52	45
2014-10-04	119	轻度污染	42	187	11	0.9	45	45
2014-10-05	67	良	32	85	10	1	43	40
2014-10-06	82	良	49	114	18	1.1	50	39
2014-10-07	78	良	36	106	15	1	47	44
2014-10-08	122	轻度污染	62	194	19	1.3	52	36
2014-10-09	30	优	14	30	10	0.7	21	35
2014-10-10	36	优	16	36	8	0.7	31	30
2014-10-11	77	良	51	103	17	1.3	55	20
2014-10-12	95	良	71	129	38	1.8	61	24
2014-10-13	107	轻度污染	81	161	44	1.8	75	26
2014-10-14	100	良	68	151	29	1.4	67	40
2014-10-15	106	轻度污染	67	162	26	1.3	75	42
2014-10-16	134	轻度污染	103	196	33	1.6	89	49
2014-10-17	109	轻度污染	82	168	34	1.3	82	35
2014-10-18	128	轻度污染	95	205	41	1.7	86	42
2014-10-19	142	轻度污染	108	198	48	1.5	91	37
2014-10-20	151	中度污染	115	241	38	1.8	96	43
2014-10-21	142	轻度污染	89	235	34	1	67	44
2014-10-22	112	轻度污染	65	175	29	1.2	65	35
2014-10-23	121	轻度污染	71	193	37	1.4	74	25
2014-10-24	94	良	35	138	28	1.2	55	36
2014-10-25	94	良	31	139	24	1.3	45	28
2014-10-26	109	轻度污染	49	167	33	1.5	60	26
2014-10-27	155	中度污染	38	259	11	0.8	27	43
2014-10-28	33	优	11	33	6	0.4	23	28
2014-10-29	52	良	24	54	18	0.8	39	29
2014-10-30	78	良	47	106	22	1.5	55	17
2014-10-31	76	良	43	102	30	1.2	56	31
日期	AQI	质量等级	PM2.5	PM10	SO2	CO	NO2	O3_8h
2014-11-01	75	良	45	101	21	1.4	58	25
2014-11-02	79	良	42	108	34	1.2	59	22
2014-11-03	121	轻度污染	75	192	63	1.9	69	18
2014-11-04	142	轻度污染	88	233	55	2.1	69	14
2014-11-05	104	轻度污染	58	158	32	1.3	51	24
2014-11-06	116	轻度污染	72	181	30	1.2	45	17
2014-11-07	121	轻度污染	74	192	25	1.3	34	31
2014-11-08	101	轻度污染	59	153	18	1.1	33	17
2014-11-09	20	优	14	17	2	0.5	19	19
2014-11-10	21	优	13	21	3	0.5	18	28
2014-11-11	58	良	34	66	10	0.9	21	24
2014-11-12	66	良	42	82	14	0.8	24	13
2014-11-13	68	良	40	85	12	1	25	15
2014-11-14	61	良	44	70	9	0.9	27	22
2014-11-15	76	良	53	102	14	1.1	30	13
2014-11-16	90	良	65	131	16	1.4	28	18
2014-11-17	95	良	71	129	22	1.5	29	13
2014-11-18	79	良	51	108	13	0.9	23	43
2014-11-19	62	良	42	74	23	0.8	26	22
2014-11-20	64	良	41	77	20	0.8	26	17
2014-11-21	119	轻度污染	90	150	18	1.1	27	9
2014-11-22	113	轻度污染	86	152	22	1.6	25	21
2014-11-23	97	良	73	128	21	1.4	30	11
2014-11-24	103	轻度污染	71	155	20	1.3	23	34
2014-11-25	59	良	32	68	11	0.8	22	27
2014-11-26	56	良	34	62	10	0.8	22	18
2014-11-27	69	良	45	88	19	1.2	26	16
2014-11-28	64	良	38	77	16	1	29	32
2014-11-29	54	良	22	58	12	0.8	20	34
2014-11-30	74	良	41	97	23	1.1	26	21
日期	AQI	质量等级	PM2.5	PM10	SO2	CO	NO2	O3_8h
2014-12-01	81	良	59	113	28	1.5	32	19
2014-12-02	98	良	69	145	38	2.4	32	10
2014-12-03	115	轻度污染	64	179	36	1.6	42	16
2014-12-04	126	轻度污染	92	202	29	2.2	61	14
2014-12-05	95	良	71	140	21	2	58	13
2014-12-06	105	轻度污染	79	117	18	1.6	46	13
2014-12-07	115	轻度污染	87	135	27	1.8	48	13
2014-12-08	38	优	26	36	11	0.9	34	28
2014-12-09	82	良	61	88	23	1.7	55	15
2014-12-10	138	轻度污染	105	155	38	2.3	67	8
2014-12-11	168	中度污染	128	201	33	2.6	63	11
2014-12-12	129	轻度污染	98	157	47	2	59	14
2014-12-13	105	轻度污染	79	119	35	2.1	63	15
2014-12-14	140	轻度污染	107	156	34	2	61	14
2014-12-15	151	中度污染	116	189	55	2.2	57	14
2014-12-16	160	中度污染	122	200	42	2.5	54	12
2014-12-17	224	重度污染	174	271	53	3.3	67	13
2014-12-18	325	严重污染	275	401	59	3.2	72	13
2014-12-19	294	重度污染	244	371	63	3.1	71	10
2014-12-20	296	重度污染	246	385	79	3.7	77	9
2014-12-21	180	中度污染	136	177	80	2.3	68	16
2014-12-22	192	中度污染	144	214	58	2.5	79	13
2014-12-23	293	重度污染	243	371	67	3.3	103	9
2014-12-24	268	重度污染	218	310	84	3.2	109	13
2014-12-25	189	中度污染	142	193	68	2.4	97	12
2014-12-26	224	重度污染	174	251	62	2.9	100	20
2014-12-27	184	中度污染	139	189	27	2.1	72	26
2014-12-28	302	严重污染	252	339	44	3.1	97	23
2014-12-29	242	重度污染	192	298	46	3.7	98	11
2014-12-30	253	重度污染	203	281	43	3.3	91	15
2014-12-31	245	重度污染	195	315	25	3.5	90	10

## Sheet: 2015
日期	AQI	质量等级	PM2.5	PM10	SO2	CO	NO2	O3_8h
2015-01-01	302	严重污染	252	352	46	4	91	12		数值单位：μg/m3(CO为mg/m3)
2015-01-02	241	重度污染	191	264	66	3.6	83	19		每日AQI数据和PM2.5浓度数据是本站根据当天环保总站每小时数据计算求平均的结果，存在丢数据场景，仅供参考。
2015-01-03	143	轻度污染	109	174	47	3	82	22
2015-01-04	173	中度污染	131	178	35	2.9	82	15
2015-01-05	180	中度污染	136	189	51	2.6	81	17
2015-01-06	138	轻度污染	105	145	39	2.8	86	14
2015-01-07	223	重度污染	173	246	52	3.9	101	14
2015-01-08	265	重度污染	215	278	74	4.1	94	11
2015-01-09	186	中度污染	140	206	79	3.3	93	21
2015-01-10	131	轻度污染	100	146	38	3	95	18
2015-01-11	148	轻度污染	114	162	34	3.1	82	13
2015-01-12	166	中度污染	126	184	32	3.1	75	20
2015-01-13	109	轻度污染	82	124	29	3.1	77	18
2015-01-14	182	中度污染	138	182	34	3.3	82	14
2015-01-15	116	轻度污染	88	110	39	2.3	58	18
2015-01-16	64	良	46	56	18	1.6	59	23
2015-01-17	89	良	67	88	12	1.6	58	18
2015-01-18	155	中度污染	118	159	18	2.3	66	14
2015-01-19	254	重度污染	204	275	39	4.4	101	14
2015-01-20	215	重度污染	165	239	71	3.6	87	12
2015-01-21	125	轻度污染	95	151	47	2.5	76	24
2015-01-22	77	良	57	88	34	2.1	71	21
2015-01-23	138	轻度污染	106	160	33	2.6	83	13
2015-01-24	151	中度污染	116	171	31	2.9	78	23
2015-01-25	59	良	43	53	20	1.1	47	29
2015-01-26	63	良	46	59	32	1.4	57	21
2015-01-27	103	轻度污染	77	109	29	1.8	63	26
2015-01-28	141	轻度污染	108	173	17	2.5	75	18
2015-01-29	140	轻度污染	107	162	50	2.2	76	18
2015-01-30	105	轻度污染	79	123	42	1.9	73	27
2015-01-31	188	中度污染	141	226	35	2.9	88	20
日期	AQI	质量等级	PM2.5	PM10	SO2	CO	NO2	O3_8h
2015-02-01	253	重度污染	203	309	42	3.7	98	13
2015-02-02	291	重度污染	241	354	46	4.4	107	15
2015-02-03	318	严重污染	268	405	77	4.4	113	13
2015-02-04	181	中度污染	137	192	60	2.7	90	20
2015-02-05	193	中度污染	145	213	41	2.7	83	45
2015-02-06	175	中度污染	132	287	29	3.3	90	26
2015-02-07	220	重度污染	170	276	58	3.1	99	41
2015-02-08	173	中度污染	124	297	24	3	99	38
2015-02-09	355	严重污染	229	464	42	4.1	109	27
2015-02-10	357	严重污染	250	466	37	4	126	25
2015-02-11	327	严重污染	273	441	41	4.3	109	31
2015-02-12	287	重度污染	237	370	57	4.3	105	35
2015-02-13	137	轻度污染	105	171	37	2.5	75	33
2015-02-14	52	良	33	54	12	1.4	58	42
2015-02-15	109	轻度污染	82	120	23	2.1	69	31
2015-02-16	152	中度污染	116	167	30	2.5	84	40
2015-02-17	110	轻度污染	83	123	26	2.8	90	31
2015-02-18	78	良	58	88	29	2	65	53
2015-02-19	128	轻度污染	97	151	29	1.8	49	47
2015-02-20	56	良	38	62	11	1.2	33	34
2015-02-21	45	优	28	45	18	1.1	30	43
2015-02-22	83	良	61	88	26	1.6	45	40
2015-02-23	158	中度污染	120	168	32	2.6	68	47
2015-02-24	99	良	74	109	23	2.1	65	44
2015-02-25	126	轻度污染	96	133	18	2.5	64	39
2015-02-26	56	良	40	63	19	1.5	51	54
2015-02-27	67	良	33	85	17	1.5	49	47
2015-02-28	92	良	68	104	15	1.9	55	39
日期	AQI	质量等级	PM2.5	PM10	SO2	CO	NO2	O3_8h
2015-03-01	107	轻度污染	81	104	18	2	55	40
2015-03-02	69	良	50	71	14	1.7	49	40
2015-03-03	92	良	68	95	15	1.3	43	38
2015-03-04	132	轻度污染	101	128	18	2.1	59	38
2015-03-05	151	中度污染	116	157	24	2.3	66	52
2015-03-06	236	重度污染	186	251	25	3.1	84	40
2015-03-07	171	中度污染	129	163	38	2.9	72	39
2015-03-08	108	轻度污染	82	105	35	2.3	57	44
2015-03-09	93	良	69	86	23	1.7	54	41
2015-03-10	136	轻度污染	103	146	28	1.8	62	30
2015-03-11	120	轻度污染	91	146	17	1.4	54	39
2015-03-12	121	轻度污染	36	192	18	0.9	37	28
2015-03-13	34	优	24	33	7	0.9	37	44
2015-03-14	68	良	49	79	19	1.5	56	35
2015-03-15	50	优	35	51	15	1	41	49
2015-03-16	60	良	38	70	21	1.1	45	38
2015-03-17	55	良	36	59	15	1.2	44	41
2015-03-18	59	良	41	68	13	1.3	45	41
2015-03-19	89	良	53	128	17	1.3	47	44
2015-03-20	86	良	64	119	18	1.5	56	52
2015-03-21	81	良	53	112	24	1.5	53	46
2015-03-22	96	良	68	142	24	1.6	56	55
2015-03-23	109	轻度污染	81	168	31	1.6	58	56
2015-03-24	138	轻度污染	78	226	27	1.2	43	62
2015-03-25	143	轻度污染	62	235	14	0.8	31	52
2015-03-26	75	良	40	99	14	1.3	41	44
2015-03-27	69	良	40	86	11	1.5	56	54
2015-03-28	70	良	48	90	16	1.1	46	42
2015-03-29	71	良	50	92	14	1.3	44	51
2015-03-30	60	良	27	69	11	0.9	31	49
2015-03-31	35	优	22	35	2	0.7	22	44
2015-04-01	47	优	33	44	6	0.9	31	40
2015-04-02	36	优	25	35	8	0.7	27	43
2015-04-03	76	良	56	63	10	1.2	47	53
2015-04-04	80	良	59	85	12	1.2	47	53
2015-04-05	83	良	61	103	18	1.4	53	57
2015-04-06	84	良	62	106	19	1.3	50	64
2015-04-07	93	良	69	113	16	1.4	53	67
2015-04-08	87	良	53	123	18	1.3	55	67
2015-04-09	92	良	54	134	16	1.1	44	76
2015-04-10	88	良	51	126	14	1.1	45	72
2015-04-11	99	良	52	148	12	1.1	47	72
2015-04-12	112	轻度污染	44	175	10	0.8	37	69
2015-04-13	121	轻度污染	55	192	10	0.8	40	69
2015-04-14	139	轻度污染	51	228	14	0.8	31	64
2015-04-15	87	良	34	124	15	0.8	38	45
2015-04-16	73	良	36	96	14	1	38	48
2015-04-17	35	优	14	35	5	0.7	21	62
2015-04-18	69	良	35	89	9	1	47	65
2015-04-19	59	良	27	69	11	0.8	34	71
2015-04-20	90	良	37	130	16	1	56	71
2015-04-21	94	良	41	138	11	1	50	81
2015-04-22	70	良	27	89	9	0.8	35	79
2015-04-23	67	良	27	85	11	0.7	39	84
2015-04-24	101	轻度污染	40	153	10	0.8	53	82
2015-04-25	117	轻度污染	45	185	11	0.8	47	86
2015-04-26	133	轻度污染	50	217	11	0.9	49	77
2015-04-27	253	重度污染	186	387	9	0.8	37	50
2015-04-28	80	良	29	110	8	0.6	38	61
2015-04-29	73	良	32	96	8	0.7	42	71
2015-04-30	87	良	30	124	10	0.6	39	61
2015-05-01	81	良	36	111	12	0.8	47	72
2015-05-02	93	良	36	137	11	0.8	49	72
2015-05-03	98	良	33	146	11	0.8	51	75
2015-05-04	104	轻度污染	36	159	20	1	52	61
2015-05-05	80	良	29	110	9	0.7	42	65
2015-05-06	70	良	26	90	7	0.7	44	76
2015-05-07	86	良	36	122	7	0.7	48	62
2015-05-08	79	良	35	109	8	0.8	45	80
2015-05-09	79	良	38	109	11	0.8	44	92
2015-05-10	143	轻度污染	69	237	12	0.8	42	92
2015-05-11	117	轻度污染	57	185	22	0.9	44	102
2015-05-12	82	良	39	113	11	0.8	48	83
2015-05-13	79	良	29	108	8	0.7	36	80
2015-05-14	159	中度污染	73	268	10	1	50	78
2015-05-15	84	良	38	119	9	0.7	40	89
2015-05-16	97	良	49	144	9	0.7	28	82
2015-05-17	119	轻度污染	49	187	14	1	45	80
2015-05-18	35	优	14	27	7	0.8	24	69
2015-05-19	40	优	16	40	7	0.8	40	72
2015-05-20	64	良	27	78	9	0.9	46	93
2015-05-21	74	良	32	98	12	0.8	42	99
2015-05-22	123	轻度污染	51	195	11	0.8	42	81
2015-05-23	66	良	34	81	6	0.7	29	67
2015-05-24	68	良	47	86	11	1	44	66
2015-05-25	55	良	30	60	7	0.7	36	78
2015-05-26	57	良	25	63	6	0.6	29	86
2015-05-27	80	良	40	110	7	0.6	21	78
2015-05-28	68	良	38	85	10	0.7	39	90
2015-05-29	86	良	37	122	10	0.8	38	93
2015-05-30	96	良	51	142	7	0.6	30	83
2015-05-31	159	中度污染	113	267	6	0.7	25	67
日期	AQI	质量等级	PM2.5	PM10	SO2	CO	NO2	O3_8h
2015-06-01	53	良	16	55	6	0.7	26	59
2015-06-02	51	良	21	53	6	0.9	36	63
2015-06-03	54	良	18	59	7	0.7	34	79
2015-06-04	77	良	32	103	13	0.9	49	90
2015-06-05	89	良	29	127	13	0.7	48	91
2015-06-06	60	良	18	71	5	0.5	29	96
2015-06-07	69	良	25	88	7	0.6	40	92
2015-06-08	57	良	23	64	8	0.6	32	101
2015-06-09	98	良	47	145	9	0.7	39	87
2015-06-10	55	良	24	59	4	0.4	21	83
2015-06-11	75	良	32	100	17	0.9	42	93
2015-06-12	87	良	36	123	12	1	50	95
2015-06-13	94	良	45	139	9	0.8	44	107
2015-06-14	110	轻度污染	59	169	11	0.9	51	119
2015-06-15	91	良	39	132	7	0.7	35	91
2015-06-16	41	优	16	37	5	0.7	24	81
2015-06-17	66	良	36	82	8	0.9	44	77
2015-06-18	69	良	31	89	9	0.7	37	97
2015-06-19	61	良	24	71	5	0.6	35	103
2015-06-20	65	良	26	81	6	0.5	36	114
2015-06-21	94	良	42	138	15	0.9	50	125
2015-06-22	80	良	31	110	10	0.7	42	109
2015-06-23	76	良	28	101	7	0.6	40	100
2015-06-24	83	良	36	116	11	0.8	43	118
2015-06-25	77	良	31	93	9	0.6	37	132
2015-06-26	90	良	38	129	12	0.7	50	103
2015-06-27	67	良	26	85	7	0.7	39	80
2015-06-28	46	优	19	38	2	0.6	18	91
2015-06-29	54	良	19	58	4	0.6	29	105
2015-06-30	70	良	17	84	6	0.6	37	124
日期	AQI	质量等级	PM2.5	PM10	SO2	CO	NO2	O3_8h
2015-07-01	75	良	19	99	7	0.7	42	130
2015-07-02	75	良	18	80	9	0.7	32	130
2015-07-03	61	良	14	67	10	0.6	31	113
2015-07-04	85	良	21	105	9	0.4	21	142
2015-07-05	93	良	23	137	13	0.7	26	127
2015-07-06	50	优	14	50	12	0.6	18	90
2015-07-07	68	良	22	87	11	0.8	35	105
2015-07-08	90	良	27	130	10	0.8	45	110
2015-07-09	118	轻度污染	39	186	13	1	54	122
2015-07-10	89	良	35	128	8	0.9	40	126
2015-07-11	75	良	21	100	5	0.6	27	106
2015-07-12	84	良	27	118	7	0.7	36	92
2015-07-13	79	良	26	108	15	0.9	42	110
2015-07-14	79	良	24	107	8	0.9	44	121
2015-07-15	85	良	28	119	10	0.8	46	108
2015-07-16	81	良	35	112	11	0.8	45	133
2015-07-17	94	良	43	137	10	0.8	44	131
2015-07-18	87	良	39	124	8	0.8	44	138
2015-07-19	84	良	37	119	8	0.8	43	129
2015-07-20	87	良	36	124	9	0.8	46	141
2015-07-21	102	轻度污染	40	154	12	0.8	44	142
2015-07-22	115	轻度污染	43	180	10	0.5	33	135
2015-07-23	119	轻度污染	60	188	6	0.6	30	118
2015-07-24	91	良	48	131	7	0.8	39	130
2015-07-25	86	良	50	122	5	0.6	32	106
2015-07-26	74	良	25	65	4	0.6	29	128
2015-07-27	106	轻度污染	35	103	8	0.8	44	166
2015-07-28	106	轻度污染	47	158	12	0.9	50	166
2015-07-29	115	轻度污染	78	179	4	0.8	32	98
2015-07-30	65	良	29	63	7	0.9	45	118
2015-07-31	63	良	24	75	7	0.6	36	110
日期	AQI	质量等级	PM2.5	PM10	SO2	CO	NO2	O3_8h
2015-08-01	68	良	27	86	8	0.7	43	103
2015-08-02	75	良	19	62	5	0.6	36	129
2015-08-03	78	良	30	83	9	0.6	41	133
2015-08-04	91	良	34	101	9	0.7	52	149
2015-08-05	84	良	38	118	11	0.8	57	135
2015-08-06	78	良	34	105	9	0.7	48	132
2015-08-07	89	良	33	106	10	0.6	47	146
2015-08-08	93	良	30	136	6	0.6	39	117
2015-08-09	86	良	47	122	3	0.8	29	97
2015-08-10	75	良	34	61	7	0.9	42	130
2015-08-11	45	优	12	31	4	0.6	30	90
2015-08-12	71	良	15	46	5	0.6	34	125
2015-08-13	75	良	23	68	6	0.5	41	130
2015-08-14	130	轻度污染	41	210	11	0.5	30	103
2015-08-15	39	优	9	29	12	0.5	24	77
2015-08-16	53	良	20	55	16	0.6	36	87
2015-08-17	66	良	31	81	17	0.9	44	104
2015-08-18	73	良	33	96	13	0.9	54	115
2015-08-19	77	良	35	104	15	0.8	56	130
2015-08-20	81	良	35	111	14	0.7	55	131
2015-08-21	86	良	32	122	10	0.6	50	136
2015-08-22	94	良	35	131	13	0.6	48	152
2015-08-23	107	轻度污染	33	164	7	0.5	26	102
2015-08-24	45	优	15	40	7	0.5	28	90
2015-08-25	60	良	23	69	14	0.7	44	100
2015-08-26	124	轻度污染	48	198	12	0.7	46	108
2015-08-27	120	轻度污染	47	189	10	0.5	33	81
2015-08-28	77	良	27	103	11	0.6	33	82
2015-08-29	40	优	22	40	4	0.5	27	75
2015-08-30	48	优	17	43	6	0.6	36	96
2015-08-31	58	良	17	61	9	0.6	46	80
日期	AQI	质量等级	PM2.5	PM10	SO2	CO	NO2	O3_8h
2015-09-01	62	良	24	73	13	0.7	47	76
2015-09-02	60	良	21	70	10	0.6	42	99
2015-09-03	56	良	25	62	8	0.5	39	101
2015-09-04	60	良	20	70	8	0.5	32	89
2015-09-05	94	良	31	138	13	0.7	43	94
2015-09-06	54	良	17	57	8	0.4	26	87
2015-09-07	64	良	26	72	13	0.6	51	65
2015-09-08	66	良	24	81	11	0.6	43	87
2015-09-09	73	良	26	96	9	0.6	41	88
2015-09-10	72	良	27	93	11	0.7	45	99
2015-09-11	85	良	21	119	5	0.5	29	104
2015-09-12	82	良	19	114	4	0.4	18	108
2015-09-13	88	良	48	126	9	0.5	20	123
2015-09-14	60	良	35	69	5	0.6	23	97
2015-09-15	47	优	17	47	10	0.7	31	64
2015-09-16	58	良	23	66	14	0.9	39	73
2015-09-17	67	良	29	84	10	0.7	45	76
2015-09-18	98	良	38	145	21	1	60	87
2015-09-19	95	良	50	140	24	1.1	60	82
2015-09-20	56	良	21	61	6	0.8	39	59
2015-09-21	59	良	21	68	8	0.7	33	78
2015-09-22	59	良	18	67	8	0.7	30	78
2015-09-23	46	优	16	46	9	0.6	31	61
2015-09-24	66	良	28	81	9	0.9	47	64
2015-09-25	52	良	17	53	9	0.6	34	58
2015-09-26	44	优	16	44	9	0.6	26	61
2015-09-27	59	良	21	67	10	0.8	29	64
2015-09-28	31	优	11	20	4	0.5	18	61
2015-09-29	30	优	11	28	3	0.4	24	47
2015-09-30	52	良	20	53	8	0.6	39	61
日期	AQI	质量等级	PM2.5	PM10	SO2	CO	NO2	O3_8h
2015-10-01	71	良	34	91	21	1	48	63
2015-10-02	93	良	44	136	10	1	65	46
2015-10-03	77	良	26	103	7	0.6	43	63
2015-10-04	109	轻度污染	39	167	5	0.5	32	68
2015-10-05	144	轻度污染	54	237	6	0.5	24	74
2015-10-06	55	良	19	59	4	0.4	19	49
2015-10-07	78	良	36	106	9	0.9	41	39
2015-10-08	104	轻度污染	61	158	14	1.2	54	44
2015-10-09	127	轻度污染	82	203	28	1.3	69	40
2015-10-10	130	轻度污染	86	209	29	1.8	78	55
2015-10-11	141	轻度污染	84	232	23	1.2	57	65
2015-10-12	120	轻度污染	48	190	15	0.8	41	70
2015-10-13	69	良	37	87	20	0.8	51	49
2015-10-14	72	良	29	93	10	0.8	46	52
2015-10-15	34	优	12	34	6	0.5	24	35
2015-10-16	44	优	20	44	11	0.7	34	40
2015-10-17	62	良	31	73	12	0.9	47	28
2015-10-18	67	良	34	84	14	0.8	41	32
2015-10-19	35	优	14	28	4	0.5	28	26
2015-10-20	42	优	16	35	6	0.6	33	31
2015-10-21	66	良	43	82	11	1.3	52	29
2015-10-22	92	良	68	112	16	1.5	52	31
2015-10-23	53	良	35	56	8	0.8	42	17
2015-10-24	42	优	17	35	7	0.7	33	22
2015-10-25	70	良	44	89	9	1.5	49	26
2015-10-26	85	良	63	112	12	1.5	58	24
2015-10-27	133	轻度污染	101	174	19	2.2	68	23
2015-10-28	100	良	75	146	21	1.5	58	20
2015-10-29	67	良	25	55	9	0.9	53	45
2015-10-30	78	良	51	91	12	1.2	62	32
2015-10-31	88	良	60	125	21	1.3	59	24
日期	AQI	质量等级	PM2.5	PM10	SO2	CO	NO2	O3_8h
2015-11-01	93	良	69	134	18	1.4	63	31
2015-11-02	80	良	53	109	9	1	48	22
2015-11-03	49	优	25	41	10	1	39	29
2015-11-04	55	良	24	40	8	1.1	44	30
2015-11-05	69	良	49	87	13	1.3	54	12
2015-11-06	77	良	56	99	16	1.4	54	18
2015-11-07	127	轻度污染	96	160	12	1.7	50	24
2015-11-08	94	良	70	119	13	1.3	51	24
2015-11-09	104	轻度污染	78	134	18	1.8	57	19
2015-11-10	100	良	75	131	15	1.7	54	22
2015-11-11	118	轻度污染	89	161	16	2.3	60	16
2015-11-12	156	中度污染	119	189	16	2	61	26
2015-11-13	113	轻度污染	85	149	20	2	65	20
2015-11-14	70	良	33	66	12	1.3	56	21
2015-11-15	65	良	41	79	5	1.2	45	24
2015-11-16	78	良	57	89	6	1.2	44	11
2015-11-17	44	优	26	44	6	1	34	20
2015-11-18	79	良	58	93	6	1.4	38	10
2015-11-19	118	轻度污染	89	124	5	1.6	42	11
2015-11-20	78	良	57	82	5	1.5	31	12
2015-11-21	53	良	37	55	7	1.4	39	8
2015-11-22	64	良	46	67	5	1.2	37	15
2015-11-23	85	良	63	86	10	1.6	41	14
2015-11-24	83	良	61	99	8	1.7	54	18
2015-11-25	142	轻度污染	108	145	13	2.5	63	14
2015-11-26	204	重度污染	154	221	6	3	78	5
2015-11-27	172	中度污染	130	206	8	3	59	5
2015-11-28	145	轻度污染	111	169	10	2.8	54	7
2015-11-29	104	轻度污染	78	117	10	2.8	48	10
2015-11-30	77	良	29	49	10	2	61	18
日期	AQI	质量等级	PM2.5	PM10	SO2	CO	NO2	O3_8h
2015-12-01	92	良	68	107	9	2.3	60	11
2015-12-02	115	轻度污染	87	126	6	1.8	52	14
2015-12-03	162	中度污染	123	174	5	2.2	57	7
2015-12-04	200	中度污染	150	250	8	2.5	58	6
2015-12-05	186	中度污染	140	225	6	2.8	58	6
2015-12-06	99	良	74	140	9	2.3	48	8
2015-12-07	65	良	47	74	8	1.6	51	20
2015-12-08	77	良	56	78	6	1.7	48	15
2015-12-09	107	轻度污染	80	117	9	2.2	50	9
2015-12-10	64	良	39	60	9	1.5	51	14
2015-12-11	43	优	20	39	8	1.1	34	30
2015-12-12	58	良	23	40	9	1.2	46	28
2015-12-13	90	良	62	91	13	2.3	72	20
2015-12-14	219	重度污染	169	232	17	3.8	88	13
2015-12-15	206	重度污染	156	242	26	3.9	90	12
2015-12-16	247	重度污染	197	282	26	3.6	85	16
2015-12-17	226	重度污染	176	260	25	3.5	94	19
2015-12-18	224	重度污染	174	276	14	3.3	87	15
2015-12-19	255	重度污染	205	300	18	3.4	84	19
2015-12-20	331	严重污染	281	385	19	3.8	100	7
2015-12-21	263	重度污染	213	346	16	2.8	85	13
2015-12-22	257	重度污染	207	324	33	3.3	86	12
2015-12-23	377	严重污染	327	434	16	4.7	102	9
2015-12-24	317	严重污染	267	394	24	4	85	25
2015-12-25	249	重度污染	199	334	18	2.9	73	34
2015-12-26	192	中度污染	144	226	24	3.1	89	13
2015-12-27	242	重度污染	192	265	40	3.4	99	17
2015-12-28	227	重度污染	177	257	24	3.5	90	20
2015-12-29	240	重度污染	190	255	11	3.2	71	14
2015-12-30	160	中度污染	122	190	14	2.8	70	17
2015-12-31	242	重度污染	192	288	15	3.7	77	18

## Sheet: 2016
日期	AQI	质量等级	PM2.5	PM10	SO2	CO	NO2	O3_8h
2016-01-01	240	重度污染	190	284	15	3.4	79	21
2016-01-02	175	中度污染	132	203	22	3	84	17
2016-01-03	264	重度污染	214	264	27	4.2	98	11		数值单位：μg/m3(CO为mg/m3)
2016-01-04	271	重度污染	221	356	27	4	88	19		每日AQI数据和PM2.5浓度数据是本站根据当天环保总站每小时数据计算求平均的结果，存在丢数据场景，仅供参考。
2016-01-05	137	轻度污染	104	172	20	2.5	66	34
2016-01-06	183	中度污染	138	182	17	3.3	69	14
2016-01-07	123	轻度污染	93	128	22	1.9	58	18
2016-01-08	153	中度污染	117	155	11	2	65	13
2016-01-09	179	中度污染	135	190	14	2.3	70	15
2016-01-10	262	重度污染	212	304	29	3.1	72	13
2016-01-11	251	重度污染	201	298	20	3	68	11
2016-01-12	189	中度污染	142	186	34	2.4	60	13
2016-01-13	210	重度污染	160	217	16	2.9	67	12
2016-01-14	214	重度污染	164	226	21	2.8	73	17
2016-01-15	198	中度污染	148	204	20	3.1	82	20
2016-01-16	232	重度污染	182	256	24	3	86	11
2016-01-17	250	重度污染	200	268	28	2.8	82	12
2016-01-18	248	重度污染	198	246	40	3	86	9
2016-01-19	188	中度污染	141	204	33	2.4	74	19
2016-01-20	208	重度污染	158	245	46	2.3	64	27
2016-01-21	150	轻度污染	115	158	18	2.3	68	26
2016-01-22	216	重度污染	166	213	33	3.2	86	14
2016-01-23	279	重度污染	229	301	35	3.9	102	11
2016-01-24	230	重度污染	180	240	48	3.3	95	17
2016-01-25	219	重度污染	169	222	40	3.5	103	14
2016-01-26	248	重度污染	198	299	31	3.9	109	17
2016-01-27	295	重度污染	245	345	24	4.3	115	13
2016-01-28	432	严重污染	397	523	16	5.4	127	10
2016-01-29	402	严重污染	352	488	45	4.4	91	10
2016-01-30	234	重度污染	184	243	54	3.1	80	16
2016-01-31	292	重度污染	242	334	50	3.4	90	18
日期	AQI	质量等级	PM2.5	PM10	SO2	CO	NO2	O3_8h
2016-02-01	298	重度污染	248	336	26	3.4	93	16
2016-02-02	268	重度污染	218	330	16	3	86	17
2016-02-03	330	严重污染	280	416	33	3.4	92	20
2016-02-04	273	重度污染	223	307	32	3.3	90	19
2016-02-05	280	重度污染	230	296	35	3.7	97	22
2016-02-06	286	重度污染	236	351	28	3.5	94	36
2016-02-07	296	重度污染	246	323	42	3.8	103	39
2016-02-08	382	严重污染	332	392	47	3.6	88	39
2016-02-09	309	严重污染	259	359	41	3.9	81	39
2016-02-10	111	轻度污染	81	171	22	1.9	43	44
2016-02-11	55	良	27	60	12	1.4	35	39
2016-02-12	102	轻度污染	76	106	20	2.1	63	28
2016-02-13	147	轻度污染	112	156	16	2.2	58	33
2016-02-14	129	轻度污染	98	130	21	2.4	65	31
2016-02-15	155	中度污染	118	183	18	2.8	71	28
2016-02-16	253	重度污染	203	337	19	3.4	86	20
2016-02-17	167	中度污染	126	283	26	2.9	77	29
2016-02-18	98	良	68	146	15	2.7	69	41
2016-02-19	206	重度污染	156	232	24	3.2	75	32
2016-02-20	134	轻度污染	102	149	28	2.7	80	36
2016-02-21	150	轻度污染	115	172	24	3.3	94	30
2016-02-22	257	重度污染	207	288	46	4	94	28
2016-02-23	365	严重污染	315	418	38	4.4	108	30
2016-02-24	380	严重污染	330	404	44	4.3	112	24
2016-02-25	398	严重污染	348	460	58	5.4	128	23
2016-02-26	313	严重污染	263	374	53	4.6	130	52
2016-02-27	298	重度污染	248	317	36	4.8	141	38
2016-02-28	356	严重污染	306	426	48	4.8	128	47
2016-02-29	310	严重污染	260	392	46	5.1	134	46
日期	AQI	质量等级	PM2.5	PM10	SO2	CO	NO2	O3_8h
2016-03-01	207	重度污染	157	232	31	4.2	94	47
2016-03-02	172	中度污染	130	198	28	3.2	85	51
2016-03-03	48	优	32	46	10	1.5	38	53
2016-03-04	80	良	32	56	13	2.1	64	30
2016-03-05	95	良	52	85	22	2.4	76	46
2016-03-06	209	重度污染	159	262	20	3.1	94	60
2016-03-07	150	轻度污染	115	166	25	2.3	68	54
2016-03-08	62	良	44	61	16	1.6	44	56
2016-03-09	99	良	74	119	17	1.9	60	42
2016-03-10	128	轻度污染	97	137	23	2	62	47
2016-03-11	147	轻度污染	112	167	21	2.6	82	36
2016-03-12	163	中度污染	124	195	22	2.6	76	62
2016-03-13	153	中度污染	117	166	22	2.1	58	52
2016-03-14	209	重度污染	159	238	23	2.6	90	51
2016-03-15	156	中度污染	119	173	27	1.9	68	64
2016-03-16	77	良	56	97	15	1.2	51	48
2016-03-17	120	轻度污染	91	127	15	1.2	50	34
2016-03-18	122	轻度污染	92	137	18	1.6	59	37
2016-03-19	93	良	69	99	17	1.1	48	35
2016-03-20	59	良	42	55	11	0.9	40	22
2016-03-21	62	良	44	74	13	1.3	45	42
2016-03-22	69	良	41	88	16	1.2	51	44
2016-03-23	128	轻度污染	97	162	21	1.6	59	50
2016-03-24	104	轻度污染	78	126	20	1.1	49	62
2016-03-25	120	轻度污染	91	176	27	1.6	59	73
2016-03-26	78	良	50	105	15	1.2	48	59
2016-03-27	58	良	23	66	10	1	43	57
2016-03-28	67	良	29	84	12	1.1	47	60
2016-03-29	89	良	44	128	21	1.1	59	65
2016-03-30	78	良	40	106	15	0.9	44	66
2016-03-31	75	良	34	100	13	1	46	59
日期	AQI	质量等级	PM2.5	PM10	SO2	CO	NO2	O3_8h
2016-04-01	69	良	27	87	14	1	39	50
2016-04-02	51	良	30	52	10	0.7	32	53
2016-04-03	57	良	25	63	8	0.7	33	43
2016-04-04	55	良	31	60	8	0.9	40	61
2016-04-05	52	良	23	53	8	0.8	39	57
2016-04-06	62	良	27	74	10	0.9	44	70
2016-04-07	68	良	26	86	10	0.8	47	66
2016-04-08	78	良	34	105	13	1	55	76
2016-04-09	151	中度污染	34	252	8	0.7	37	65
2016-04-10	49	优	18	49	8	0.7	27	57
2016-04-11	35	优	16	35	6	0.6	26	61
2016-04-12	61	良	26	72	9	0.7	47	61
2016-04-13	67	良	25	83	9	0.7	43	53
2016-04-14	49	优	16	49	4	0.5	30	56
2016-04-15	62	良	23	74	8	0.6	36	53
2016-04-16	64	良	19	78	6	0.5	38	62
2016-04-17	84	良	30	117	12	0.6	37	70
2016-04-18	94	良	32	137	10	0.8	50	67
2016-04-19	68	良	22	86	12	0.6	43	68
2016-04-20	68	良	25	86	12	0.6	45	74
2016-04-21	85	良	34	119	14	0.6	55	85
2016-04-22	85	良	34	120	13	0.7	57	80
2016-04-23	78	良	24	105	6	0.6	35	58
2016-04-24	42	优	14	42	5	0.6	30	66
2016-04-25	45	优	16	45	6	0.6	35	72
2016-04-26	63	良	24	76	11	0.6	41	84
2016-04-27	52	良	18	53	8	0.6	38	59
2016-04-28	61	良	24	71	8	0.6	42	68
2016-04-29	61	良	23	72	14	0.7	48	56
2016-04-30	34	优	14	31	4	0.6	26	68
日期	AQI	质量等级	PM2.5	PM10	SO2	CO	NO2	O3_8h
2016-05-01	47	优	20	40	7	0.6	37	71
2016-05-02	73	良	31	95	7	0.7	56	63
2016-05-03	74	良	32	81	7	1	59	47
2016-05-04	49	优	18	47	6	0.7	39	66
2016-05-05	65	良	31	80	8	0.8	49	64
2016-05-06	72	良	28	94	8	0.5	40	64
2016-05-07	40	优	18	39	7	0.5	32	64
2016-05-08	63	良	26	61	8	0.7	50	78
2016-05-09	77	良	32	104	12	0.6	35	78
2016-05-10	31	优	17	31	5	0.6	23	60
2016-05-11	36	优	20	36	5	0.6	24	62
2016-05-12	66	良	31	82	5	0.6	29	60
2016-05-13	58	良	32	66	7	0.7	37	57
2016-05-14	91	良	38	132	5	0.6	26	80
2016-05-15	75	良	32	99	9	0.6	23	83
2016-05-16	81	良	50	111	11	0.8	42	69
2016-05-17	52	良	18	54	7	0.7	34	62
2016-05-18	30	优	14	29	4	0.5	24	50
2016-05-19	35	优	14	30	4	0.5	24	70
2016-05-20	45	优	17	45	5	0.5	31	67
2016-05-21	50	优	19	50	9	0.7	38	67
2016-05-22	54	良	23	57	7	0.5	33	66
2016-05-23	64	良	28	77	9	0.6	40	69
2016-05-24	46	优	16	46	6	0.5	35	66
2016-05-25	61	良	25	71	11	0.5	39	69
2016-05-26	73	良	27	96	12	0.4	26	79
2016-05-27	72	良	29	93	6	0.6	44	71
2016-05-28	45	优	19	45	4	0.5	28	71
2016-05-29	46	优	21	46	4	0.5	26	78
2016-05-30	55	良	22	60	10	0.6	36	76
2016-05-31	73	良	29	95	8	0.7	40	83
日期	AQI	质量等级	PM2.5	PM10	SO2	CO	NO2	O3_8h
2016-06-01	56	良	26	61	4	0.5	32	89
2016-06-02	62	良	23	73	3	0.5	33	85
2016-06-03	63	良	25	75	6	0.6	48	82
2016-06-04	72	良	36	94	9	0.7	48	90
2016-06-05	57	良	21	63	4	0.5	35	85
2016-06-06	64	良	26	78	7	0.6	43	91
2016-06-07	76	良	24	101	5	0.6	45	88
2016-06-08	65	良	27	79	7	0.5	42	87
2016-06-09	61	良	29	71	7	0.5	43	106
2016-06-10	68	良	29	85	5	0.4	35	93
2016-06-11	68	良	31	86	6	0.6	44	91
2016-06-12	72	良	31	93	6	0.6	48	77
2016-06-13	68	良	31	85	7	0.5	37	75
2016-06-14	60	良	24	69	7	0.5	37	111
2016-06-15	85	良	48	119	13	0.5	41	94
2016-06-16	68	良	44	86	8	0.5	34	95
2016-06-17	55	良	24	60	5	0.5	27	68
2016-06-18	48	优	15	31	3	0.5	22	95
2016-06-19	47	优	20	46	5	0.6	37	88
2016-06-20	46	优	10	28	4	0.4	22	91
2016-06-21	45	优	14	32	4	0.4	27	90
2016-06-22	61	良	25	61	9	0.6	40	113
2016-06-23	45	优	17	38	4	0.5	28	90
2016-06-24	48	优	11	30	4	0.4	24	95
2016-06-25	49	优	14	32	4	0.4	24	97
2016-06-26	60	良	15	42	7	0.5	30	112
2016-06-27	73	良	32	95	12	0.7	56	113
2016-06-28	66	良	29	82	8	0.6	40	90
2016-06-29	49	优	21	45	9	0.5	28	97
2016-06-30	64	良	28	78	8	0.6	50	103
日期	AQI	质量等级	PM2.5	PM10	SO2	CO	NO2	O3_8h
2016-07-01	71	良	33	88	11	0.7	51	125
2016-07-02	72	良	28	82	8	0.6	39	126
2016-07-03	57	良	24	64	6	0.6	36	98
2016-07-04	60	良	29	68	9	0.6	46	111
2016-07-05	56	良	23	62	9	0.6	34	86
2016-07-06	53	良	19	56	6	0.5	22	94
2016-07-07	36	优	10	24	4	0.6	26	71
2016-07-08	57	良	26	48	7	0.7	32	108
2016-07-09	51	良	19	52	6	0.6	40	91
2016-07-10	59	良	22	54	6	0.6	34	110
2016-07-11	60	良	18	56	6	0.6	27	112
2016-07-12	56	良	21	54	8	0.5	36	107
2016-07-13	72	良	26	72	7	0.6	45	126
2016-07-14	72	良	30	85	9	0.6	50	126
2016-07-15	79	良	29	107	8	0.6	42	88
2016-07-16	64	良	14	30	4	0.4	27	116
2016-07-17	70	良	25	66	10	0.6	44	124
2016-07-18	80	良	32	109	9	0.7	43	126
2016-07-19	50	优	18	50	5	0.6	38	91
2016-07-20	54	良	21	57	6	0.6	37	90
2016-07-21	60	良	18	52	5	0.5	34	112
2016-07-22	66	良	23	65	9	0.5	32	119
2016-07-23	45	优	19	45	4	0.5	31	82
2016-07-24	59	良	19	40	6	0.5	35	110
2016-07-25	67	良	27	73	12	0.6	43	120
2016-07-26	80	良	36	95	9	0.7	53	136
2016-07-27	74	良	34	98	10	0.7	51	128
2016-07-28	102	轻度污染	34	106	12	0.7	40	162
2016-07-29	57	良	21	64	4	0.5	22	92
2016-07-30	57	良	17	35	3	0.6	25	108
2016-07-31	65	良	22	49	5	0.6	31	117
日期	AQI	质量等级	PM2.5	PM10	SO2	CO	NO2	O3_8h
2016-08-01	42	优	17	40	3	0.5	21	84
2016-08-02	44	优	18	36	5	0.7	32	88
2016-08-03	57	良	32	63	9	0.8	42	102
2016-08-04	71	良	30	74	10	0.8	47	125
2016-08-05	77	良	31	87	11	0.7	51	132
2016-08-06	65	良	30	79	8	0.7	48	117
2016-08-07	61	良	22	54	8	0.6	29	113
2016-08-08	40	优	16	36	5	0.6	32	70
2016-08-09	48	优	18	45	5	0.6	38	95
2016-08-10	70	良	26	69	9	0.6	44	123
2016-08-11	70	良	30	90	9	0.7	55	120
2016-08-12	75	良	31	99	9	0.8	56	128
2016-08-13	71	良	32	92	7	0.8	52	104
2016-08-14	75	良	32	99	12	0.8	53	119
2016-08-15	66	良	23	66	10	0.6	38	119
2016-08-16	55	良	20	59	10	0.5	40	76
2016-08-17	62	良	16	56	10	0.4	34	114
2016-08-18	71	良	26	92	11	0.6	51	99
2016-08-19	72	良	28	94	10	0.7	55	104
2016-08-20	75	良	31	93	14	0.8	60	86
2016-08-21	57	良	18	58	8	0.4	33	108
2016-08-22	56	良	16	62	13	0.5	26	92
2016-08-23	55	良	20	60	10	0.4	30	72
2016-08-24	64	良	24	78	12	0.5	38	84
2016-08-25	79	良	29	108	12	0.7	48	108
2016-08-26	82	良	31	113	13	0.8	56	102
2016-08-27	85	良	37	110	17	1	68	86
2016-08-28	95	良	48	133	22	1.2	76	88
2016-08-29	67	良	26	84	10	0.7	47	118
2016-08-30	75	良	31	100	14	0.8	60	113
2016-08-31	67	良	22	79	12	0.7	53	100
日期	AQI	质量等级	PM2.5	PM10	SO2	CO	NO2	O3_8h
2016-09-01	69	良	22	88	10	0.6	31	92
2016-09-02	59	良	24	68	12	0.6	44	78
2016-09-03	69	良	29	88	15	0.8	49	92
2016-09-04	83	良	38	106	17	1	66	100
2016-09-05	66	良	29	82	14	0.7	50	112
2016-09-06	67	良	29	84	8	0.7	51	94
2016-09-07	59	良	24	68	10	0.6	40	75
2016-09-08	69	良	29	87	13	0.7	48	80
2016-09-09	66	良	30	82	10	0.7	46	82
2016-09-10	63	良	30	74	10	0.8	50	68
2016-09-11	61	良	27	72	9	0.6	44	85
2016-09-12	67	良	30	84	12	0.8	44	98
2016-09-13	67	良	32	84	15	0.9	53	106
2016-09-14	62	良	20	73	5	0.6	33	60
2016-09-15	48	优	20	48	7	0.8	36	74
2016-09-16	53	良	20	55	8	0.9	40	66
2016-09-17	69	良	30	81	11	1	55	82
2016-09-18	72	良	33	82	10	1.1	57	84
2016-09-19	70	良	34	88	12	0.9	56	87
2016-09-20	73	良	31	77	13	0.9	58	92
2016-09-21	74	良	33	80	13	0.8	59	104
2016-09-22	68	良	31	86	7	0.7	38	87
2016-09-23	54	良	23	58	11	0.7	40	95
2016-09-24	41	优	14	41	15	0.6	26	53
2016-09-25	65	良	29	75	18	0.9	52	71
2016-09-26	58	良	22	66	15	0.8	43	68
2016-09-27	60	良	29	64	37	0.9	48	97
2016-09-28	75	良	36	73	19	1	60	84
2016-09-29	65	良	34	79	16	1	52	77
2016-09-30	82	良	40	79	20	1	65	82
日期	AQI	质量等级	PM2.5	PM10	SO2	CO	NO2	O3_8h
2016-10-01	68	良	33	72	18	0.9	54	64
2016-10-02	46	优	22	46	13	0.7	34	41
2016-10-03	27	优	9	20	6	0.7	21	50
2016-10-04	48	优	20	33	10	0.8	38	47
2016-10-05	43	优	17	26	9	0.7	34	40
2016-10-06	44	优	19	33	10	0.9	35	54
2016-10-07	62	良	28	50	11	1	49	66
2016-10-08	74	良	54	74	17	1.3	59	60
2016-10-09	69	良	50	57	15	1.3	46	31
2016-10-10	68	良	43	80	14	1.3	54	29
2016-10-11	83	良	61	84	14	1.4	54	56
2016-10-12	105	轻度污染	79	111	17	1.5	61	60
2016-10-13	119	轻度污染	90	143	23	1.8	77	74
2016-10-14	78	良	45	105	12	0.9	34	57
2016-10-15	52	良	31	53	6	0.9	29	39
2016-10-16	69	良	43	86	16	1.4	55	37
2016-10-17	76	良	46	102	16	1.3	54	33
2016-10-18	72	良	50	93	11	1.3	56	45
2016-10-19	33	优	20	29	4	0.7	26	34
2016-10-20	52	良	36	53	5	0.9	39	28
2016-10-21	57	良	40	64	9	1	44	34
2016-10-22	62	良	44	63	9	1	42	41
2016-10-23	82	良	60	80	7	0.9	36	34
2016-10-24	42	优	29	33	6	0.7	29	33
2016-10-25	45	优	31	45	13	0.9	34	27
2016-10-26	51	良	33	52	8	1	39	27
2016-10-27	50	优	35	50	8	0.8	36	30
2016-10-28	72	良	52	68	9	0.9	37	25
2016-10-29	88	良	65	87	18	1.2	47	30
2016-10-30	93	良	69	96	18	1.3	49	28
2016-10-31	88	良	65	108	21	1.3	56	30
日期	AQI	质量等级	PM2.5	PM10	SO2	CO	NO2	O3_8h
2016-11-01	105	轻度污染	79	129	15	1.5	58	30
2016-11-02	179	中度污染	135	202	29	2.3	73	26
2016-11-03	105	轻度污染	58	160	12	1.1	40	68
2016-11-04	104	轻度污染	49	157	14	1.1	36	56
2016-11-05	40	优	14	25	3	0.8	32	42
2016-11-06	54	良	27	48	7	1.1	43	44
2016-11-07	80	良	59	87	12	1.4	48	33
2016-11-08	104	轻度污染	78	110	20	2	64	28
2016-11-09	57	良	33	53	6	1.2	45	37
2016-11-10	80	良	59	86	10	1.7	56	27
2016-11-11	67	良	48	72	10	1.4	53	32
2016-11-12	60	良	39	70	11	1.1	41	51
2016-11-13	52	良	34	53	7	1.1	36	30
2016-11-14	82	良	60	93	10	1.8	46	20
2016-11-15	107	轻度污染	80	112	13	2.2	63	24
2016-11-16	84	良	62	77	7	1.2	41	15
2016-11-17	46	优	32	43	5	1	35	22
2016-11-18	42	优	29	38	8	1	33	54
2016-11-19	69	良	50	61	17	1.5	52	26
2016-11-20	48	优	27	35	17	1	38	42
2016-11-21	63	良	32	38	15	1.3	50	35
2016-11-22	74	良	41	65	23	1.7	59	25
2016-11-23	110	轻度污染	83	110	19	2.3	65	22
2016-11-24	152	中度污染	116	169	23	3.6	85	14
2016-11-25	170	中度污染	129	177	28	3.4	97	15
2016-11-26	225	重度污染	175	200	29	3.1	84	24
2016-11-27	120	轻度污染	91	142	18	1.9	60	41
2016-11-28	170	中度污染	129	192	14	2.4	74	22
2016-11-29	253	重度污染	203	249	15	3.3	78	17
2016-11-30	245	重度污染	195	239	14	3.1	82	20
日期	AQI	质量等级	PM2.5	PM10	SO2	CO	NO2	O3_8h
2016-12-01	305	严重污染	255	343	20	4.4	103	14
2016-12-02	347	严重污染	297	406	20	4.8	112	20
2016-12-03	224	重度污染	174	233	25	2.7	72	28
2016-12-04	306	严重污染	256	281	45	3.9	93	18
2016-12-05	267	重度污染	217	262	35	3.3	82	33
2016-12-06	273	重度污染	223	279	21	3.5	75	19
2016-12-07	226	重度污染	176	253	16	2.9	72	25
2016-12-08	195	中度污染	146	196	11	2.6	58	13
2016-12-09	163	中度污染	124	172	10	3.1	60	9
2016-12-10	104	轻度污染	78	98	8	2	50	12
2016-12-11	112	轻度污染	84	95	7	1.9	38	10
2016-12-12	109	轻度污染	82	113	6	2.1	38	10
2016-12-13	100	良	75	91	10	1.9	46	14
2016-12-14	137	轻度污染	104	124	7	1.8	45	21
2016-12-15	123	轻度污染	93	110	9	1.5	40	27
2016-12-16	138	轻度污染	105	141	6	1.7	46	18
2016-12-17	128	轻度污染	97	125	8	2.2	51	22
2016-12-18	124	轻度污染	94	130	11	2.2	54	14
2016-12-19	123	轻度污染	93	128	10	1.7	39	17
2016-12-20	112	轻度污染	84	102	10	1.6	43	21
2016-12-21	156	中度污染	119	143	10	1.9	49	17
2016-12-22	179	中度污染	135	164	14	2.1	66	18
2016-12-23	215	重度污染	165	250	16	2.7	69	13
2016-12-24	84	良	62	91	12	1.4	56	36
2016-12-25	77	良	46	64	14	1.6	61	30
2016-12-26	144	轻度污染	110	147	14	1.8	59	23
2016-12-27	149	轻度污染	114	155	23	2.2	70	26
2016-12-28	239	重度污染	189	209	24	3	86	16
2016-12-29	292	重度污染	242	316	26	3.5	93	18
2016-12-30	222	重度污染	172	231	30	2.5	92	15
2016-12-31	245	重度污染	195	242	14	2.6	70	31

## Sheet: 2017
日期	AQI	质量等级	PM2.5	PM10	SO2	CO	NO2	O3_8h
2017-01-01	169	中度污染	128	196	18	2.2	65	32
2017-01-02	224	重度污染	174	217	17	3.2	79	21
2017-01-03	301	严重污染	251	374	22	3.7	82	24			数值单位：μg/m3(CO为mg/m3)
2017-01-04	223	重度污染	173	197	26	3.5	106	18			每日AQI数据和PM2.5浓度数据是本站根据当天环保总站每小时数据计算求平均的结果，存在丢数据场景，仅供参考。
2017-01-05	295	重度污染	245	330	25	3.9	102	13
2017-01-06	310	严重污染	260	311	29	3.6	102	19
2017-01-07	322	严重污染	272	354	20	3.4	77	23
2017-01-08	207	重度污染	157	164	28	2.3	67	29
2017-01-09	268	重度污染	218	233	26	3	84	18
2017-01-10	288	重度污染	238	327	24	4	99	16
2017-01-11	296	重度污染	246	296	34	3.3	90	21
2017-01-12	224	重度污染	174	196	25	2.8	92	27
2017-01-13	369	严重污染	319	368	38	4.5	115	19
2017-01-14	256	重度污染	206	304	37	3.4	89	28
2017-01-15	237	重度污染	187	240	28	3.4	87	18
2017-01-16	318	严重污染	268	353	30	4.1	99	19
2017-01-17	346	严重污染	296	357	41	4.6	109	17
2017-01-18	402	严重污染	353	472	45	4.8	115	19
2017-01-19	196	中度污染	147	167	42	2.2	85	32
2017-01-20	272	重度污染	222	302	27	3.5	98	26
2017-01-21	386	严重污染	336	392	44	4	94	28
2017-01-22	295	重度污染	245	294	41	2.9	97	42
2017-01-23	282	重度污染	232	186	42	3.1	95	39
2017-01-24	235	重度污染	185	169	31	2.5	82	40
2017-01-25	211	重度污染	161	135	30	2	65	42
2017-01-26	198	中度污染	148	106	24	1.9	66	41
2017-01-27	227	重度污染	177	219	24	2.5	80	36
2017-01-28	364	严重污染	314	382	47	3.6	93	37
2017-01-29	258	重度污染	208	186	36	2.8	90	39
2017-01-30	304	严重污染	254	255	24	3	92	40
2017-01-31	309	严重污染	259	318	30	3.2	100	38
日期	AQI	质量等级	PM2.5	PM10	SO2	CO	NO2	O3_8h
2017-02-01	400	严重污染	350	355	38	3.9	104	46
2017-02-02	343	严重污染	293	330	37	3.5	92	51
2017-02-03	321	严重污染	271	303	37	3.1	92	67
2017-02-04	170	中度污染	129	223	26	2	72	58
2017-02-05	95	良	71	52	16	1.4	43	49
2017-02-06	120	轻度污染	91	89	16	1.4	50	45
2017-02-07	132	轻度污染	100	109	14	1.8	66	42
2017-02-08	153	中度污染	117	154	11	1.9	67	39
2017-02-09	199	中度污染	149	180	17	2.5	91	35
2017-02-10	299	重度污染	249	280	19	3	99	37
2017-02-11	292	重度污染	242	260	27	3.4	101	42
2017-02-12	253	重度污染	203	236	31	3.3	89	45
2017-02-13	229	重度污染	179	211	26	3.1	94	44
2017-02-14	294	重度污染	244	294	22	3.4	96	46
2017-02-15	288	重度污染	238	319	33	3	84	59
2017-02-16	278	重度污染	228	279	18	3	86	40
2017-02-17	224	重度污染	174	264	18	2.3	62	49
2017-02-18	217	重度污染	167	221	19	2.9	88	67
2017-02-19	173	中度污染	131	166	21	2.3	73	49
2017-02-20	54	良	28	36	12	1.2	43	62
2017-02-21	102	轻度污染	67	94	19	2	83	62
2017-02-22	148	轻度污染	113	135	23	2.1	77	61
2017-02-23	147	轻度污染	112	137	21	2.3	91	54
2017-02-24	135	轻度污染	103	100	22	2.4	99	68
2017-02-25	298	重度污染	248	246	28	3.5	120	71
2017-02-26	319	严重污染	269	334	36	4	136	79
2017-02-27	277	重度污染	227	226	34	3.1	104	88
2017-02-28	183	中度污染	138	143	21	2.5	82	96
日期	AQI	质量等级	PM2.5	PM10	SO2	CO	NO2	O3_8h
2017-03-01	242	重度污染	192	262	23	2.2	68	84
2017-03-02	198	中度污染	148	155	18	2.8	91	75
2017-03-03	196	中度污染	147	199	18	2	54	73
2017-03-04	103	轻度污染	77	80	11	1.3	38	73
2017-03-05	92	良	68	88	10	1.2	40	64
2017-03-06	114	轻度污染	86	111	14	1.5	51	66
2017-03-07	189	中度污染	142	142	16	2.5	75	73
2017-03-08	247	重度污染	197	221	12	2.3	80	58
2017-03-09	224	重度污染	174	216	13	2.5	71	65
2017-03-10	175	中度污染	132	178	9	2	62	58
2017-03-11	137	轻度污染	104	115	9	1.5	53	51
2017-03-12	132	轻度污染	100	117	10	1.5	52	48
2017-03-13	148	轻度污染	113	131	10	1.5	52	46
2017-03-14	182	中度污染	137	175	15	2.1	62	58
2017-03-15	110	轻度污染	83	110	10	1.4	51	60
2017-03-16	139	轻度污染	106	134	8	1.5	51	51
2017-03-17	124	轻度污染	94	121	8	1.3	45	54
2017-03-18	95	良	71	88	7	1.1	42	54
2017-03-19	104	轻度污染	78	92	8	1.1	41	58
2017-03-20	83	良	61	72	6	1	38	60
2017-03-21	74	良	54	60	10	1	39	71
2017-03-22	73	良	53	60	11	1.2	58	77
2017-03-23	73	良	52	71	15	1.4	58	72
2017-03-24	114	轻度污染	86	102	14	1.7	63	78
2017-03-25	107	轻度污染	80	102	10	1.3	52	52
2017-03-26	132	轻度污染	100	151	11	1.7	61	62
2017-03-27	147	轻度污染	112	150	12	1.6	73	57
2017-03-28	158	中度污染	120	152	13	1.7	69	51
2017-03-29	68	良	49	59	13	1.2	51	73
2017-03-30	74	良	54	98	15	1.2	47	79
2017-03-31	115	轻度污染	46	179	11	1	38	57
日期	AQI	质量等级	PM2.5	PM10	SO2	CO	NO2	O3_8h
2017-04-01	87	良	59	124	11	1.1	43	63
2017-04-02	61	良	42	72	13	1	45	76
2017-04-03	63	良	45	74	14	1	44	57
2017-04-04	35	优	17	25	6	0.8	28	44
2017-04-05	50	优	33	47	9	1.1	40	62
2017-04-06	48	优	31	48	11	0.9	38	65
2017-04-07	42	优	23	38	10	0.8	33	59
2017-04-08	53	良	27	55	12	0.9	37	62
2017-04-09	52	良	35	53	12	0.8	31	63
2017-04-10	54	良	38	58	9	0.9	40	61
2017-04-11	62	良	43	73	11	1	48	88
2017-04-12	60	良	36	70	10	0.8	40	89
2017-04-13	59	良	30	68	13	0.7	30	84
2017-04-14	37	优	14	26	8	0.7	25	74
2017-04-15	38	优	15	34	8	0.7	29	75
2017-04-16	60	良	26	70	13	0.8	39	68
2017-04-17	73	良	44	95	15	1.1	40	72
2017-04-18	41	优	13	29	7	0.7	24	81
2017-04-19	50	优	21	50	10	0.7	38	86
2017-04-20	66	良	26	81	10	0.8	42	82
2017-04-21	74	良	28	98	14	0.8	44	92
2017-04-22	85	良	35	120	13	0.8	42	107
2017-04-23	45	优	13	45	8	0.7	22	78
2017-04-24	43	优	14	43	8	0.7	31	83
2017-04-25	57	良	21	64	9	0.8	37	85
2017-04-26	56	良	15	61	8	0.6	22	83
2017-04-27	42	优	16	42	7	0.8	33	82
2017-04-28	55	良	22	60	10	0.8	42	102
2017-04-29	75	良	22	99	9	0.7	30	80
2017-04-30	62	良	16	73	8	0.7	23	51
日期	AQI	质量等级	PM2.5	PM10	SO2	CO	NO2	O3_8h
2017-05-01	38	优	13	25	7	0.7	23	76
2017-05-02	70	良	17	89	6	0.6	20	68
2017-05-03	77	良	21	104	6	0.7	27	78
2017-05-04	57	良	20	64	9	0.8	35	78
2017-05-05	67	良	28	84	12	0.8	46	88
2017-05-06	82	良	27	113	8	0.7	33	83
2017-05-07	101	轻度污染	32	151	13	0.7	32	91
2017-05-08	40	优	14	31	10	0.7	25	80
2017-05-09	57	良	21	64	9	0.8	40	82
2017-05-10	59	良	20	67	9	0.8	41	88
2017-05-11	100	良	29	149	12	0.8	42	98
2017-05-12	102	轻度污染	30	153	9	0.6	24	90
2017-05-13	50	优	16	50	11	0.8	35	92
2017-05-14	58	良	19	66	9	0.8	35	99
2017-05-15	69	良	19	87	7	0.6	21	90
2017-05-16	57	良	22	64	8	0.7	26	88
2017-05-17	66	良	26	82	11	0.8	26	82
2017-05-18	86	良	38	122	9	0.8	26	89
2017-05-19	38	优	17	38	6	0.8	25	61
2017-05-20	46	优	19	33	8	0.8	31	92
2017-05-21	54	良	21	50	9	0.9	43	93
2017-05-22	59	良	20	68	11	0.9	46	88
2017-05-23	61	良	25	71	9	0.8	43	105
2017-05-24	77	良	32	104	12	1	53	117
2017-05-25	76	良	31	101	12	0.8	46	124
2017-05-26	77	良	30	104	11	0.7	29	104
2017-05-27	37	优	13	31	8	0.7	29	72
2017-05-28	57	良	24	57	9	0.9	43	108
2017-05-29	67	良	23	67	10	0.8	39	120
2017-05-30	89	良	30	128	8	0.7	30	115
2017-05-31	71	良	27	92	8	0.9	21	90
日期	AQI	质量等级	PM2.5	PM10	SO2	CO	NO2	O3_8h
2017-06-01	57	良	22	64	10	0.8	36	86
2017-06-02	51	良	18	52	10	0.6	31	83
2017-06-03	47	优	14	43	8	0.6	30	93
2017-06-04	58	良	22	59	8	0.6	35	109
2017-06-05	56	良	22	62	8	0.6	32	92
2017-06-06	56	良	22	61	8	0.7	34	89
2017-06-07	62	良	17	74	7	0.6	24	73
2017-06-08	47	优	10	47	6	0.7	24	66
2017-06-09	62	良	19	73	8	0.7	34	109
2017-06-10	63	良	30	68	10	0.8	47	115
2017-06-11	109	轻度污染	44	168	10	0.8	41	122
2017-06-12	48	优	20	48	8	0.7	24	96
2017-06-13	56	良	21	62	10	0.8	41	102
2017-06-14	78	良	31	106	13	0.8	48	111
2017-06-15	75	良	34	100	12	0.9	44	115
2017-06-16	71	良	33	91	10	0.9	43	104
2017-06-17	68	良	28	85	8	0.7	35	102
2017-06-18	52	良	18	53	9	0.7	27	101
2017-06-19	51	良	17	52	8	0.8	28	98
2017-06-20	55	良	22	59	10	0.8	32	101
2017-06-21	60	良	25	70	11	0.8	33	95
2017-06-22	68	良	28	85	12	0.9	32	94
2017-06-23	71	良	29	92	10	0.8	29	96
2017-06-24	76	良	35	101	12	1	40	112
2017-06-25	66	良	23	64	9	0.8	28	119
2017-06-26	50	优	14	36	6	0.8	21	100
2017-06-27	81	良	14	33	8	0.8	26	137
2017-06-28	70	良	20	61	9	0.8	38	124
2017-06-29	48	优	14	48	8	0.7	28	94
2017-06-30	55	良	11	27	6	0.7	22	106
日期	AQI	质量等级	PM2.5	PM10	SO2	CO	NO2	O3_8h
2017-07-01	59	良	17	46	6	0.8	32	110
2017-07-02	60	良	17	56	7	0.8	32	111
2017-07-03	65	良	19	60	10	0.9	38	118
2017-07-04	64	良	14	47	8	0.7	30	116
2017-07-05	80	良	23	73	9	0.9	45	135
2017-07-06	69	良	28	85	10	0.8	46	122
2017-07-07	72	良	22	74	10	0.8	37	126
2017-07-08	74	良	25	93	10	0.8	45	128
2017-07-09	88	良	38	104	9	0.8	44	145
2017-07-10	77	良	35	104	10	0.8	43	112
2017-07-11	60	良	20	69	6	0.7	26	111
2017-07-12	81	良	26	72	9	0.8	36	137
2017-07-13	85	良	33	92	10	0.9	43	142
2017-07-14	61	良	18	72	8	0.7	27	105
2017-07-15	59	良	13	44	7	0.8	24	110
2017-07-16	54	良	17	57	8	0.9	43	61
2017-07-17	75	良	15	49	8	0.8	38	129
2017-07-18	74	良	16	66	8	0.7	26	128
2017-07-19	66	良	22	59	8	0.7	36	119
2017-07-20	63	良	15	72	7	0.7	29	115
2017-07-21	71	良	14	53	9	0.7	25	125
2017-07-22	80	良	18	70	9	0.8	29	135
2017-07-23	72	良	11	53	7	0.7	24	126
2017-07-24	67	良	19	83	9	0.9	44	106
2017-07-25	75	良	18	67	10	0.9	37	130
2017-07-26	96	良	21	80	10	0.8	43	155
2017-07-27	86	良	23	88	10	0.8	47	143
2017-07-28	87	良	35	123	10	0.9	48	137
2017-07-29	76	良	30	102	8	0.8	37	131
2017-07-30	70	良	28	82	9	0.8	30	124
2017-07-31	64	良	22	78	9	0.9	38	112
日期	AQI	质量等级	PM2.5	PM10	SO2	CO	NO2	O3_8h
2017-08-01	69	良	20	88	8	0.8	32	104
2017-08-02	65	良	13	50	7	0.8	25	118
2017-08-03	60	良	19	59	8	0.8	35	111
2017-08-04	69	良	23	87	8	0.9	45	116
2017-08-05	66	良	23	82	8	0.9	36	103
2017-08-06	77	良	14	36	7	0.8	22	132
2017-08-07	70	良	13	42	6	0.8	28	124
2017-08-08	72	良	20	57	8	0.9	35	126
2017-08-09	66	良	24	62	8	0.8	34	119
2017-08-10	76	良	24	77	8	0.9	47	131
2017-08-11	78	良	21	81	9	0.8	44	133
2017-08-12	128	轻度污染	41	206	6	0.7	24	90
2017-08-13	50	优	20	29	6	0.7	22	99
2017-08-14	61	良	22	44	7	0.8	31	113
2017-08-15	80	良	16	49	11	0.9	33	135
2017-08-16	70	良	22	62	8	0.9	36	124
2017-08-17	44	优	16	39	6	0.8	32	87
2017-08-18	50	优	14	25	6	0.8	24	100
2017-08-19	61	良	14	35	8	0.7	30	113
2017-08-20	49	优	19	49	8	0.8	34	97
2017-08-21	39	优	11	33	8	0.7	31	72
2017-08-22	55	良	14	41	7	0.7	33	105
2017-08-23	55	良	17	60	10	0.8	39	98
2017-08-24	57	良	16	63	9	0.8	35	103
2017-08-25	58	良	18	66	9	0.8	34	102
2017-08-26	62	良	19	68	8	0.8	35	114
2017-08-27	62	良	18	58	8	0.8	30	114
2017-08-28	79	良	20	56	9	0.8	31	134
2017-08-29	69	良	19	57	8	0.8	34	122
2017-08-30	62	良	19	73	9	0.8	33	111
2017-08-31	65	良	14	42	7	0.8	25	117
日期	AQI	质量等级	PM2.5	PM10	SO2	CO	NO2	O3_8h
2017-09-01	59	良	17	48	7	0.8	27	110
2017-09-02	66	良	22	60	8	0.8	34	119
2017-09-03	60	良	21	63	9	0.8	34	112
2017-09-04	74	良	23	70	8	0.8	41	128
2017-09-05	75	良	32	98	10	0.9	49	129
2017-09-06	70	良	26	90	10	0.9	41	124
2017-09-07	102	轻度污染	31	154	7	0.7	26	111
2017-09-08	57	良	18	64	8	0.7	18	104
2017-09-09	60	良	16	50	8	0.7	31	111
2017-09-10	69	良	27	88	9	0.9	53	112
2017-09-11	79	良	26	91	11	0.8	45	134
2017-09-12	63	良	20	75	9	0.8	40	94
2017-09-13	60	良	13	70	6	0.6	26	70
2017-09-14	59	良	16	68	10	0.7	40	80
2017-09-15	60	良	18	67	9	0.8	48	69
2017-09-16	69	良	23	88	11	0.9	55	90
2017-09-17	70	良	23	90	10	0.9	54	110
2017-09-18	76	良	26	101	10	0.9	56	104
2017-09-19	80	良	29	110	11	0.9	57	125
2017-09-20	68	良	22	85	9	0.8	45	92
2017-09-21	73	良	24	96	10	1	47	96
2017-09-22	84	良	30	118	13	1	55	109
2017-09-23	83	良	34	115	13	1	59	123
2017-09-24	51	良	13	52	6	0.7	24	60
2017-09-25	38	优	16	38	8	0.8	30	69
2017-09-26	57	良	20	64	9	0.8	40	67
2017-09-27	74	良	28	98	13	1	51	80
2017-09-28	84	良	36	118	11	1	57	80
2017-09-29	69	良	17	88	8	0.8	34	65
2017-09-30	40	优	18	33	6	0.7	32	48
日期	AQI	质量等级	PM2.5	PM10	SO2	CO	NO2	O3_8h
2017-10-01	50	优	34	50	7	0.9	34	57
2017-10-02	66	良	43	82	9	1	47	66
2017-10-03	88	良	36	125	13	0.9	43	77
2017-10-04	77	良	30	103	11	0.9	42	80
2017-10-05	38	优	16	31	7	0.8	30	53
2017-10-06	38	优	13	18	6	0.8	30	42
2017-10-07	42	优	18	28	7	0.7	33	56
2017-10-08	53	良	18	40	9	0.8	42	62
2017-10-09	60	良	22	53	10	0.8	48	66
2017-10-10	83	良	43	91	14	1.2	66	51
2017-10-11	74	良	44	82	13	1.2	59	74
2017-10-12	92	良	59	122	15	1.4	73	73
2017-10-13	101	轻度污染	68	124	17	1.5	82	81
2017-10-14	100	良	62	150	19	1.6	78	75
2017-10-15	111	轻度污染	74	172	21	1.6	74	74
2017-10-16	110	轻度污染	71	169	23	1.6	67	91
2017-10-17	107	轻度污染	55	163	18	1.6	66	90
2017-10-18	125	轻度污染	50	199	13	1	46	87
2017-10-19	102	轻度污染	40	153	14	1	43	70
2017-10-20	57	良	24	57	10	1.1	45	56
2017-10-21	72	良	39	93	11	1.2	46	67
2017-10-22	72	良	43	94	14	1.1	50	60
2017-10-23	84	良	51	118	15	1.4	59	65
2017-10-24	98	良	67	145	16	1.5	66	70
2017-10-25	105	轻度污染	62	160	18	1.4	67	78
2017-10-26	78	良	38	106	11	1	42	47
2017-10-27	49	优	30	46	8	1	39	49
2017-10-28	63	良	34	75	14	1.2	44	34
2017-10-29	77	良	52	104	20	1.4	56	30
2017-10-30	114	轻度污染	86	140	35	2	69	38
2017-10-31	120	轻度污染	91	172	28	2.1	74	46
日期	AQI	质量等级	PM2.5	PM10	SO2	CO	NO2	O3_8h
2017-11-01	115	轻度污染	77	180	25	1.7	70	44
2017-11-02	144	轻度污染	109	238	24	2.2	87	44
2017-11-03	142	轻度污染	108	209	25	2.1	86	52
2017-11-04	106	轻度污染	76	162	19	1.4	62	52
2017-11-05	53	良	19	56	8	0.8	34	53
2017-11-06	76	良	39	102	13	1.2	52	35
2017-11-07	81	良	58	112	13	1.3	50	47
2017-11-08	44	优	23	44	10	0.9	33	45
2017-11-09	54	良	26	45	10	1.1	43	51
2017-11-10	60	良	40	70	9	1.1	35	47
2017-11-11	39	优	13	26	10	0.9	31	41
2017-11-12	61	良	38	71	11	1.2	41	34
2017-11-13	59	良	42	57	10	1	35	36
2017-11-14	87	良	64	91	14	1.3	48	32
2017-11-15	109	轻度污染	82	139	17	1.9	58	27
2017-11-16	112	轻度污染	84	145	13	2	53	22
2017-11-17	75	良	55	70	10	1.5	46	32
2017-11-18	104	轻度污染	78	104	10	1.5	45	47
2017-11-19	90	良	67	80	9	1.6	50	28
2017-11-20	57	良	38	62	13	1.2	45	39
2017-11-21	78	良	57	94	14	1.5	50	31
2017-11-22	74	良	54	76	14	1.2	40	41
2017-11-23	83	良	61	99	14	1.6	49	33
2017-11-24	133	轻度污染	101	148	18	2	62	24
2017-11-25	166	中度污染	126	169	15	1.9	58	34
2017-11-26	170	中度污染	129	206	21	2.4	69	34
2017-11-27	134	轻度污染	102	166	18	2.4	71	35
2017-11-28	170	中度污染	129	167	20	2.2	61	23
2017-11-29	172	中度污染	130	170	16	2	59	28
2017-11-30	94	良	70	88	14	1.3	48	28
日期	AQI	质量等级	PM2.5	PM10	SO2	CO	NO2	O3_8h
2017-12-01	139	轻度污染	106	132	12	1.6	52	29
2017-12-02	163	中度污染	124	147	14	1.8	54	33
2017-12-03	139	轻度污染	106	116	17	1.7	55	26
2017-12-04	135	轻度污染	103	130	18	2.1	56	16
2017-12-05	120	轻度污染	91	132	16	1.7	53	27
2017-12-06	134	轻度污染	102	135	14	1.8	50	36
2017-12-07	123	轻度污染	93	126	14	1.6	44	26
2017-12-08	123	轻度污染	93	120	13	1.6	47	35
2017-12-09	123	轻度污染	93	133	25	1.8	47	29
2017-12-10	122	轻度污染	92	142	15	1.8	49	23
2017-12-11	102	轻度污染	76	126	19	2.1	50	24
2017-12-12	97	良	72	102	12	1.3	42	33
2017-12-13	105	轻度污染	79	117	10	1.5	41	27
2017-12-14	69	良	50	63	7	1.2	36	36
2017-12-15	92	良	68	89	10	1.3	40	27
2017-12-16	89	良	66	83	10	1.3	36	33
2017-12-17	134	轻度污染	102	133	14	2.3	48	22
2017-12-18	172	中度污染	130	176	15	2.5	49	20
2017-12-19	230	重度污染	180	237	12	2.8	52	22
2017-12-20	274	重度污染	224	324	15	3.5	64	27
2017-12-21	228	重度污染	178	286	13	2.8	58	29
2017-12-22	82	良	60	80	16	1.9	61	32
2017-12-23	77	良	56	81	11	1.6	53	33
2017-12-24	138	轻度污染	105	143	11	2.2	47	24
2017-12-25	135	轻度污染	103	156	11	2.1	40	31
2017-12-26	95	良	71	116	12	1.9	45	34
2017-12-27	90	良	67	125	13	1.8	44	38
2017-12-28	55	良	22	60	10	1.2	44	47
2017-12-29	65	良	23	52	13	1.4	52	42
2017-12-30	97	良	72	87	8	1.6	48	27
2017-12-31	115	轻度污染	87	118	11	2.4	62	28

## Sheet: 2018
日期	AQI	质量等级	PM2.5	PM10	SO2	CO	NO2	O3_8h
2018-01-01	129	轻度污染	98	138	11	1.9	52	32
2018-01-02	139	轻度污染	106	136	14	2.1	56	28
2018-01-03	95	良	71	96	16	1.7	47	38
2018-01-04	67	良	39	74	12	1.7	53	41
2018-01-05	82	良	60	107	11	2	59	30
2018-01-06	119	轻度污染	90	144	13	2.3	63	25
2018-01-07	172	中度污染	130	241	14	3	75	23
2018-01-08	215	重度污染	165	280	15	3.6	89	28
2018-01-09	228	重度污染	178	291	18	3.6	89	29
2018-01-10	296	重度污染	246	317	20	3.8	88	30
2018-01-11	258	重度污染	208	288	19	3.4	86	39
2018-01-12	135	轻度污染	103	126	17	1.9	61	40
2018-01-13	169	中度污染	128	198	12	2.3	58	38
2018-01-14	175	中度污染	132	195	22	2.3	53	44
2018-01-15	124	轻度污染	94	137	14	1.9	51	35
2018-01-16	139	轻度污染	106	98	13	2	55	40
2018-01-17	200	中度污染	150	160	10	2.8	63	29
2018-01-18	236	重度污染	186	226	10	3.4	70	29
2018-01-19	264	重度污染	214	291	10	3.6	72	30
2018-01-20	248	重度污染	198	261	13	3.8	80	26
2018-01-21	273	重度污染	223	266	12	3.5	70	29			数值单位：μg/m3(CO为mg/m3)
2018-01-22	228	重度污染	178	213	16	3	72	30			每日AQI数据和PM2.5浓度数据是本站根据当天环保总站每小时数据计算求平均的结果，存在丢数据场景，仅供参考。
2018-01-23	185	中度污染	139	191	19	2.6	71	36
2018-01-24	97	良	72	88	15	1.5	50	50
2018-01-25	79	良	58	88	17	1.7	58	36
2018-01-26	114	轻度污染	86	115	14	1.8	54	42
2018-01-27	129	轻度污染	98	142	22	2.3	57	36
2018-01-28	152	中度污染	116	160	26	2.5	60	34
2018-01-29	168	中度污染	127	174	19	2.6	70	39
2018-01-30	169	中度污染	128	200	24	2.7	73	40
2018-01-31	225	重度污染	175	238	25	3.3	82	38
日期	AQI	质量等级	PM2.5	PM10	SO2	CO	NO2	O3_8h
2018-02-01	228	重度污染	178	238	28	3.2	87	39
2018-02-02	231	重度污染	181	257	23	3.1	91	38
2018-02-03	216	重度污染	166	221	23	3.2	88	56
2018-02-04	137	轻度污染	104	158	18	2.4	78	55
2018-02-05	175	中度污染	132	194	16	2.6	75	70
2018-02-06	263	重度污染	213	280	30	3.3	86	53
2018-02-07	153	中度污染	117	150	20	2.3	74	81
2018-02-08	80	良	49	89	14	1.8	64	77
2018-02-09	104	轻度污染	78	116	11	1.9	68	64
2018-02-10	178	中度污染	134	167	13	2.2	67	54
2018-02-11	148	轻度污染	113	145	13	2.1	73	71
2018-02-12	144	轻度污染	110	139	14	2.5	88	64
2018-02-13	189	中度污染	142	182	15	2.9	89	52
2018-02-14	254	重度污染	204	272	18	3.4	90	64
2018-02-15	241	重度污染	191	259	22	3.3	75	90
2018-02-16	121	轻度污染	65	192	20	1.4	44	90
2018-02-17	62	良	44	63	12	1.5	49	78
2018-02-18	110	轻度污染	83	102	12	1.5	41	91
2018-02-19	132	轻度污染	100	123	15	1.7	42	82
2018-02-20	109	轻度污染	82	102	13	1.8	56	72
2018-02-21	156	中度污染	119	147	15	2	53	88
2018-02-22	99	良	74	109	14	1.9	59	66
2018-02-23	122	轻度污染	92	108	16	2.5	66	83
2018-02-24	166	中度污染	126	131	14	2.4	51	82
2018-02-25	169	中度污染	128	128	11	2.4	55	56
2018-02-26	183	中度污染	138	182	13	2.8	70	72
2018-02-27	119	轻度污染	90	133	10	2.5	46	49
2018-02-28	127	轻度污染	96	120	14	2.4	70	69
日期	AQI	质量等级	PM2.5	PM10	SO2	CO	NO2	O3_8h
2018-03-01	180	中度污染	136	176	14	2.8	82	100
2018-03-02	159	中度污染	121	180	14	2.3	55	63
2018-03-03	47	优	14	47	8	1	23	80
2018-03-04	60	良	43	60	11	1.4	43	80
2018-03-05	64	良	46	60	10	1.3	38	71
2018-03-06	53	良	32	43	10	1.4	42	68
2018-03-07	68	良	49	74	14	1.3	35	75
2018-03-08	53	良	33	55	14	1.1	36	84
2018-03-09	77	良	56	94	15	1.4	44	79
2018-03-10	119	轻度污染	63	188	12	1.1	35	82
2018-03-11	300	重度污染	99	420	12	0.9	24	89
2018-03-12	78	良	37	105	13	1	41	75
2018-03-13	34	优	18	34	12	1.1	26	50
2018-03-14	36	优	24	36	11	1.1	25	63
2018-03-15	37	优	14	30	8	0.8	28	73
2018-03-16	50	优	29	50	8	0.9	33	63
2018-03-17	59	良	32	68	10	1	32	57
2018-03-18	39	优	16	20	6	1	31	61
2018-03-19	50	优	24	38	9	1.1	40	98
2018-03-20	65	良	47	76	14	1.4	52	78
2018-03-21	79	良	58	88	17	1.5	48	102
2018-03-22	88	良	65	95	14	1.4	51	115
2018-03-23	80	良	52	110	14	1.2	46	123
2018-03-24	85	良	42	120	11	1.1	40	97
2018-03-25	353	严重污染	54	462	8	0.8	30	92
2018-03-26	107	轻度污染	37	164	12	0.9	36	89
2018-03-27	60	良	17	70	8	0.8	25	91
2018-03-28	57	良	24	64	12	1	40	84
2018-03-29	62	良	26	73	11	0.9	46	106
2018-03-30	66	良	26	82	10	0.8	33	110
2018-03-31	106	轻度污染	30	161	7	0.6	13	114
日期	AQI	质量等级	PM2.5	PM10	SO2	CO	NO2	O3_8h
2018-04-01	82	良	28	114	10	0.8	21	80
2018-04-02	51	良	17	28	10	0.8	25	101
2018-04-03	49	优	23	49	9	0.9	34	81
2018-04-04	52	良	14	47	9	0.7	18	102
2018-04-05	80	良	33	109	17	1	39	92
2018-04-06	109	轻度污染	38	167	10	0.7	24	116
2018-04-07	113	轻度污染	48	175	13	0.9	38	117
2018-04-08	109	轻度污染	42	168	11	0.9	41	74
2018-04-09	49	优	15	28	8	0.8	26	98
2018-04-10	55	良	23	58	10	0.9	41	106
2018-04-11	39	优	12	37	9	0.8	31	75
2018-04-12	53	良	13	26	8	0.8	23	103
2018-04-13	60	良	22	60	9	0.8	36	112
2018-04-14	111	轻度污染	37	172	8	0.7	19	120
2018-04-15	135	轻度污染	55	220	10	0.8	28	140
2018-04-16	133	轻度污染	58	216	12	1	42	154
2018-04-17	62	良	22	73	8	0.8	26	103
2018-04-18	98	良	34	146	10	1	43	90
2018-04-19	37	优	10	19	6	0.7	22	74
2018-04-20	43	优	17	33	8	0.8	33	85
2018-04-21	56	良	21	56	8	0.8	36	107
2018-04-22	70	良	28	82	10	1	42	124
2018-04-23	86	良	35	122	10	0.9	43	127
2018-04-24	101	轻度污染	42	151	10	0.9	41	117
2018-04-25	113	轻度污染	44	175	12	1	46	164
2018-04-26	96	良	28	142	8	0.8	30	100
2018-04-27	40	优	14	40	8	0.8	27	76
2018-04-28	67	良	15	48	7	0.8	32	120
2018-04-29	67	良	15	54	6	0.7	22	120
2018-04-30	69	良	18	63	8	0.8	36	122
日期	AQI	质量等级	PM2.5	PM10	SO2	CO	NO2	O3_8h
2018-05-01	76	良	25	102	8	0.8	32	125
2018-05-02	0	无	0	0	8	0.8	26	95
2018-05-03	65	良	20	79	8	0.8	29	98
2018-05-04	55	良	18	60	10	0.8	34	105
2018-05-05	68	良	23	86	9	0.8	40	106
2018-05-06	0	无	0	0	8	0.8	35	117
2018-05-07	40	优	14	35	6	0.7	19	80
2018-05-08	60	良	17	32	7	0.8	30	111
2018-05-09	70	良	34	84	9	1	52	124
2018-05-10	91	良	38	131	8	0.8	39	128
2018-05-11	74	良	23	68	8	0.8	40	128
2018-05-12	99	良	40	124	10	0.8	36	158
2018-05-13	62	良	33	73	9	0.7	33	88
2018-05-14	40	优	27	34	8	0.8	29	79
2018-05-15	52	良	36	34	8	0.8	28	98
2018-05-16	65	良	24	57	9	0.8	40	118
2018-05-17	80	良	39	70	11	0.8	41	136
2018-05-18	79	良	22	54	10	0.7	32	134
2018-05-19	67	良	16	44	9	0.6	20	120
2018-05-20	77	良	23	103	8	0.6	17	108
2018-05-21	65	良	18	48	8	0.6	31	118
2018-05-22	70	良	27	80	10	0.7	40	123
2018-05-23	90	良	26	87	10	0.7	37	147
2018-05-24	71	良	20	91	6	0.6	16	96
2018-05-25	65	良	12	32	7	0.6	22	118
2018-05-26	70	良	19	63	9	0.7	34	123
2018-05-27	100	良	47	150	10	0.9	33	141
2018-05-28	259	重度污染	0	0	12	0.7	23	132
2018-05-29	79	良	25	107	8	0.6	15	107
2018-05-30	90	良	37	129	12	0.8	37	114
2018-05-31	180	中度污染	0	0	9	0.6	22	85
日期	AQI	质量等级	PM2.5	PM10	SO2	CO	NO2	O3_8h
2018-06-01	63	良	29	76	8	0.7	33	102
2018-06-02	80	良	31	115	10	0.7	40	119
2018-06-03	124	轻度污染	0	0	9	0.6	30	125
2018-06-04	62	良	26	49	8	0.6	20	114
2018-06-05	77	良	24	58	10	0.7	33	132
2018-06-06	83	良	20	51	9	0.6	28	139
2018-06-07	90	良	24	72	10	0.7	36	147
2018-06-08	83	良	25	80	9	0.7	30	139
2018-06-09	80	良	16	54	8	0.7	25	136
2018-06-10	88	良	25	73	10	0.7	34	145
2018-06-11	74	良	30	98	10	0.9	47	119
2018-06-12	74	良	35	58	9	0.7	30	128
2018-06-13	50	优	25	40	8	0.7	27	100
2018-06-14	83	良	19	56	9	0.7	37	139
2018-06-15	71	良	22	68	10	0.6	21	125
2018-06-16	61	良	15	42	8	0.5	16	113
2018-06-17	79	良	20	54	11	0.7	28	134
2018-06-18	51	良	20	48	9	0.9	33	80
2018-06-19	70	良	15	32	8	0.7	27	124
2018-06-20	94	良	32	74	10	0.9	35	152
2018-06-21	58	良	15	41	8	0.7	22	109
2018-06-22	69	良	21	52	10	0.9	37	122
2018-06-23	84	良	15	48	9	0.7	31	140
2018-06-24	103	轻度污染	20	66	10	0.7	35	163
2018-06-25	60	良	23	70	8	0.7	30	105
2018-06-26	74	良	15	41	9	0.7	29	128
2018-06-27	89	良	25	82	10	0.9	40	146
2018-06-28	80	良	27	88	12	1	42	136
2018-06-29	89	良	16	51	9	0.7	24	146
2018-06-30	76	良	16	71	9	0.7	23	131
日期	AQI	质量等级	PM2.5	PM10	SO2	CO	NO2	O3_8h
2018-07-01	74	良	14	64	8	0.7	30	128
2018-07-02	81	良	13	59	8	0.6	27	137
2018-07-03	65	良	19	67	8	0.7	26	118
2018-07-04	74	良	10	43	8	0.7	18	128
2018-07-05	57	良	13	31	8	0.7	19	108
2018-07-06	65	良	16	53	8	0.7	30	118
2018-07-07	75	良	24	74	10	0.7	38	130
2018-07-08	95	良	29	92	11	0.9	37	153
2018-07-09	64	良	21	56	8	0.6	28	116
2018-07-10	62	良	16	48	7	0.5	25	114
2018-07-11	65	良	23	74	8	0.6	31	109
2018-07-12	60	良	23	74	7	0.6	28	111
2018-07-13	70	良	15	39	7	0.6	26	123
2018-07-14	85	良	15	51	8	0.6	29	141
2018-07-15	69	良	20	56	8	0.7	30	122
2018-07-16	80	良	21	76	9	0.7	34	136
2018-07-17	72	良	21	72	9	0.6	29	126
2018-07-18	56	良	15	39	8	0.6	27	107
2018-07-19	61	良	20	52	8	0.6	28	113
2018-07-20	68	良	30	76	8	0.6	36	121
2018-07-21	93	良	34	96	9	0.7	41	151
2018-07-22	113	轻度污染	37	123	10	0.9	49	174
2018-07-23	114	轻度污染	43	122	10	0.9	46	175
2018-07-24	76	良	29	82	10	0.7	33	131
2018-07-25	52	良	19	52	7	0.6	24	92
2018-07-26	56	良	20	62	9	0.6	27	86
2018-07-27	56	良	18	63	9	0.7	33	92
2018-07-28	75	良	24	78	10	0.9	34	130
2018-07-29	75	良	53	107	10	0.7	36	120
2018-07-30	70	良	24	76	11	0.7	27	123
2018-07-31	52	良	39	52	8	0.6	22	98
日期	AQI	质量等级	PM2.5	PM10	SO2	CO	NO2	O3_8h
2018-08-01	98	良	30	98	12	0.9	37	157
2018-08-02	95	良	33	124	10	0.9	38	154
2018-08-03	78	良	26	78	8	1	26	133
2018-08-04	76	良	22	44	8	0.7	24	131
2018-08-05	70	良	26	87	10	0.6	37	114
2018-08-06	85	良	25	91	10	0.6	40	142
2018-08-07	90	良	28	101	11	0.6	42	148
2018-08-08	75	良	27	99	12	0.9	40	116
2018-08-09	66	良	19	70	10	0.6	32	119
2018-08-10	70	良	18	69	8	0.6	29	124
2018-08-11	70	良	18	71	8	0.5	29	124
2018-08-12	159	中度污染	0	0	9	0.6	31	99
2018-08-13	43	优	13	27	7	0.5	20	86
2018-08-14	54	良	10	34	8	0.5	26	104
2018-08-15	74	良	23	78	10	0.7	40	128
2018-08-16	83	良	29	115	10	0.9	47	134
2018-08-17	90	良	32	132	9	0.7	48	131
2018-08-18	84	良	27	116	10	0.7	42	126
2018-08-19	66	良	20	84	9	0.9	33	106
2018-08-20	83	良	18	71	10	0.9	37	139
2018-08-21	95	良	28	140	12	0.7	36	137
2018-08-22	52	良	20	55	8	0.7	20	96
2018-08-23	60	良	19	40	8	0.6	21	111
2018-08-24	66	良	20	63	8	0.6	35	119
2018-08-25	69	良	22	83	9	0.9	45	103
2018-08-26	75	良	30	90	10	0.9	45	126
2018-08-27	69	良	20	87	9	0.7	34	102
2018-08-28	64	良	17	40	8	0.7	27	116
2018-08-29	64	良	15	53	8	0.7	29	116
2018-08-30	66	良	11	32	8	0.6	20	119
2018-08-31	43	优	11	38	7	0.7	29	77
日期	AQI	质量等级	PM2.5	PM10	SO2	CO	NO2	O3_8h
2018-09-01	46	优	14	27	8	0.6	26	92
2018-09-02	55	良	20	60	10	0.9	35	100
2018-09-03	42	优	0	0	0	0.6	0	60
2018-09-04	45	优	14	45	10	0.6	29	79
2018-09-05	55	良	14	61	8	0.6	31	76
2018-09-06	65	良	25	80	12	0.9	44	93
2018-09-07	76	良	28	102	16	1	52	102
2018-09-08	73	良	25	96	13	0.9	43	127
2018-09-09	71	良	18	92	10	0.7	36	84
2018-09-10	55	良	16	60	11	0.7	32	97
2018-09-11	46	优	0	0	0	0.6	0	91
2018-09-12	45	优	14	45	8	0.6	29	67
2018-09-13	34	优	11	19	11	0.5	27	68
2018-09-14	51	良	19	52	8	0.6	34	71
2018-09-15	61	良	22	71	9	0.7	38	87
2018-09-16	71	良	25	91	10	0.9	43	89
2018-09-17	80	良	28	98	12	1	52	112
2018-09-18	71	良	24	91	12	0.9	42	68
2018-09-19	54	良	18	77	10	0.7	47	78
2018-09-20	70	良	19	91	9	0.9	40	82
2018-09-21	88	良	33	126	11	1	54	93
2018-09-22	78	良	25	106	11	1	48	61
2018-09-23	82	良	25	114	11	1	46	88
2018-09-24	76	良	0	0	0	0.9	0	87
2018-09-25	29	优	0	0	0	0.7	0	56
2018-09-26	35	优	9	30	6	0.6	26	69
2018-09-27	51	良	21	49	8	0.9	40	64
2018-09-28	60	良	32	69	10	1	44	70
2018-09-29	75	良	33	92	10	1	60	72
2018-09-30	60	良	18	70	8	0.9	40	95
日期	AQI	质量等级	PM2.5	PM10	SO2	CO	NO2	O3_8h
2018-10-01	65	良	19	80	10	0.9	35	92
2018-10-02	68	良	22	85	8	0.9	47	94
2018-10-03	73	良	18	95	6	0.6	27	62
2018-10-04	73	良	22	95	8	0.7	34	51
2018-10-05	66	良	24	82	8	0.9	40	57
2018-10-06	76	良	32	102	11	1	47	65
2018-10-07	76	良	35	102	11	0.9	48	68
2018-10-08	83	良	39	116	13	1	51	85
2018-10-09	74	良	32	97	10	0.9	47	78
2018-10-10	75	良	32	99	11	1	48	69
2018-10-11	72	良	33	93	10	1	47	77
2018-10-12	69	良	30	87	9	0.9	49	74
2018-10-13	80	良	33	110	10	1	50	83
2018-10-14	69	良	21	90	8	0.7	33	64
2018-10-15	72	良	25	93	10	1	41	46
2018-10-16	67	良	20	83	10	1	41	50
2018-10-17	52	良	15	53	6	0.9	34	30
2018-10-18	33	优	8	13	5	0.7	26	33
2018-10-19	43	优	13	30	7	0.9	34	53
2018-10-20	52	良	23	44	8	1	41	62
2018-10-21	62	良	34	74	9	1.2	45	43
2018-10-22	60	良	30	70	9	1	47	57
2018-10-23	71	良	37	92	10	1.2	53	46
2018-10-24	53	良	16	56	8	0.7	31	38
2018-10-25	72	良	25	93	9	1	41	24
2018-10-26	78	良	39	106	14	1.4	55	37
2018-10-27	88	良	60	126	21	1.7	66	40
2018-10-28	91	良	61	132	18	1.4	58	61
2018-10-29	57	良	16	64	7	0.9	30	39
2018-10-30	53	良	31	55	8	1.2	42	26
2018-10-31	62	良	43	74	10	1.2	46	35
日期	AQI	质量等级	PM2.5	PM10	SO2	CO	NO2	O3_8h
2018-11-01	57	良	31	63	7	1	32	31
2018-11-02	35	优	12	24	7	0.7	28	42
2018-11-03	49	优	18	38	8	1	39	43
2018-11-04	55	良	27	53	9	1.2	44	40
2018-11-05	55	良	22	46	10	1	44	42
2018-11-06	55	良	28	57	9	1	44	38
2018-11-07	63	良	44	76	11	1.2	46	34
2018-11-08	73	良	53	94	12	1.4	48	30
2018-11-09	43	优	23	38	6	0.9	34	53
2018-11-10	57	良	40	58	7	1	34	45
2018-11-11	53	良	37	54	7	1	40	43
2018-11-12	45	优	30	45	6	1	28	35
2018-11-13	38	优	21	29	8	0.7	30	45
2018-11-14	64	良	46	56	9	1.2	49	37
2018-11-15	69	良	50	65	8	1.2	50	30
2018-11-16	104	轻度污染	78	98	11	1.7	58	28
2018-11-17	102	轻度污染	76	101	10	1.7	62	35
2018-11-18	205	重度污染	155	193	12	1.9	63	32
2018-11-19	149	轻度污染	114	159	13	2	71	42
2018-11-20	108	轻度污染	81	127	10	1.5	61	35
2018-11-21	142	轻度污染	108	127	11	1.4	55	47
2018-11-22	137	轻度污染	104	131	11	1.7	56	30
2018-11-23	124	轻度污染	94	139	13	1.9	68	27
2018-11-24	114	轻度污染	86	146	14	1.7	57	48
2018-11-25	500	严重污染	114	1274	8	0.9	34	48
2018-11-26	327	严重污染	60	441	8	1.4	52	29
2018-11-27	183	中度污染	70	316	8	1.4	51	31
2018-11-28	137	轻度污染	75	223	13	1.9	58	24
2018-11-29	130	轻度污染	99	208	11	2.7	68	21
2018-11-30	103	轻度污染	75	155	9	1.7	49	42
日期	AQI	质量等级	PM2.5	PM10	SO2	CO	NO2	O3_8h
2018-12-01	500	严重污染	229	1700	7	0.9	26	46
2018-12-02	238	重度污染	59	376	7	1.2	38	34
2018-12-03	65	良	35	80	7	1.4	45	33
2018-12-04	92	良	68	134	8	1.7	48	26
2018-12-05	77	良	56	75	10	1.7	58	39
2018-12-06	105	轻度污染	79	113	9	1.7	62	27
2018-12-07	97	良	72	106	10	1.4	56	33
2018-12-08	105	轻度污染	79	103	10	1.7	64	32
2018-12-09	125	轻度污染	95	127	10	1.9	74	23
2018-12-10	135	轻度污染	103	146	11	2	78	28
2018-12-11	118	轻度污染	89	114	11	2.2	78	24
2018-12-12	159	中度污染	121	152	13	2.5	89	44
2018-12-13	217	重度污染	167	202	16	2.5	84	25
2018-12-14	270	重度污染	220	266	16	2.8	78	27
2018-12-15	266	重度污染	216	269	19	2.8	71	30
2018-12-16	254	重度污染	204	239	17	2.8	77	33
2018-12-17	155	中度污染	118	136	21	2	79	35
2018-12-18	219	重度污染	169	202	16	2.7	79	31
2018-12-19	203	重度污染	153	188	15	2.3	60	25
2018-12-20	77	良	56	63	8	1.4	46	26
2018-12-21	74	良	54	65	7	1.4	42	36
2018-12-22	83	良	61	75	8	1.4	47	30
2018-12-23	73	良	53	64	9	1.2	53	33
2018-12-24	114	轻度污染	86	108	8	1.9	64	28
2018-12-25	212	重度污染	162	198	13	2.4	65	22
2018-12-26	185	中度污染	139	169	18	2.2	60	26
2018-12-27	182	中度污染	137	162	13	2.2	62	20
2018-12-28	160	中度污染	122	185	8	2	64	25
2018-12-29	129	轻度污染	98	143	8	1.7	61	26
2018-12-30	133	轻度污染	101	178	8	2.3	68	24
2018-12-31	190	中度污染	143	235	10	2.3	71	22

## Sheet: 2019
日期	AQI	质量等级	PM2.5	PM10	SO2	CO	NO2	O3_8h
2019-01-01	205	重度污染	155	226	14	2.7	69	26
2019-01-02	205	重度污染	155	233	9	2.7	67	26
2019-01-03	205	重度污染	155	228	9	2.8	66	24
2019-01-04	229	重度污染	179	229	12	2.5	66	29
2019-01-05	163	中度污染	124	161	11	2.2	67	36
2019-01-06	163	中度污染	124	148	8	2.3	70	29
2019-01-07	209	重度污染	159	221	8	2.4	69	23
2019-01-08	122	轻度污染	92	132	12	1.7	53	40
2019-01-09	88	良	65	93	8	1.7	69	27
2019-01-10	180	中度污染	136	180	11	2.4	71	28
2019-01-11	224	重度污染	174	214	10	2.8	80	29
2019-01-12	245	重度污染	195	238	11	3.3	92	24
2019-01-13	192	中度污染	144	186	10	2.7	83	35
2019-01-14	240	重度污染	190	251	16	2.7	73	34
2019-01-15	198	中度污染	148	181	13	2.3	73	34
2019-01-16	120	轻度污染	91	105	12	1.9	66	37
2019-01-17	132	轻度污染	100	120	8	2	73	30
2019-01-18	168	中度污染	127	162	8	1.9	59	35
2019-01-19	155	中度污染	118	148	8	1.9	50	41
2019-01-20	102	轻度污染	76	136	7	1.4	41	63
2019-01-21	87	良	64	77	8	1.4	50	62
2019-01-22	83	良	49	78	11	1.7	66	44
2019-01-23	183	中度污染	138	174	11	2.4	72	30
2019-01-24	231	重度污染	181	226	11	2.4	76	25
2019-01-25	263	重度污染	213	274	8	2.8	71	28
2019-01-26	220	重度污染	170	218	7	2.5	59	36
2019-01-27	183	中度污染	138	143	11	1.9	55	46
2019-01-28	140	轻度污染	107	152	10	1.7	50	52
2019-01-29	73	良	53	72	7	1.1	44	38
2019-01-30	89	良	66	93	9	1.3	50	34
2019-01-31	75	良	55	86	8	1.1	48	43
日期	AQI	质量等级	PM2.5	PM10	SO2	CO	NO2	O3_8h
2019-02-01	74	良	43	97	9	1.2	47	43
2019-02-02	78	良	57	74	6	1.4	49	39
2019-02-03	110	轻度污染	83	101	8	1.6	50	44
2019-02-04	175	中度污染	132	175	10	2	67	39
2019-02-05	246	重度污染	196	247	15	2.2	64	50
2019-02-06	238	重度污染	188	252	14	2.3	61	59
2019-02-07	105	轻度污染	79	131	9	1.3	43	59
2019-02-08	88	良	65	77	8	1.4	50	52
2019-02-09	145	轻度污染	111	129	12	1.6	57	50
2019-02-10	193	中度污染	145	187	14	1.9	58	51
2019-02-11	144	轻度污染	110	122	10	1.7	58	60
2019-02-12	208	重度污染	158	177	12	1.9	57	60
2019-02-13	114	轻度污染	86	51	8	1.3	55	74
2019-02-14	112	轻度污染	84	114	8	1.5	55	59
2019-02-15	108	轻度污染	81	104	10	1.6	60	78
2019-02-16	113	轻度污染	85	106	10	1.7	66	60
2019-02-17	169	中度污染	128	180	15	2	65	71
2019-02-18	143	轻度污染	109	99	16	1.6	57	83
2019-02-19	166	中度污染	126	156	18	1.8	72	59
2019-02-20	242	重度污染	192	255	14	2.6	77	74
2019-02-21	201	重度污染	151	183	13	2.3	76	100
2019-02-22	72	良	52	77	8	1.3	36	70
2019-02-23	75	良	55	86	8	1.3	41	63
2019-02-24	67	良	48	58	7	1.4	38	64
2019-02-25	105	轻度污染	79	94	7	1.6	45	57
2019-02-26	134	轻度污染	102	126	7	1.8	57	57
2019-02-27	152	中度污染	116	130	7	1.6	56	71
2019-02-28	210	重度污染	160	195	10	2.1	80	70
日期	AQI	质量等级	PM2.5	PM10	SO2	CO	NO2	O3_8h
2019-03-01	240	重度污染	190	242	15	2.6	86	69
2019-03-02	235	重度污染	185	228	11	2.5	86	83
2019-03-03	195	中度污染	146	161	9	2.4	83	98
2019-03-04	152	中度污染	116	147	12	2	72	110
2019-03-05	166	中度污染	126	159	9	2.2	72	88
2019-03-06	118	轻度污染	89	80	10	1.8	67	88
2019-03-07	192	中度污染	144	151	10	2	63	101
2019-03-08	134	轻度污染	102	121	8	1.6	47	72
2019-03-09	102	轻度污染	76	109	7	1.6	48	42
2019-03-10	80	良	59	79	6	1.6	42	45
2019-03-11	59	良	42	48	5	1.3	32	51
2019-03-12	85	良	63	77	5	1.5	41	57
2019-03-13	94	良	70	90	5	1.4	42	48
2019-03-14	68	良	49	59	6	1.2	30	56
2019-03-15	113	轻度污染	85	110	6	1.7	38	43
2019-03-16	148	轻度污染	113	165	8	2.3	55	38
2019-03-17	128	轻度污染	97	158	8	2.8	68	42
2019-03-18	82	良	60	95	7	2.5	56	46
2019-03-19	45	优	19	37	8	0.9	29	90
2019-03-20	55	良	26	58	11	1	44	82
2019-03-21	55	良	26	59	8	1	40	84
2019-03-22	59	良	31	67	10	0.9	44	96
2019-03-23	87	良	56	124	12	1.1	50	101
2019-03-24	91	良	57	132	14	1.2	55	108
2019-03-25	74	良	45	98	11	1	45	85
2019-03-26	51	良	29	52	8	0.8	37	95
2019-03-27	49	优	16	39	7	0.7	35	97
2019-03-28	60	良	20	69	10	0.8	43	95
2019-03-29	62	良	22	74	10	0.8	44	92
2019-03-30	81	良	31	111	10	0.9	50	100
2019-03-31	82	良	34	113	10	0.9	41	96
