# Supplementary material for: Characteristics and sources of atmospheric pollutants in typical inland cities in arid regions of central Asia: A case study of Urumqi city
Source: PLoS One. 2021 Apr 20;16(4):e0249563. doi: 10.1371/journal.pone.0249563 (PMC8057588; doi:10.1371/journal.pone.0249563)
Supplement: S1 Dataset — (ZIP) [file pone.0249563.s001.zip › Location of monitoring points.xlsx]

## Sheet: Sheet1
point	lon	lat
培训基地	87.4661	43.4568
收费所	87.6046	43.7681
监测站	87.5801	43.4303
三十一中学	87.6432	43.831
铁路局	87.5525	43.8711
新疆农科院农场	87.4756	43.947
米东区环保局	87.6444	43.9619
