# Supplementary material for: Characteristics and sources of atmospheric pollutants in typical inland cities in arid regions of central Asia: A case study of Urumqi city
Source: PLoS One. 2021 Apr 20;16(4):e0249563. doi: 10.1371/journal.pone.0249563 (PMC8057588; doi:10.1371/journal.pone.0249563)
Supplement: S1 Dataset — (ZIP) [file pone.0249563.s001.zip › Meteorological observation data.xlsx]

## Sheet: Sheet1
日期	时间	温度	湿度	风级
2018-11-25	00:00:00	-1	41	3.5
2018-11-25	01:00:00	7	28	5
2018-11-25	02:00:00	-6	66	3
2018-11-25	03:00:00	-4	68	2
2018-11-25	04:00:00	-1	60	3
2018-11-25	05:00:00	0	54	2
2018-11-25	06:00:00	-1	70	2
2018-11-25	07:00:00	-3	90	3
2018-11-25	08:00:00	-5	91	3
2018-11-25	09:00:00	-5	92	2
2018-11-25	10:00:00	-6	88	2
2018-11-25	11:00:00	-6	82	3
2018-11-25	12:00:00	-5	69	2
2018-11-25	13:00:00	-5	47	2
2018-11-25	14:00:00	-5	47	2
2018-11-25	15:00:00	-4	45	2
2018-11-25	16:00:00	-5	53	1
2018-11-25	17:00:00	-5	53	1
2018-11-25	18:00:00	-6	56	2
2018-11-25	19:00:00	-6	59	0
2018-11-25	20:00:00	-6	57	2
2018-11-25	21:00:00	-7	43	2
2018-11-25	22:00:00	-7	45	2
2018-11-25	23:00:00	-7	52	3
2018-11-26	1900-01-01	-8	70	1.5
2018-11-26	1900-01-01 01:00:00	-9	50	3
2018-11-26	1900-01-01 02:00:00	-9	53	3
2018-11-26	1900-01-01 03:00:00	-10	57	2
2018-11-26	1900-01-01 04:00:00	-10	56	3
2018-11-26	1900-01-01 05:00:00	-9	59	2
2018-11-26	1900-01-01 06:00:00	-10	60	2
2018-11-26	1900-01-01 07:00:00	-10	62	2
2018-11-26	1900-01-01 08:00:00	-10	63	2
2018-11-26	1900-01-01 09:00:00	-11	62	2
2018-11-26	1900-01-01 10:00:00	-10	61	2
2018-11-26	1900-01-01 11:00:00	-8	54	2
2018-11-26	1900-01-01 12:00:00	-6	52	3
2018-11-26	1900-01-01 13:00:00	-4	47	1
2018-11-26	1900-01-01 14:00:00	-3	42	1
2018-11-26	1900-01-01 15:00:00	-2	42	2
2018-11-26	1900-01-01 16:00:00	-2	44	2
2018-11-26	1900-01-01 17:00:00	-3	54	2
2018-11-26	1900-01-01 18:00:00	-5	60	2
2018-11-26	1900-01-01 19:00:00	-7	70	1
2018-11-26	1900-01-01 20:00:00	-8	76	1
2018-11-26	1900-01-01 21:00:00	-8	77	0
2018-11-26	1900-01-01 22:00:00	-9	78	1
2018-11-26	1900-01-01 23:00:00	-9	81	2
2018-11-27	1900-01-02	-7	81	1.5
2018-11-27	1900-01-02 01:00:00	-9	89	2
2018-11-27	1900-01-02 02:00:00	-9	88	1
2018-11-27	1900-01-02 03:00:00	-10	90	2
2018-11-27	1900-01-02 04:00:00	-10	90	2
2018-11-27	1900-01-02 05:00:00	-10	91	2
2018-11-27	1900-01-02 06:00:00	-10	90	2
2018-11-27	1900-01-02 07:00:00	-10	90	1
2018-11-27	1900-01-02 08:00:00	-10	88	1
2018-11-27	1900-01-02 09:00:00	-10	88	1
2018-11-27	1900-01-02 10:00:00	-10	88	1
2018-11-27	1900-01-02 11:00:00	-9	88	1
2018-11-27	1900-01-02 12:00:00	-7	84	1
2018-11-27	1900-01-02 13:00:00	-6	72	2
2018-11-27	1900-01-02 14:00:00	-5	67	2
2018-11-27	1900-01-02 15:00:00	-5	63	2
2018-11-27	1900-01-02 16:00:00	-6	70	1
2018-11-27	1900-01-02 17:00:00	-6	68	1
2018-11-27	1900-01-02 18:00:00	-6	70	1
2018-11-27	1900-01-02 19:00:00	-6	71	2
2018-11-27	1900-01-02 20:00:00	-6	70	1
2018-11-27	1900-01-02 21:00:00	-6	73	1
2018-11-27	1900-01-02 22:00:00	-6	73	1
2018-11-27	1900-01-02 23:00:00	-6	71	2
2018-11-28	1900-01-03	-3	71	2
2018-11-28	1900-01-03 01:00:00	-6	73	2
2018-11-28	1900-01-03 02:00:00	-5	73	2
2018-11-28	1900-01-03 03:00:00	-5	71	0
2018-11-28	1900-01-03 04:00:00	-6	77	1
2018-11-28	1900-01-03 05:00:00	-6	78	1
2018-11-28	1900-01-03 06:00:00	-6	76	0
2018-11-28	1900-01-03 07:00:00	-5	73	3
2018-11-28	1900-01-03 08:00:00	-5	72	3
2018-11-28	1900-01-03 09:00:00	-3	60	2
2018-11-28	1900-01-03 10:00:00	-1	53	3
2018-11-28	1900-01-03 11:00:00	0	51	3
2018-11-28	1900-01-03 12:00:00	1	50	2
2018-11-28	1900-01-03 13:00:00	2	47	3
2018-11-28	1900-01-03 14:00:00	-1	62	1
2018-11-28	1900-01-03 15:00:00	-1	64	2
2018-11-28	1900-01-03 16:00:00	-1	68	2
2018-11-28	1900-01-03 17:00:00	-2	67	2
2018-11-28	1900-01-03 18:00:00	-2	70	2
2018-11-28	1900-01-03 19:00:00	-1	65	1
2018-11-28	1900-01-03 20:00:00	-1	57	2
2018-11-28	1900-01-03 21:00:00	-1	59	0
2018-11-28	1900-01-03 22:00:00	-1	63	1
2018-11-28	1900-01-03 23:00:00	-1	67	1
2018-11-29	1900-01-04	-1	71	1.5
2018-11-29	1900-01-04 01:00:00	-2	67	2
2018-11-29	1900-01-04 02:00:00	-2	68	2
2018-11-29	1900-01-04 03:00:00	-3	69	2
2018-11-29	1900-01-04 04:00:00	-4	73	1
2018-11-29	1900-01-04 05:00:00	-5	77	1
2018-11-29	1900-01-04 06:00:00	-4	79	1
2018-11-29	1900-01-04 07:00:00	-5	78	2
2018-11-29	1900-01-04 08:00:00	-5	78	2
2018-11-29	1900-01-04 09:00:00	-5	77	2
2018-11-29	1900-01-04 10:00:00	-4	78	2
2018-11-29	1900-01-04 11:00:00	-2	74	2
2018-11-29	1900-01-04 12:00:00	-1	69	2
2018-11-29	1900-01-04 13:00:00	0	64	2
2018-11-29	1900-01-04 14:00:00	2	55	2
2018-11-29	1900-01-04 15:00:00	2	55	2
2018-11-29	1900-01-04 16:00:00	2	60	2
2018-11-29	1900-01-04 17:00:00	1	61	1
2018-11-29	1900-01-04 18:00:00	0	74	1
2018-11-29	1900-01-04 19:00:00	-2	80	1
2018-11-29	1900-01-04 20:00:00	-2	82	0
2018-11-29	1900-01-04 21:00:00	-2	82	1
2018-11-29	1900-01-04 22:00:00	-1	81	2
2018-11-29	1900-01-04 23:00:00	-1	78	2
2018-11-30	1900-01-05	2	54	1.5
2018-11-30	1900-01-05 01:00:00	0	73	3
2018-11-30	1900-01-05 02:00:00	0	65	3
2018-11-30	1900-01-05 03:00:00	1	61	3
2018-11-30	1900-01-05 04:00:00	1	57	3
2018-11-30	1900-01-05 05:00:00	1	55	3
2018-11-30	1900-01-05 06:00:00	1	52	2
2018-11-30	1900-01-05 07:00:00	4	43	1
2018-11-30	1900-01-05 08:00:00	5	40	2
2018-11-30	1900-01-05 09:00:00	4	45	1
2018-11-30	1900-01-05 10:00:00	10	28	4
2018-11-30	1900-01-05 11:00:00	10	26	2
2018-11-30	1900-01-05 12:00:00	9	28	2
2018-11-30	1900-01-05 13:00:00	10	27	4
2018-11-30	1900-01-05 14:00:00	10	28	4
2018-11-30	1900-01-05 15:00:00	10	28	3
2018-11-30	1900-01-05 16:00:00	4	45	2
2018-11-30	1900-01-05 17:00:00	0	65	2
2018-11-30	1900-01-05 18:00:00	-5	88	2
2018-11-30	1900-01-05 19:00:00	-6	94	2
2018-11-30	1900-01-05 20:00:00	-4	92	4
2018-11-30	1900-01-05 21:00:00	2	39	3
2018-11-30	1900-01-05 22:00:00	4	34	4
2018-11-30	1900-01-05 23:00:00	4	33	2
2018-12-01	1900-01-06	-3	55	2
2018-12-01	1900-01-06 01:00:00	6	30	4
2018-12-01	1900-01-06 02:00:00	6	30	2
2018-12-01	1900-01-06 03:00:00	-2	70	2
2018-12-01	1900-01-06 04:00:00	-6	84	2
2018-12-01	1900-01-06 05:00:00	-5	81	2
2018-12-01	1900-01-06 06:00:00	-3	68	2
2018-12-01	1900-01-06 07:00:00	-4	91	2
2018-12-01	1900-01-06 08:00:00	-5	92	3
2018-12-01	1900-01-06 09:00:00	-7	90	3
2018-12-01	1900-01-06 10:00:00	-8	89	3
2018-12-01	1900-01-06 11:00:00	-9	88	2
2018-12-01	1900-01-06 12:00:00	-9	86	3
2018-12-01	1900-01-06 13:00:00	-10	82	3
2018-12-01	1900-01-06 14:00:00	-10	78	3
2018-12-01	1900-01-06 15:00:00	-9	60	2
2018-12-01	1900-01-06 16:00:00	-10	66	2
2018-12-01	1900-01-06 17:00:00	-10	82	2
2018-12-01	1900-01-06 18:00:00	-10	77	2
2018-12-01	1900-01-06 19:00:00	-10	80	1
2018-12-01	1900-01-06 20:00:00	-11	70	2
2018-12-01	1900-01-06 21:00:00	-11	63	0
2018-12-01	1900-01-06 22:00:00	-12	71	1
2018-12-01	1900-01-06 23:00:00	-12	69	2
2018-12-02	1900-01-07	-11	83	1.5
2018-12-02	1900-01-07 01:00:00	-13	74	2
2018-12-02	1900-01-07 02:00:00	-12	68	2
2018-12-02	1900-01-07 03:00:00	-12	66	2
2018-12-02	1900-01-07 04:00:00	-12	61	2
2018-12-02	1900-01-07 05:00:00	-11	63	1
2018-12-02	1900-01-07 06:00:00	-11	59	2
2018-12-02	1900-01-07 07:00:00	-11	57	1
2018-12-02	1900-01-07 08:00:00	-11	58	2
2018-12-02	1900-01-07 09:00:00	-10	55	1
2018-12-02	1900-01-07 10:00:00	-11	81	0
2018-12-02	1900-01-07 11:00:00	-10	85	1
2018-12-02	1900-01-07 12:00:00	-10	86	2
2018-12-02	1900-01-07 13:00:00	-10	84	2
2018-12-02	1900-01-07 14:00:00	-11	83	1
2018-12-02	1900-01-07 15:00:00	-10	84	2
2018-12-02	1900-01-07 16:00:00	-10	83	2
2018-12-02	1900-01-07 17:00:00	-10	82	2
2018-12-02	1900-01-07 18:00:00	-11	84	1
2018-12-02	1900-01-07 19:00:00	-10	85	1
2018-12-02	1900-01-07 20:00:00	-10	84	0
2018-12-02	1900-01-07 21:00:00	-10	84	0
2018-12-02	1900-01-07 22:00:00	-9	86	1
2018-12-02	1900-01-07 23:00:00	10	89	1
