# Supplementary material for: Characteristics and sources of atmospheric pollutants in typical inland cities in arid regions of central Asia: A case study of Urumqi city
Source: PLoS One. 2021 Apr 20;16(4):e0249563. doi: 10.1371/journal.pone.0249563 (PMC8057588; doi:10.1371/journal.pone.0249563)
Supplement: S1 Dataset — (ZIP) [file pone.0249563.s001.zip › Observed air quality data.xlsx]

## Sheet: 一月
时间	AQI	PM2.5	PM10	SO2	NO2	CO	O3	温度	湿度	风级
2018-01-01	203	157	175	8	60	2.05	11	-11	85	1
2018-01-01 01:00:00	228	178	218	7	64	2.2	8	-11	90	1
2018-01-01 01:59:59	218	168	200	8	58	2	10	-10	90	1
2018-01-01 02:59:59	0	0	0	0	0	0	0	-10	90	1
2018-01-01 03:59:59	0	0	0	0	0	0	0	-10	90	1
2018-01-01 04:59:59	0	0	0	0	0	0	0	-10	90	1
2018-01-01 05:59:59	0	0	0	0	0	0	0	-10	90	2
2018-01-01 06:59:59	0	0	0	0	0	0	0	-11	89	1
2018-01-01 07:59:59	0	0	0	0	0	0	0	-11	89	1
2018-01-01 08:59:59	147	112	124	12	54	1.5	10	-11	88	1
2018-01-01 09:59:59	144	110	122	10	48	1.4	17	-11	88	1
2018-01-01 10:59:59	134	102	102	10	37	1.4	32	-11	88	1
2018-01-01 11:59:59	171	88	93	11	32	1.3	40	-11	88	1
2018-01-01 12:59:59	119	90	90	12	26	1.2	46	-11	88	1
2018-01-01 13:59:59	112	84	88	12	29	1.2	48	-10	88	1
2018-01-01 14:59:59	118	89	98	12	32	1.2	46	-10	86	1
2018-01-01 15:59:59	117	88	105	12	36	1.2	42	-10	86	1
2018-01-01 16:59:59	122	92	103	11	42	1.2	38	-10	83	2
2018-01-01 17:59:59	123	93	107	11	44	1.2	39	-11	80	1
2018-01-01 18:59:59	120	91	101	12	42	1.1	30	-11	82	1
2018-01-01 19:59:59	132	100	112	12	61	1.2	17	-11	82	1
2018-01-01 20:59:59	142	108	122	12	63	1.4	14	-12	82	1
2018-01-01 21:59:59	169	128	142	10	58	1.5	14	-14	85	1
2018-01-01 22:59:59	0	0	0	0	0	0	0	-13	82	2
2018-01-01 23:59:59	143	108	126	9	56	1.35	18	-15	82	0.5
2018-01-02 00:59:59	185	139	134	8	57	1.6	12	-13	80	2
2018-01-02 01:59:59	169	128	156	8	52	1.4	15	-13	84	1
2018-01-02 02:59:59	186	140	143	10	48	1.4	18	-12	82	1
2018-01-02 03:59:59	158	120	129	10	28	1.4	29	-12	83	0
2018-01-02 04:59:59	158	120	130	10	28	1.4	29	-12	84	0
2018-01-02 05:59:59	158	120	131	10	44	1.4	22	-12	84	0
2018-01-02 06:59:59	163	124	136	11	49	1.4	18	-12	86	1
2018-01-02 07:59:59	147	112	132	10	48	1.4	16	-13	86	0
2018-01-02 08:59:59	159	121	134	14	54	1.5	12	-13	84	0
2018-01-02 09:59:59	152	116	137	14	46	1.4	18	-12	82	1
2018-01-02 10:59:59	147	112	124	14	48	1.4	18	-12	79	1
2018-01-02 11:59:59	172	130	113	14	38	1.6	28	-11	79	1
2018-01-02 12:59:59	124	94	131	14	36	1.6	31	-11	79	1
2018-01-02 13:59:59	120	90	190	12	30	1.6	42	-12	79	1
2018-01-02 14:59:59	158	120	190	10	14	1.4	54	-13	84	1
2018-01-02 15:59:59	180	136	136	12	32	1.4	46	-15	87	1
2018-01-02 16:59:59	189	142	154	13	34	1.2	44	-16	83	1
2018-01-02 17:59:59	180	136	156	24	31	1.3	42	-16	82	1
2018-01-02 18:59:59	158	120	133	17	39	1.3	29	-19	81	0
2018-01-02 19:59:59	142	108	127	11	56	1.3	16	-19	82	0
2018-01-02 20:59:59	134	102	136	12	62	1.4	19	0	0	0
2018-01-02 21:59:59	128	97	105	10	56	1.2	26	0	0	0
2018-01-02 22:59:59	120	91	100	10	56	1.4	16	0	0	0
2018-01-02 23:59:59	113	85	102	8	60	1.2	20	-19	83	0.5
2018-01-03 01:00:00	109	82	102	9	50	1.1	30	-19	81	0
2018-01-03 02:00:00	97	72	100	10	41	1	38	-18	83	0
2018-01-03 03:00:00	103	77	92	10	38	1	47	-18	83	1
2018-01-03 04:00:00	124	94	107	10	47	1.3	33	-17	83	1
2018-01-03 05:00:00	124	94	105	11	39	1	41	-16	83	1
2018-01-03 06:00:00	110	83	97	12	40	1	42	-16	83	0
2018-01-03 07:00:00	110	83	93	10	37	1	42	-17	82	1
2018-01-03 08:00:00	108	81	86	12	39	1.2	31	-18	84	0
2018-01-03 09:00:00	99	74	87	14	41	1.1	26	-18	83	1
2018-01-03 10:00:00	87	64	77	13	48	1.1	21	-18	81	1
2018-01-03 11:00:00	89	66	82	13	44	1.1	31	-18	80	1
2018-01-03 12:00:00	95	71	82	11	36	1.1	46	-18	78	0
2018-01-03 13:00:00	107	80	92	10	31	1.2	46	-17	76	0
2018-01-03 14:00:00	107	80	86	11	27	1.1	54	-16	78	2
2018-01-03 15:00:00	112	84	90	11	24	1.1	66	-15	75	2
2018-01-03 16:00:00	129	98	104	6	24	1	63	-15	75	1
2018-01-03 17:00:00	125	59	107	6	21	1	62	-15	74	1
2018-01-03 18:00:00	137	104	110	8	30	1	52	-16	72	1
2018-01-03 19:00:00	139	106	122	9	39	1.1	46	-16	80	1
2018-01-03 20:00:00	132	100	112	10	60	1.1	33	-17	81	0
2018-01-03 21:00:00	129	98	111	8	64	1.2	22	-17	83	1
2018-01-03 22:00:00	129	98	104	8	59	1.2	30	-19	83	1
2018-01-03 23:00:00	129	98	114	9	74	1.4	12	-20	84	1
2018-01-04 00:00:00	101	75	87	11	58	1.3	15	-21	81	0.5
2018-01-04 01:00:00	93	69	72	10	54	1.2	28	-22	77	0
2018-01-04 02:00:00	84	62	63	8	46	1.1	36	-21	76	1
2018-01-04 03:00:00	77	56	61	8	49	1.1	28	-21	78	1
2018-01-04 04:00:00	69	50	54	8	34	1	41	-22	77	0
2018-01-04 05:00:00	54	38	44	8	34	1	42	-21	81	1
2018-01-04 06:00:00	54	38	38	9	24	0.8	54	-23	78	0
2018-01-04 07:00:00	49	34	33	9	26	0.9	49	-22	79	0
2018-01-04 08:00:00	48	33	35	9	36	0.8	36	-18	79	1
2018-01-04 09:00:00	57	40	0	9	50	0.9	23	-17	66	1
2018-01-04 10:00:00	54	38	43	11	45	0.8	32	-18	76	2
2018-01-04 11:00:00	57	40	45	12	40	0.8	38	-17	77	0
2018-01-04 12:00:00	67	48	56	11	30	0.8	52	-16	80	1
2018-01-04 13:00:00	64	46	54	12	24	0.8	58	-13	69	1
2018-01-04 14:00:00	74	54	58	12	25	1.6	65	-13	64	1
2018-01-04 15:00:00	50	35	48	10	20	0.4	60	-13	63	2
2018-01-04 16:00:00	63	45	48	10	22	0.4	62	-13	67	2
2018-01-04 17:00:00	77	56	64	12	30	0.8	58	-15	73	2
2018-01-04 18:00:00	77	56	74	14	30	0.8	41	-16	77	1
2018-01-04 19:00:00	62	44	58	9	28	0.7	40	-17	78	0
2018-01-04 20:00:00	49	32	49	8	26	0.7	38	-17	81	1
2018-01-04 21:00:00	39	26	39	8	39	0.8	26	-19	76	0
2018-01-04 22:00:00	50	35	41	10	46	0.9	18	-21	82	0
2018-01-04 23:00:00	83	61	78	10	48	1	18	-20	81	2
2018-01-05 00:00:00	125	94	110	13	58	1.6	8	-22	79	0
2018-01-05 01:00:00	117	88	106	12	58	1.5	4	-21	84	0
2018-01-05 02:00:00	120	91	96	10	58	1.4	4	-24	78	0
2018-01-05 03:00:00	99	74	84	10	58	1.5	4	-23	81	0
2018-01-05 04:00:00	117	88	100	11	60	2.2	5	-22	83	2
2018-01-05 05:00:00	124	94	106	11	60	2.1	4	-23	80	0
2018-01-05 06:00:00	119	90	102	12	58	2	5	-22	81	0
2018-01-05 07:00:00	105	79	106	11	50	1.6	13	-23	77	1
2018-01-05 08:00:00	67	48	69	8	45	1.1	18	-24	79	0
2018-01-05 09:00:00	51	30	51	8	56	1.6	8	-24	79	0
2018-01-05 10:00:00	73	53	78	9	61	1.8	5	-24	80	0
2018-01-05 11:00:00	72	52	80	8	58	1.8	10	-23	80	1
2018-01-05 12:00:00	69	50	72	11	64	2.2	16	-19	82	1
2018-01-05 13:00:00	198	148	170	18	76	3.8	16	-18	81	1
2018-01-05 14:00:00	272	222	256	14	72	3.4	20	-17	79	1
2018-01-05 15:00:00	280	230	270	11	58	2.2	22	-17	78	1
2018-01-05 16:00:00	236	186	217	10	52	1.6	25	-16	76	2
2018-01-05 17:00:00	193	145	167	68	36	1	29	-16	76	1
2018-01-05 18:00:00	138	105	134	12	31	1	20	-17	75	2
2018-01-05 19:00:00	156	119	134	12	54	1.1	14	-19	80	1
2018-01-05 20:00:00	137	104	130	10	62	1.6	6	-20	82	1
2018-01-05 21:00:00	169	128	141	11	64	1.6	5	-21	83	0
2018-01-05 22:00:00	166	126	135	10	61	1.4	4	-21	83	1
2018-01-05 23:00:00	172	130	0	10	61	1.4	40	-21	83	1
2018-01-06 00:00:00	206	162	188	17	50	1.538	61	-11	84	0.75
2018-01-06 01:00:00	180	136	156	12	49	1.513	60	-12	84	0.73
2018-01-06 02:00:00	142	108	142	12	46	1.58	63	-12	84	0.93
2018-01-06 03:00:00	107	80	137	11	43	1.607	66	-12	86	0.64
2018-01-06 04:00:00	102	76	132	11	38	1.507	69	-12	85	0.43
2018-01-06 05:00:00	119	90	130	12	34	1.413	71	-12	85	0.29
2018-01-06 06:00:00	128	97	138	12	37	1.48	65	-13	85	0.43
2018-01-06 07:00:00	117	88	142	13	41	1.547	60	-12	86	0.4
2018-01-06 08:00:00	140	107	168	16	36	1.457	64	-12	86	0.6
2018-01-06 09:00:00	153	117	178	18	48	1.6	51	-13	86	0.8
2018-01-06 10:00:00	148	113	162	14	60	1.76	40	-12	86	0.47
2018-01-06 11:00:00	142	108	156	13	57	1.787	45	-11	85	1
2018-01-06 12:00:00	143	109	186	12	49	1.74	55	-9	82	1.07
2018-01-06 13:00:00	185	139	211	15	42	1.68	68	-8	76	0.47
2018-01-06 14:00:00	165	125	163	14	38	1.62	75	-7	74	1.47
2018-01-06 15:00:00	186	140	160	16	33	1.553	83	-7	71	1.5
2018-01-06 16:00:00	176	133	156	24	34	1.487	87	-6	70	1.33
2018-01-06 17:00:00	216	166	187	24	35	1.427	89	-6	69	1.2
2018-01-06 18:00:00	130	180	199	30	36	1.407	89	-6	70	1.2
2018-01-06 19:00:00	232	182	192	27	41	1.4	86	-7	73	0.73
2018-01-06 20:00:00	228	178	199	26	48	1.457	79	-8	77	0.6
2018-01-06 21:00:00	227	177	194	22	58	1.5	63	-9	81	0.73
2018-01-06 22:00:00	232	182	210	20	56	1.487	61	-10	83	0.8
2018-01-06 23:00:00	257	207	234	20	55	1.587	59	-10	83	0.8
2018-01-07 00:00:00	266	216	254	25	75	2.4	4	-24	80	0
2018-01-07 01:00:00	234	184	228	22	72	2.6	6	-25	78	1
2018-01-07 02:00:00	204	154	240	22	70	2.6	6	-26	77	2
2018-01-07 03:00:00	202	152	247	20	70	3.2	6	-23	80	2
2018-01-07 04:00:00	204	154	254	18	66	2.8	6	-25	76	0
2018-01-07 05:00:00	186	140	217	18	64	2.6	4	-26	77	0
2018-01-07 06:00:00	149	114	197	14	64	2.2	4	-26	77	0
2018-01-07 07:00:00	144	110	187	13	64	2.2	4	-27	76	1
2018-01-07 08:00:00	139	106	168	12	63	2	4	-26	78	0
2018-01-07 09:00:00	156	119	178	12	64	2.4	4	-26	76	0
2018-01-07 10:00:00	166	126	168	12	64	2.4	7	-27	77	1
2018-01-07 11:00:00	208	158	232	11	66	3.5	8	-25	80	1
2018-01-07 12:00:00	228	178	274	10	65	3.3	12	-22	81	1
2018-01-07 13:00:00	258	208	300	12	65	3.2	16	-21	81	0
2018-01-07 14:00:00	288	238	286	20	60	2.6	22	-20	79	0
2018-01-07 15:00:00	319	269	307	14	60	3	22	-19	78	1
2018-01-07 16:00:00	330	280	328	10	56	2.8	25	-19	77	1
2018-01-07 17:00:00	327	277	314	14	55	2.3	24	-19	77	1
2018-01-07 18:00:00	320	270	298	30	64	2.2	17	-20	77	0
2018-01-07 19:00:00	322	272	321	52	76	2.4	7	-21	79	0
2018-01-07 20:00:00	328	278	306	42	77	2.4	4	-22	82	0
2018-01-07 21:00:00	303	253	282	29	74	2.4	4	-23	81	0
2018-01-07 22:00:00	308	258	298	32	78	2.8	4	-24	80	0
2018-01-07 23:00:00	316	266	284	30	75	2.6	4	-25	79	1
2018-01-08 00:00:00	312	262	295	27	79	2.8	4	-23	78	0.5
2018-01-08 01:00:00	276	226	282	28	78	2.8	4	-25	78	0
2018-01-08 02:00:00	262	212	286	22	78	2.7	4	-25	77	1
2018-01-08 03:00:00	268	218	304	21	80	3.2	4	-26	77	0
2018-01-08 04:00:00	255	205	308	22	78	3.2	5	-26	76	1
2018-01-08 05:00:00	228	178	301	16	76	3.6	4	-26	78	0
2018-01-08 06:00:00	201	151	286	20	74	3	4	-26	77	0
2018-01-08 07:00:00	163	124	258	28	74	2.5	4	-27	76	1
2018-01-08 08:00:00	182	137	232	20	72	2.9	5	-26	77	0
2018-01-08 09:00:00	204	154	240	20	74	3	4	-24	81	1
2018-01-08 10:00:00	172	130	218	16	76	3	4	-25	80	1
2018-01-08 11:00:00	178	134	248	21	79	4	8	-25	77	0
2018-01-08 12:00:00	193	145	254	20	80	3.9	10	-22	79	1
2018-01-08 13:00:00	262	212	313	15	79	3.8	13	-20	80	1
2018-01-08 14:00:00	346	296	355	17	68	2.8	18	-20	81	1
2018-01-08 15:00:00	334	284	322	14	64	2.4	20	-19	79	1
2018-01-08 16:00:00	342	292	324	18	65	2.6	22	-18	78	1
2018-01-08 17:00:00	380	330	368	21	69	2.6	20	-18	76	1
2018-01-08 18:00:00	393	343	368	20	68	2.4	16	-19	76	0
2018-01-08 19:00:00	349	299	304	18	73	2.3	10	-20	80	1
2018-01-08 20:00:00	266	216	340	21	78	2.6	4	-21	81	1
2018-01-08 21:00:00	320	270	310	24	82	2.6	4	-21	83	1
2018-01-08 22:00:00	320	270	318	24	83	2.9	4	-21	81	1
2018-01-08 23:00:00	348	298	332	25	83	2.2	4	-23	79	1
2018-01-09 00:00:00	395	356	382	26	90	3.65	5	-22	78	0.5
2018-01-09 01:00:00	342	292	313	25	82	2.9	4	-24	78	0
2018-01-09 02:00:00	337	287	320	23	82	3	4	-24	78	0
2018-01-09 03:00:00	352	302	338	19	84	3.8	4	-24	79	2
2018-01-09 04:00:00	340	290	344	18	83	3.4	4	-24	76	1
2018-01-09 05:00:00	335	285	341	16	82	3.8	4	-25	77	0
2018-01-09 06:00:00	359	309	360	14	82	4.1	4	-25	78	0
2018-01-09 07:00:00	380	330	390	14	82	4	4	-26	77	0
2018-01-09 08:00:00	348	298	364	14	82	3.8	4	-25	79	1
2018-01-09 09:00:00	348	298	371	14	81	3.6	4	-25	77	1
2018-01-09 10:00:00	346	296	354	16	83	3.6	4	-24	78	1
2018-01-09 11:00:00	326	276	330	16	81	3.7	6	-23	78	0
2018-01-09 12:00:01	337	287	336	16	80	3.8	10	-21	80	1
2018-01-09 13:00:01	366	316	384	16	76	3.6	14	-20	80	1
2018-01-09 14:00:01	396	346	405	18	69	3.6	20	-19	80	1
2018-01-09 15:00:01	410	364	412	16	72	3.7	24	-18	78	1
2018-01-09 16:00:01	412	368	401	13	55	2	35	-17	73	1
2018-01-09 17:00:01	345	295	322	10	79	3.6	22	-17	71	1
2018-01-09 18:00:01	416	374	396	16	98	4.3	12	-18	76	1
2018-01-09 19:00:01	4778	466	522	36	98	4.2	10	-19	78	1
2018-01-09 20:00:01	450	424	482	26	98	3.5	6	-20	80	1
2018-01-09 21:00:01	414	370	440	24	98	3.4	6	-21	81	1
2018-01-09 22:00:01	432	397	442	24	104	3.6	8	-22	82	1
2018-01-09 23:00:01	425	387	425	22	101	4	7	-22	82	1
2018-01-10 00:00:01	393	354	399	29	97	3.6	7	-20	79	0.5
2018-01-10 01:00:01	451	426	465	29	95	3.9	6	-22	80	0
2018-01-10 02:00:01	430	394	430	27	93	3.6	6	-21	80	1
2018-01-10 03:00:01	411	366	410	23	92	3.8	6	-21	81	1
2018-01-10 04:00:01	420	380	408	23	95	4.4	6	-22	79	1
2018-01-10 05:00:01	440	410	460	26	96	4.6	6	-23	79	0
2018-01-10 06:00:01	451	426	470	20	94	4.6	6	-23	79	1
2018-01-10 07:00:01	448	422	478	22	95	4.2	6	-23	78	1
2018-01-10 08:00:01	443	414	464	26	94	4.2	6	-23	81	1
2018-01-10 09:00:01	438	407	452	20	94	4.2	6	-22	81	0
2018-01-10 10:00:01	426	389	424	15	92	4.4	7	-23	81	0
2018-01-10 11:00:01	441	411	456	22	91	4.5	8	-23	84	1
2018-01-10 12:00:01	453	429	490	19	99	5.1	14	-21	82	0
2018-01-10 13:00:01	448	422	486	34	107	5.4	16	-20	80	0
2018-01-10 14:00:01	488	481	550	26	99	5	18	-19	80	1
2018-01-10 15:00:01	500	552	658	40	98	4.4	26	-18	80	1
2018-01-10 16:00:01	446	418	494	46	100	4	22	-17	76	1
2018-01-10 17:00:01	478	466	555	66	104	3.9	19	-18	77	1
2018-01-10 18:00:01	469	453	543	95	113	4	14	-19	80	1
2018-01-10 19:00:01	455	432	502	102	106	3.4	10	-20	82	1
2018-01-10 20:00:01	393	343	364	52	100	2.9	8	-20	81	0
2018-01-10 21:00:01	347	297	358	32	96	2.7	8	-20	81	1
2018-01-10 22:00:01	330	280	344	24	96	2.8	10	-19	80	1
2018-01-10 23:00:01	328	278	303	26	94	2.8	9	0	0	0
2018-01-11 00:00:01	385	343	417	22	103	2.65	10	-19	80	1
2018-01-11 01:00:01	354	304	382	40	102	3.2	1	-20	79	1
2018-01-11 02:00:01	367	317	360	32	99	3	1	-20	80	1
2018-01-11 03:00:01	380	330	364	23	96	3.2	1	-20	86	1
2018-01-11 04:00:01	382	332	368	22	99	3.4	8	-20	82	1
2018-01-11 05:00:01	374	324	412	26	102	3.2	8	-21	79	0
2018-01-11 06:00:01	390	340	380	24	101	3.2	8	-22	79	0
2018-01-11 07:00:01	385	335	401	22	95	2.7	8	-23	79	0
2018-01-11 08:00:01	318	268	304	25	96	2.7	8	-23	79	0
2018-01-11 09:00:01	398	348	434	8	104	3.6	8	-22	79	0
2018-01-11 10:00:01	461	436	561	5	111	3.8	10	-23	78	1
2018-01-11 11:00:01	483	436	583	6	108	4.5	11	-23	79	1
2018-01-11 12:00:01	454	431	508	6	100	4.2	14	-20	81	1
2018-01-11 13:00:01	452	428	530	6	98	3.9	16	-18	82	0
2018-01-11 14:00:01	500	547	0	12	104	4.1	18	-18	81	1
2018-01-11 15:00:01	500	565	0	12	96	3.7	22	-16	78	1
2018-01-11 16:00:01	500	526	611	16	96	3.6	25	-16	75	1
2018-01-11 17:00:01	487	480	566	26	98	3.5	23	-16	76	1
2018-01-11 18:00:01	470	454	503	22	102	3.5	20	-18	75	1
2018-01-11 19:00:01	495	492	566	26	109	3.5	12	-19	82	1
2018-01-11 20:00:01	407	360	448	50	116	3.6	8	-18	83	1
2018-01-11 21:00:01	433	399	454	45	115	3.3	8	-18	83	1
2018-01-11 22:00:01	470	454	493	30	116	4	9	-20	80	1
2018-01-11 23:00:01	488	481	552	20	115	3.4	9	0	0	0
2018-01-12 00:00:01	347	305	356	15	98	2.3	11	-17	81	0.5
2018-01-12 01:00:01	324	274	320	10	88	1.8	33	-19	79	1
2018-01-12 02:00:01	252	202	228	14	80	1.8	36	-15	75	0
2018-01-12 03:00:01	248	198	217	11	70	1.4	39	-14	75	1
2018-01-12 04:00:01	207	157	186	11	84	1.4	24	-16	77	1
2018-01-12 05:00:01	214	164	180	7	86	1.6	20	-16	79	1
2018-01-12 06:00:01	212	162	190	6	72	1.4	30	-15	75	1
2018-01-12 07:00:01	163	124	144	12	58	1	44	-14	77	1
2018-01-12 08:00:01	148	113	117	14	73	2	27	-15	78	1
2018-01-12 09:00:01	236	186	192	10	91	3.4	11	-15	78	1
2018-01-12 10:00:01	273	223	244	10	90	3.4	11	-14	77	1
2018-01-12 11:00:01	318	268	284	13	94	3.8	13	-15	79	1
2018-01-12 12:00:01	361	311	345	8	86	4.2	14	-16	78	2
2018-01-12 13:00:01	378	328	376	10	81	3.1	20	-16	79	3
2018-01-12 14:00:01	362	312	344	20	74	2.6	28	-15	76	2
2018-01-12 15:00:01	344	294	327	22	78	2.5	30	-13	75	0
2018-01-12 16:00:01	326	276	298	17	73	2.2	38	-13	74	1
2018-01-12 17:00:01	313	263	304	18	83	2.4	28	-13	79	0
2018-01-12 18:00:01	329	279	310	18	94	3	18	-13	79	2
2018-01-12 19:00:01	367	317	344	28	98	2.8	12	-14	80	0
2018-01-12 20:00:01	349	299	368	22	99	2.6	9	-14	81	0
2018-01-12 21:00:01	340	290	310	20	102	2.8	9	-14	83	0
2018-01-12 22:00:01	345	296	320	26	100	2.8	9	-12	83	1
2018-01-12 23:00:01	314	264	293	21	88	2	10	-12	81	1
2018-01-13 00:00:01	266	216	238	21	84	2.3	10	-14	82	0
2018-01-13 01:00:01	264	214	251	16	84	2.4	14	-15	85	1
2018-01-13 02:00:01	310	260	287	12	95	4	10	-17	86	1
2018-01-13 03:00:01	369	319	362	11	90	3.5	8	-15	86	2
2018-01-13 04:00:01	360	310	336	18	88	3.4	8	-15	84	1
2018-01-13 05:00:01	342	292	322	17	84	3.6	8	-15	86	2
2018-01-13 06:00:01	348	298	326	13	88	3.4	8	-15	86	0
2018-01-13 07:00:01	362	312	352	12	89	3.4	8	-14	87	1
2018-01-13 08:00:01	366	316	352	9	86	3.6	9	-14	86	0
2018-01-13 09:00:01	356	309	348	9	79	3.2	8	-13	86	1
2018-01-13 10:00:01	314	264	331	16	77	3	8	-14	86	1
2018-01-13 11:00:01	314	264	315	13	77	3.2	10	-14	86	2
2018-01-13 12:00:01	302	252	292	11	59	2.6	15	-14	84	1
2018-01-13 13:00:01	278	228	253	14	48	2.2	24	-14	81	2
2018-01-13 14:00:01	263	213	232	20	46	2.2	30	-15	80	1
2018-01-13 15:00:01	259	209	236	20	47	2.2	34	-14	80	1
2018-01-13 16:00:01	268	218	240	25	58	2.3	32	-14	78	1
2018-01-13 17:00:01	286	236	270	33	71	2.6	24	-13	77	1
2018-01-13 18:00:01	298	248	286	30	77	2.6	18	-13	77	1
2018-01-13 19:00:01	314	264	300	34	85	2.8	12	-14	79	2
2018-01-13 20:00:01	326	276	300	38	88	2.9	9	-15	84	1
2018-01-13 21:00:01	322	272	306	34	84	2.8	10	-16	85	1
2018-01-13 22:00:01	272	222	248	20	66	2.2	18	-15	86	0
2018-01-13 23:00:01	251	201	226	26	78	2.3	10	-15	84	0
2018-01-14 00:00:01	158	126	146	16	65	1.5	26	-13	86	0.5
2018-01-14 01:00:01	301	251	290	24	82	2.4	10	-15	84	1
2018-01-14 02:00:01	301	251	291	18	76	2.2	11	-15	83	1
2018-01-14 03:00:01	286	236	274	18	68	2.1	18	-15	83	1
2018-01-14 04:00:01	276	226	242	18	68	2	18	-15	82	0
2018-01-14 05:00:01	281	231	250	21	77	2.2	10	-15	83	1
2018-01-14 06:00:01	290	240	274	26	80	2.2	10	-15	84	0
2018-01-14 07:00:01	288	238	268	26	78	2	11	-18	81	0
2018-01-14 08:00:01	296	246	274	22	80	2.4	10	-17	85	1
2018-01-14 09:00:01	302	252	290	20	82	2.6	10	-16	87	1
2018-01-14 10:00:01	290	240	258	20	78	2.2	11	-15	83	0
2018-01-14 11:00:01	275	225	242	22	74	2.2	14	-14	85	0
2018-01-14 12:00:01	254	204	222	26	71	2.2	18	-11	79	1
2018-01-14 13:00:01	261	211	222	22	74	2.2	21	-10	71	1
2018-01-14 14:00:01	244	194	210	20	72	1.9	30	-8	64	0
2018-01-14 15:00:01	186	140	150	13	43	1	58	-8	69	1
2018-01-14 16:00:01	84	62	74	10	32	0.6	69	-8	76	1
2018-01-14 17:00:01	70	51	58	10	37	0.7	64	-8	76	0
2018-01-14 18:00:01	77	56	61	10	40	0.6	62	-7	76	1
2018-01-14 19:00:01	67	48	49	10	42	0.6	60	-7	76	1
2018-01-14 20:00:01	57	40	51	10	64	0.6	33	-8	85	0
2018-01-14 21:00:01	64	46	58	10	73	0.7	22	-8	85	0
2018-01-14 22:00:01	73	53	64	6	56	0.6	38	-11	88	1
2018-01-14 23:00:01	54	38	50	7	46	0.4	46	-12	89	1
2018-01-15 00:00:01	105	78	94	9	51	1.2	35	-12	88	1
2018-01-15 01:00:01	59	42	50	8	47	0.6	41	-14	91	1
2018-01-15 02:00:01	69	50	62	24	50	0.8	34	-15	89	0
2018-01-15 03:00:01	82	60	72	9	58	0.9	24	-16	86	1
2018-01-15 04:00:01	102	76	92	6	69	1.6	12	-17	85	1
2018-01-15 05:00:01	142	108	124	5	72	1.8	10	-17	85	1
2018-01-15 06:00:01	147	112	131	3	69	1.6	9	-17	85	0
2018-01-15 07:00:01	143	109	116	2	68	1.5	9	-17	85	1
2018-01-15 08:00:01	166	126	132	2	68	1.6	10	-17	85	1
2018-01-15 09:00:01	211	161	178	10	62	2.1	15	-16	84	0
2018-01-15 10:00:01	257	207	230	18	64	2.1	13	-16	85	1
2018-01-15 11:00:01	250	200	226	16	60	2	19	-16	85	1
2018-01-15 12:00:01	239	189	226	14	50	1.8	27	-16	86	2
2018-01-15 13:00:01	257	207	226	14	45	1.8	33	-15	86	1
2018-01-15 14:00:01	245	195	214	14	46	1.7	33	-15	85	2
2018-01-15 15:00:01	240	190	207	10	43	1.6	38	-14	85	2
2018-01-15 16:00:01	236	186	206	10	44	1.6	38	-14	86	1
2018-01-15 17:00:01	242	192	203	10	50	2	34	-13	85	0
2018-01-15 18:00:01	255	205	226	7	60	1.9	23	-13	85	1
2018-01-15 19:00:01	246	196	226	6	65	2	15	-13	86	1
2018-01-15 20:00:01	256	206	272	9	67	2.4	10	-14	86	2
2018-01-15 21:00:01	254	204	238	6	63	2	12	-14	86	1
2018-01-15 22:00:01	242	192	208	6	54	1.8	24	-14	86	1
2018-01-15 23:00:01	198	148	168	8	46	1.7	38	-13	86	1
2018-01-16 00:00:02	195	150	161	8	65	1.9	21	-14	85	0.5
2018-01-16 01:00:02	189	142	153	9	63	1.8	16	-13	86	1
2018-01-16 02:00:02	210	160	184	10	66	1.9	11	-12	87	1
2018-01-16 03:00:02	216	166	183	8	53	1.6	28	-12	87	2
2018-01-16 04:00:02	189	142	150	8	42	1.6	42	-12	87	0
2018-01-16 05:00:02	137	104	116	8	32	1.4	55	-12	87	0
2018-01-16 06:00:02	108	81	83	6	30	1.2	59	-12	87	0
2018-01-16 07:00:02	87	64	72	6	27	1.2	62	-13	86	0
2018-01-16 08:00:02	88	65	68	4	30	1.3	56	-14	86	0
2018-01-16 09:00:02	93	69	90	5	58	1.6	23	-15	86	1
2018-01-16 10:00:02	129	98	99	8	64	1.8	14	-17	85	0
2018-01-16 11:00:02	144	110	113	9	64	2	14	-18	83	0
2018-01-16 12:00:02	147	112	120	9	56	1.7	26	-15	86	1
2018-01-16 13:00:02	137	104	99	7	42	1.1	42	-12	83	0
2018-01-16 14:00:02	134	102	0	12	75	2.2	38	-11	80	1
2018-01-16 15:00:02	320	270	0	8	64	2.1	35	-10	76	1
2018-01-16 16:00:02	218	168	0	6	60	1.9	42	-10	77	1
2018-01-16 17:00:02	183	138	197	12	54	2.1	45	-12	78	1
2018-01-16 18:00:02	162	123	160	10	56	1.6	40	-14	82	1
2018-01-16 19:00:02	190	143	154	8	64	1.8	29	-15	86	0
2018-01-16 20:00:02	210	160	137	6	81	1	12	-16	85	0
2018-01-16 21:00:02	230	180	193	6	83	2.2	10	-16	86	1
2018-01-16 22:00:02	231	181	200	7	77	2.1	15	-15	86	1
2018-01-16 23:00:02	221	171	188	8	72	1	19	0	0	0
2018-01-17 00:00:02	182	140	155	6	66	1.75	22	-16	83	0
2018-01-17 01:00:02	216	166	191	7	70	2	20	-15	85	1
2018-01-17 02:00:02	213	163	190	9	58	1.9	31	-15	85	0
2018-01-17 03:00:02	218	168	186	8	64	2	23	-15	85	0
2018-01-17 04:00:02	226	176	200	11	52	2.1	32	-15	84	0
2018-01-17 05:00:02	223	173	186	18	46	2	40	-15	84	0
2018-01-17 06:00:02	204	154	158	13	40	1.9	44	-15	84	0
2018-01-17 07:00:02	169	128	152	14	41	1.8	44	-15	84	0
2018-01-17 08:00:02	173	131	154	13	43	2	40	-15	84	1
2018-01-17 09:00:02	202	152	166	8	44	2	44	-15	84	1
2018-01-17 10:00:02	189	142	166	8	47	1.9	38	-15	84	1
2018-01-17 11:00:02	175	132	153	12	48	1.9	36	-15	83	0
2018-01-17 12:00:02	166	126	139	14	41	1.7	43	-15	81	1
2018-01-17 13:00:02	169	128	0	16	34	1.6	53	-15	79	1
2018-01-17 14:00:02	142	108	110	10	28	1.4	62	-14	75	1
2018-01-17 15:00:02	127	96	111	10	30	1.4	64	-13	75	1
2018-01-17 16:00:02	132	100	118	10	33	1.4	66	-13	73	1
2018-01-17 17:00:02	148	113	135	14	40	1.6	64	-13	73	1
2018-01-17 18:00:02	147	112	130	10	42	1.4	57	-14	75	2
2018-01-17 19:00:02	123	93	110	10	50	1.4	40	-15	81	1
2018-01-17 20:00:02	109	82	96	8	70	1.6	20	-17	85	1
2018-01-17 21:00:02	132	100	122	8	78	1.8	12	-17	81	1
2018-01-17 22:00:02	163	124	163	8	78	2	12	-19	81	1
2018-01-17 23:00:02	152	116	132	6	64	1.7	22	-20	82	1
2018-01-18 00:00:02	180	139	166	10	68	1.85	18	-19	82	0.5
2018-01-18 01:00:02	124	94	116	6	60	1.6	26	-19	80	1
2018-01-18 02:00:02	130	99	121	8	52	1.4	36	-19	81	1
2018-01-18 03:00:02	127	96	110	9	52	1.3	38	-17	81	0
2018-01-18 04:00:02	137	104	116	9	48	1.3	42	-18	82	0
2018-01-18 05:00:02	147	112	122	9	54	1.6	30	-19	81	0
2018-01-18 06:00:02	134	102	145	10	52	1.6	33	-20	80	0
2018-01-18 07:00:02	144	110	161	12	52	1.6	30	-22	80	0
2018-01-18 08:00:02	155	118	146	12	68	2	12	-21	83	0
2018-01-18 09:00:02	160	122	154	8	70	2	10	-21	81	1
2018-01-18 10:00:02	175	132	153	10	73	2.2	6	-20	82	1
2018-01-18 11:00:02	208	158	178	12	72	2.8	12	-19	81	1
2018-01-18 12:00:02	243	193	300	11	67	2.7	18	-18	80	1
2018-01-18 13:00:02	246	196	270	7	58	2.3	28	-17	78	1
2018-01-18 14:00:02	297	247	327	8	66	2.9	26	-16	75	1
2018-01-18 15:00:02	308	258	302	4	60	3.1	32	-15	74	1
2018-01-18 16:00:02	317	267	311	11	62	2.4	31	-15	73	1
2018-01-18 17:00:02	280	230	258	11	64	2.5	36	-15	74	1
2018-01-18 18:00:02	278	228	258	34	70	3.3	29	-16	78	2
2018-01-18 19:00:02	284	234	268	32	76	3	14	-18	80	1
2018-01-18 20:00:02	260	210	228	26	83	2.5	8	-19	83	1
2018-01-18 21:00:02	242	192	207	14	82	2.2	8	-19	84	1
2018-01-18 22:00:02	246	196	223	20	76	2.2	13	-20	82	1
2018-01-18 23:00:02	226	176	218	16	72	2.2	13	-20	84	1
2018-01-19 00:00:02	233	183	214	24	79	2.25	7	-19	82	0.5
2018-01-19 01:00:02	239	189	226	15	80	2.4	7	-21	81	1
2018-01-19 02:00:02	254	204	275	10	70	2.2	13	-21	82	1
2018-01-19 03:00:02	242	192	232	10	69	2.2	13	-21	82	1
2018-01-19 04:00:02	226	176	219	10	68	2	12	-22	79	1
2018-01-19 05:00:02	210	160	200	10	67	2	15	-21	83	1
2018-01-19 06:00:02	172	130	176	10	60	1.8	22	-22	81	0
2018-01-19 07:00:02	169	128	172	10	68	2	12	-23	81	1
2018-01-19 08:00:02	166	126	196	10	68	2	12	-23	82	0
2018-01-19 09:00:02	149	114	190	10	71	2.2	9	-23	84	0
2018-01-19 10:00:02	158	120	221	8	72	2.8	8	-24	83	1
2018-01-19 11:00:02	180	136	239	6	70	3.4	10	-24	79	0
2018-01-19 12:00:02	229	179	307	8	68	3.5	16	-22	81	0
2018-01-19 13:00:02	264	214	308	6	64	4.2	20	-21	80	1
2018-01-19 14:00:02	330	280	324	4	65	4.6	24	-19	81	1
2018-01-19 15:00:02	344	294	340	8	61	3.4	31	-18	81	1
2018-01-19 16:00:02	312	262	290	16	55	2.8	40	-18	81	1
2018-01-19 17:00:02	296	246	301	20	56	3	42	-17	81	1
2018-01-19 18:00:02	296	246	294	22	62	2.6	36	-17	78	1
2018-01-19 19:00:02	274	224	262	36	74	2.9	17	-18	80	1
2018-01-19 20:00:02	246	196	224	43	83	2.8	6	-18	81	0
2018-01-19 21:00:02	247	197	226	48	84	2.8	6	-18	81	1
2018-01-19 22:00:02	254	204	241	30	82	2.6	6	-19	81	1
2018-01-19 23:00:02	262	212	242	28	80	2.4	7	-19	81	1
2018-01-20 00:00:02	216	168	190	26	71	2.15	13	-18	81	0.5
2018-01-20 01:00:02	243	193	222	38	80	2.6	6	-18	81	1
2018-01-20 02:00:02	268	218	238	31	80	2.6	6	-18	80	1
2018-01-20 03:00:02	274	224	244	25	76	2.5	7	-19	81	0
2018-01-20 04:00:02	254	204	234	22	76	2.7	6	-18	81	0
2018-01-20 05:00:02	266	216	246	17	78	2.9	6	-19	81	1
2018-01-20 06:00:02	282	232	311	16	76	3.1	6	-19	82	0
2018-01-20 07:00:02	286	236	311	21	72	2.8	7	-18	81	1
2018-01-20 08:00:02	284	234	277	23	76	2.6	6	-18	81	0
2018-01-20 09:00:02	308	258	283	16	76	2.6	6	-17	79	0
2018-01-20 10:00:02	322	272	334	10	74	4.1	7	-17	79	0
2018-01-20 11:00:02	344	294	359	9	74	3.8	10	-16	80	1
2018-01-20 12:00:02	350	300	348	7	72	3.9	12	-16	78	1
2018-01-20 13:00:02	372	322	377	24	70	3.6	16	-16	79	1
2018-01-20 14:00:02	386	336	362	59	77	3.7	16	-15	77	1
2018-01-20 15:00:02	370	320	354	110	86	3.4	16	-14	76	2
2018-01-20 16:00:02	314	364	301	77	69	2.6	30	-14	76	2
2018-01-20 17:00:02	236	186	204	23	46	1.6	48	-14	74	1
2018-01-20 18:00:02	168	127	144	18	46	1.4	46	-14	73	1
2018-01-20 19:00:02	129	98	124	14	50	1.4	43	-15	74	2
2018-01-20 20:00:02	135	103	121	12	47	1.5	48	-16	76	2
2018-01-20 21:00:02	134	102	115	14	59	1.6	32	-16	76	1
2018-01-20 22:00:02	155	118	146	11	64	1.6	24	-17	80	1
2018-01-20 23:00:02	178	134	141	13	70	2.1	16	-18	81	1
2018-01-21 00:00:02	189	142	77	19	53	1.8	37	-18	81	1
2018-01-21 01:00:02	192	144	156	24	63	1.8	24	-18	81	1
2018-01-21 02:00:02	206	156	194	17	65	2.2	21	-17	81	1
2018-01-21 03:00:02	220	170	194	13	62	2.4	21	-17	80	0
2018-01-21 04:00:02	210	160	199	20	60	2.2	24	-17	81	1
2018-01-21 05:00:02	185	139	166	20	46	1.7	40	-16	80	1
2018-01-21 06:00:02	138	105	132	13	29	1.3	60	-17	80	1
2018-01-21 07:00:02	114	86	98	12	30	1.4	57	-18	81	1
2018-01-21 08:00:02	119	90	107	12	39	1.4	42	-18	81	1
2018-01-21 09:00:02	129	98	102	10	50	1.6	28	-19	82	1
2018-01-21 10:00:02	140	107	122	10	57	1.8	20	-19	83	1
2018-01-21 11:00:02	165	125	152	10	54	2	22	-19	81	1
2018-01-21 12:00:02	176	133	192	15	50	2	32	-18	81	0
2018-01-21 13:00:02	180	136	186	48	52	2.1	35	-17	76	1
2018-01-21 14:00:02	183	138	168	26	41	1.5	51	-16	72	1
2018-01-21 15:00:02	139	106	133	30	37	1.2	58	-15	70	1
2018-01-21 16:00:02	127	96	100	31	36	1.4	62	-15	70	2
2018-01-21 17:00:02	127	96	118	34	41	1.6	58	-15	70	1
2018-01-21 18:00:02	137	104	110	28	41	1.4	62	-15	71	2
2018-01-21 19:00:02	129	98	112	18	44	1.4	56	-16	74	1
2018-01-21 20:00:02	132	100	114	11	48	1.6	51	-17	78	1
2018-01-21 21:00:02	127	96	125	10	62	1.6	32	-18	81	1
2018-01-21 22:00:02	144	110	120	14	58	1.6	36	-17	81	1
2018-01-21 23:00:02	158	120	106	20	52	1.6	42	-18	81	1
2018-01-22 00:00:02	136	102	35	13	41	1.35	53	-18	80	0.5
2018-01-22 01:00:02	163	124	129	11	41	1.5	55	-19	81	1
2018-01-22 02:00:02	143	109	121	9	36	1.4	60	-20	79	0
2018-01-22 03:00:02	147	112	134	10	47	1.6	44	-21	80	1
2018-01-22 04:00:02	162	123	134	11	44	1.6	48	-20	83	1
2018-01-22 05:00:02	162	123	134	10	42	1.6	48	-21	79	1
2018-01-22 06:00:02	155	118	134	11	44	1.8	46	-20	79	1
2018-01-22 07:00:02	158	120	142	15	50	1.6	38	-19	80	0
2018-01-22 08:00:02	166	126	138	17	48	1.6	40	-21	79	0
2018-01-22 09:00:02	168	127	148	21	68	2	16	-19	83	1
2018-01-22 10:00:02	204	154	167	20	72	2	14	-20	79	0
2018-01-22 11:00:02	230	180	196	7	54	1.8	31	-20	81	1
2018-01-22 12:00:02	219	169	188	6	44	1.6	44	-19	80	1
2018-01-22 13:00:02	189	142	178	6	37	1.2	54	-18	78	1
2018-01-22 14:00:02	140	107	119	14	36	1.1	57	-17	72	1
2018-01-22 15:00:02	180	136	132	14	37	1.2	60	-16	69	2
2018-01-22 16:00:02	142	108	117	12	32	1	69	-15	66	2
2018-01-22 17:00:02	109	82	91	12	33	1	72	-15	67	1
2018-01-22 18:00:02	99	74	88	10	32	1	76	-16	71	0
2018-01-22 19:00:02	102	76	85	6	32	0.9	80	-17	74	1
2018-01-22 20:00:02	94	70	74	5	42	1	62	-17	78	1
2018-01-22 21:00:02	93	69	84	6	52	1.2	50	-17	77	1
2018-01-22 22:00:02	99	74	85	5	46	1	52	-17	77	1
2018-01-22 23:00:02	92	68	72	5	36	1	61	0	0	0
2018-01-23 00:00:02	68	49	52	6	38	0.95	51	-18	78	0.5
2018-01-23 01:00:02	102	76	0	8	34	1	58	-18	80	0
2018-01-23 02:00:02	103	77	0	7	29	0.8	64	-18	81	1
2018-01-23 03:00:02	89	66	70	6	34	1	56	-19	80	0
2018-01-23 04:00:02	102	76	79	6	42	1	44	-21	80	0
2018-01-23 05:00:02	107	80	84	6	42	1.1	42	-21	82	1
2018-01-23 06:00:02	117	88	100	6	50	1.4	32	-22	81	0
2018-01-23 07:00:02	138	105	142	4	61	2.1	17	-21	82	1
2018-01-23 08:00:02	178	134	176	4	67	2.5	9	-22	79	1
2018-01-23 09:00:02	204	154	198	6	67	2.1	12	-22	80	1
2018-01-23 10:00:02	152	116	136	8	61	1.6	20	-20	79	2
2018-01-23 11:00:02	127	96	116	8	50	1.4	34	-19	81	1
2018-01-23 12:00:02	112	84	93	14	36	1.1	50	-18	79	1
2018-01-23 13:00:02	134	102	106	14	34	1.1	58	-17	79	2
2018-01-23 14:00:02	152	116	111	12	28	0.9	65	-16	75	2
2018-01-23 15:00:02	122	92	100	8	27	1	70	-16	75	2
2018-01-23 16:00:02	107	80	86	6	26	0.8	74	-15	72	2
2018-01-23 17:00:02	87	64	67	6	25	0.8	76	-15	75	2
2018-01-23 18:00:02	77	56	64	6	28	0.8	72	-15	78	1
2018-01-23 19:00:02	72	52	62	6	30	0.8	66	-15	79	2
2018-01-23 20:00:02	77	56	72	5	28	0.8	66	-16	81	2
2018-01-23 21:00:02	70	51	61	5	29	0.7	64	-17	80	1
2018-01-23 22:00:02	54	38	42	4	26	0.6	66	-18	82	1
2018-01-23 23:00:02	49	34	36	4	29	0.7	62	-18	82	1
2018-01-24 00:00:02	73	53	58	8	48	0.9	35	-22	77	1
2018-01-24 01:00:02	58	41	46	6	44	1	40	-20	81	1
2018-01-24 02:00:02	70	51	81	6	50	1	32	-18	81	1
2018-01-24 03:00:02	82	60	88	6	57	1.1	22	-20	78	1
2018-01-24 04:00:02	84	62	51	15	36	1	47	-21	79	0
2018-01-24 05:00:02	79	58	60	12	34	1	48	-20	82	1
2018-01-24 06:00:02	70	51	66	11	36	1	45	-21	80	0
2018-01-24 07:00:02	94	70	84	14	46	1.4	31	-20	82	1
2018-01-24 08:00:03	92	68	88	7	46	1.3	32	-20	80	0
2018-01-24 09:00:03	94	70	82	6	44	1.2	32	-21	80	0
2018-01-24 10:00:03	94	70	82	4	57	1.4	16	-21	81	1
2018-01-24 11:00:03	104	78	74	4	50	1.3	24	-22	79	1
2018-01-24 12:00:03	92	68	76	5	44	1.2	30	-22	78	1
2018-01-24 13:00:03	102	76	79	6	36	1.1	41	-21	75	1
2018-01-24 14:00:03	103	77	84	6	32	1	50	-21	72	2
2018-01-24 15:00:03	104	78	106	6	31	1.6	57	-21	71	3
2018-01-24 16:00:03	104	78	93	8	31	1.3	60	-20	70	1
2018-01-24 17:00:03	94	70	106	10	33	1.1	56	-21	72	2
2018-01-24 18:00:03	102	76	80	11	43	1.2	42	-21	74	1
2018-01-24 19:00:03	94	70	92	17	48	1.2	37	-22	75	0
2018-01-24 20:00:03	94	70	80	10	56	1	24	-23	78	1
2018-01-24 21:00:03	90	67	73	4	56	0.9	25	-24	80	0
2018-01-24 22:00:03	75	55	64	7	56	0.8	24	-24	80	1
2018-01-24 23:00:03	87	64	80	14	52	1	28	0	0	0
2018-01-25 00:00:03	99	74	82	14	51	1	21	-25	74	0.5
2018-01-25 01:00:03	77	56	76	8	50	0.9	28	-25	78	1
2018-01-25 02:00:03	84	62	78	9	57	1.3	20	-26	77	1
2018-01-25 03:00:03	124	94	85	7	59	1.4	16	-26	76	0
2018-01-25 04:00:03	112	84	96	8	46	1.2	30	-27	77	1
2018-01-25 05:00:03	99	74	98	8	46	1.2	30	-28	75	0
2018-01-25 06:00:03	93	69	90	8	42	1.2	33	-27	76	1
2018-01-25 07:00:03	97	72	80	8	47	1.4	28	-28	75	0
2018-01-25 08:00:03	102	76	98	6	51	1.4	23	-28	76	1
2018-01-25 09:00:03	114	86	111	4	56	1.4	16	-28	76	1
2018-01-25 10:00:03	92	68	104	4	61	1.5	10	-28	75	0
2018-01-25 11:00:03	109	82	116	6	54	1.6	20	-27	77	1
2018-01-25 12:00:03	113	85	97	15	36	1.1	38	-27	75	1
2018-01-25 13:00:03	104	78	97	12	34	1.2	46	-26	74	1
2018-01-25 14:00:03	124	94	118	12	29	1	52	-25	73	1
2018-01-25 15:00:03	87	64	84	16	25	0.8	53	-23	69	2
2018-01-25 16:00:03	79	58	63	16	24	0.7	58	-23	67	1
2018-01-25 17:00:03	82	60	53	16	24	0.8	96	-23	66	2
2018-01-25 18:00:03	78	57	64	14	28	0.8	56	-23	67	2
2018-01-25 19:00:03	58	41	62	11	31	0.8	50	-24	69	2
2018-01-25 20:00:03	72	52	54	12	26	0.7	48	-24	73	1
2018-01-25 21:00:03	79	58	0	14	33	0.8	40	-25	74	1
2018-01-25 22:00:03	99	74	0	9	34	0.8	36	-26	75	1
2018-01-25 23:00:03	99	74	75	14	45	1	23	-25	74	1
2018-01-26 00:00:03	98	73	80	15	48	1.05	21	-25	73	0.5
2018-01-26 01:00:03	112	84	86	15	41	1	27	-25	74	0
2018-01-26 02:00:03	122	92	113	12	34	0.9	31	-25	74	0
2018-01-26 03:00:03	87	64	73	13	25	0.7	40	-25	74	1
2018-01-26 04:00:03	83	61	69	13	50	1	11	-25	77	0
2018-01-26 05:00:03	127	96	112	15	52	1.2	7	-28	77	1
2018-01-26 06:00:03	159	121	126	11	40	1.1	24	-28	76	0
2018-01-26 07:00:03	138	105	112	14	37	1	27	-29	75	1
2018-01-26 08:00:03	134	102	108	15	44	1.3	16	-29	75	0
2018-01-26 09:00:03	166	126	126	25	52	1.3	4	-29	75	1
2018-01-26 10:00:03	156	119	0	20	55	1.4	3	-30	75	1
2018-01-26 11:00:03	156	121	130	14	60	2.5	4	-27	79	1
2018-01-26 12:00:03	235	185	0	15	54	2.3	12	-27	75	1
2018-01-26 13:00:03	210	160	136	12	50	2.2	24	-26	73	1
2018-01-26 14:00:03	227	177	193	14	42	1.6	36	-25	71	1
2018-01-26 15:00:03	206	156	167	22	47	1.7	35	-23	68	1
2018-01-26 16:00:03	207	157	154	24	45	1.6	40	-23	69	2
2018-01-26 17:00:03	166	126	132	20	40	1.4	42	-23	71	2
2018-01-26 18:00:03	127	96	99	22	42	1.2	37	-23	70	2
2018-01-26 19:00:03	97	72	82	18	46	1.1	32	-25	73	1
2018-01-26 20:00:03	82	60	66	12	48	1	27	-26	76	1
2018-01-26 21:00:03	89	66	0	12	51	1	24	-27	75	1
2018-01-26 22:00:03	85	63	0	10	49	1	26	-28	74	1
2018-01-26 23:00:03	84	62	64	11	49	1	26	-27	76	1
2018-01-27 00:00:03	99	74	85	14	50	1.15	22	-27	74	1
2018-01-27 01:00:03	109	82	84	16	54	1.2	20	-27	75	1
2018-01-27 02:00:03	128	97	102	20	60	1.3	14	-29	74	0
2018-01-27 03:00:03	155	118	126	22	58	1.3	17	-30	74	1
2018-01-27 04:00:03	137	104	124	20	56	1.4	20	-31	75	1
2018-01-27 05:00:03	125	95	120	19	52	1.4	22	-28	75	1
2018-01-27 06:00:03	132	100	94	18	50	1.2	26	-28	76	2
2018-01-27 07:00:03	122	92	101	19	49	1.2	28	-27	73	1
2018-01-27 08:00:03	129	98	118	21	56	1.3	22	-31	70	1
2018-01-27 09:00:03	137	104	131	22	59	1.2	19	-31	74	1
2018-01-27 10:00:03	148	113	112	20	58	1.3	16	-32	74	0
2018-01-27 11:00:03	169	128	131	20	54	1.5	23	-30	76	0
2018-01-27 12:00:03	202	152	169	27	47	1.4	34	-27	75	0
2018-01-27 13:00:03	222	172	191	26	40	1.4	42	-26	70	1
2018-01-27 14:00:03	214	164	176	30	42	1.5	46	-25	69	2
2018-01-27 15:00:03	203	153	192	22	38	1.3	50	-24	66	1
2018-01-27 16:00:03	175	132	148	24	41	1.4	50	-24	65	2
2018-01-27 17:00:03	162	123	142	23	40	1.3	51	-23	66	2
2018-01-27 18:00:03	124	94	104	20	34	1	56	-23	67	2
2018-01-27 19:00:03	77	56	64	14	32	0.8	56	-25	70	1
2018-01-27 20:00:03	63	45	61	16	42	1	42	-26	74	1
2018-01-27 21:00:03	89	66	73	19	52	1	23	-27	75	1
2018-01-27 22:00:03	94	70	76	14	48	1	26	-27	77	1
2018-01-27 23:00:03	87	64	75	14	50	1.1	24	-27	77	1
2018-01-28 00:00:03	140	105	131	21	60	1.6	15	-26	73	1
2018-01-28 01:00:03	97	72	78	13	46	1.2	26	-28	75	0
2018-01-28 02:00:03	97	72	79	14	40	1	32	-28	76	1
2018-01-28 03:00:03	88	65	70	14	44	1	29	-28	75	0
2018-01-28 04:00:03	102	76	79	16	44	1.2	30	-28	74	0
2018-01-28 05:00:03	95	71	78	13	44	1.2	27	-27	74	1
2018-01-28 06:00:03	109	82	90	13	52	1.4	17	-28	75	0
2018-01-28 07:00:03	119	90	98	14	53	1.4	16	-28	75	0
2018-01-28 08:00:03	137	104	121	15	58	1.8	11	-29	75	0
2018-01-28 09:00:03	162	123	130	16	63	1.9	6	-29	75	0
2018-01-28 10:00:03	175	132	150	16	65	2.1	5	-29	76	1
2018-01-28 11:00:03	198	148	164	20	52	1.8	16	-28	75	0
2018-01-28 12:00:03	166	126	140	18	48	1.8	24	-27	74	0
2018-01-28 13:00:03	183	138	148	17	46	2	30	-26	72	1
2018-01-28 14:00:03	212	162	211	10	44	2.8	34	-25	69	1
2018-01-28 15:00:03	22	172	203	15	49	2.9	33	-24	65	2
2018-01-28 16:00:03	233	183	212	30	52	2.5	34	-23	62	1
2018-01-28 17:00:03	228	178	198	21	50	2.2	38	-23	62	2
2018-01-28 18:00:03	202	152	166	27	54	2	34	-23	62	1
2018-01-28 19:00:03	199	149	183	38	66	2.2	16	-24	66	1
2018-01-28 20:00:03	149	114	152	30	58	1.4	18	-24	73	1
2018-01-28 21:00:03	105	79	92	17	56	1.2	17	-26	73	1
2018-01-28 22:00:03	90	67	78	19	62	1.2	12	-26	72	1
2018-01-28 23:00:03	117	88	103	24	71	1.6	5	-26	71	0
2018-01-29 00:00:03	223	177	248	25	79	2.5	4	-25	74	1
2018-01-29 01:00:03	186	140	146	24	74	1.9	4	-25	71	1
2018-01-29 02:00:03	178	134	161	26	74	1.8	4	-25	72	1
2018-01-29 03:00:03	182	137	170	24	74	1.8	4	-25	73	1
2018-01-29 04:00:03	204	154	181	18	74	2	4	-26	75	1
2018-01-29 05:00:03	227	177	198	14	74	2	3	-26	76	0
2018-01-29 06:00:03	233	183	206	12	70	2.2	4	-26	77	1
2018-01-29 07:00:03	230	180	212	14	68	1.9	6	-26	77	1
2018-01-29 08:00:03	213	163	188	18	67	1.8	6	-26	76	1
2018-01-29 09:00:03	202	152	178	18	67	1.9	5	-27	76	0
2018-01-29 10:00:03	214	164	182	18	70	2.5	4	-27	77	1
2018-01-29 11:00:03	234	184	214	20	68	2.8	9	-26	76	1
2018-01-29 12:00:03	234	184	177	17	60	2.4	20	-23	72	1
2018-01-29 13:00:03	226	176	190	19	63	2.3	20	-23	69	1
2018-01-29 14:00:03	264	214	221	16	58	2.3	29	-21	69	1
2018-01-29 15:00:03	256	206	220	22	52	1.8	38	-20	69	2
2018-01-29 16:00:03	222	172	188	22	53	1.8	38	-20	67	2
2018-01-29 17:00:03	208	158	175	18	52	1.8	37	-20	64	2
2018-01-29 18:00:03	206	156	168	14	58	2	29	-21	63	2
2018-01-29 19:00:03	204	154	164	18	65	1.9	20	-22	67	1
2018-01-29 20:00:03	189	142	160	22	80	2.1	5	-24	73	1
2018-01-29 21:00:03	210	160	178	16	82	2.2	4	-25	75	1
2018-01-29 22:00:03	243	193	222	22	83	2.4	4	-25	76	1
2018-01-29 23:00:03	250	200	261	22	85	2.8	4	-26	78	0
2018-01-30 00:00:03	253	203	293	23	82	2.8	4	-25	78	1
2018-01-30 01:00:03	272	222	288	23	81	2.6	4	-27	77	0
2018-01-30 02:00:03	266	216	263	20	82	3.1	4	-28	76	1
2018-01-30 03:00:03	265	215	289	20	82	3.2	4	-28	76	1
2018-01-30 04:00:03	289	239	313	22	82	3.4	4	-29	75	0
2018-01-30 05:00:03	252	202	251	22	76	2.4	4	-28	76	1
2018-01-30 06:00:03	218	168	152	20	70	2.2	8	-29	76	1
2018-01-30 07:00:03	220	170	158	18	68	2.1	12	-30	75	1
2018-01-30 08:00:03	226	176	187	18	73	2.2	8	-30	76	0
2018-01-30 09:00:03	236	186	205	22	76	2.4	6	-30	74	0
2018-01-30 10:00:03	240	190	231	28	78	2.6	5	-29	77	0
2018-01-30 11:00:03	234	184	204	24	65	2.4	18	-29	76	1
2018-01-30 12:00:03	228	178	182	27	54	2.4	28	-26	74	1
2018-01-30 13:00:03	230	180	200	30	45	2.2	40	-25	74	2
2018-01-30 14:00:03	237	187	194	30	42	2	44	-24	73	2
2018-01-30 15:00:03	232	182	0	29	30	1.9	51	-23	70	2
2018-01-30 16:00:03	129	98	184	42	34	2.2	56	-23	66	1
2018-01-30 17:00:03	183	138	178	46	42	2.4	55	-24	69	0
2018-01-30 18:00:03	202	152	192	39	45	2.2	50	-25	73	1
2018-01-30 19:00:03	188	141	190	32	58	2	35	-26	74	1
2018-01-30 20:00:03	202	152	184	30	76	2.2	13	-27	76	1
2018-01-30 21:00:03	198	148	190	26	83	2.4	4	0	0	0
2018-01-30 22:00:03	206	156	247	22	83	2.8	4	0	0	0
2018-01-30 23:00:03	216	166	295	22	82	3	4	0	0	0
2018-01-31 00:00:03	240	190	264	32	87	3.1	5	-28	75	0
2018-01-31 01:00:03	230	180	270	27	82	2.9	4	-28	76	1
2018-01-31 02:00:03	231	181	254	28	84	3.2	4	-29	75	0
2018-01-31 03:00:03	235	185	321	24	84	3.2	4	-29	75	1
2018-01-31 04:00:03	239	189	259	21	82	3.5	4	-29	75	0
2018-01-31 05:00:03	254	204	264	22	80	3.2	4	-30	73	1
2018-01-31 06:00:03	244	194	234	24	80	3.2	4	-30	75	0
2018-01-31 07:00:03	229	179	228	26	76	2.6	4	-29	75	0
2018-01-31 08:00:03	210	160	204	36	74	2.4	6	-29	75	0
2018-01-31 09:00:03	216	166	225	38	76	2.4	4	-30	74	1
2018-01-31 10:00:03	222	172	240	36	80	3.1	4	-29	75	1
2018-01-31 11:00:03	232	182	246	36	78	3.5	8	-28	76	0
2018-01-31 12:00:03	238	188	287	37	74	3.6	14	-25	75	1
2018-01-31 13:00:03	249	199	357	44	68	3.2	23	-23	73	1
2018-01-31 14:00:03	290	240	336	30	70	3.7	26	-22	70	2
2018-01-31 15:00:03	315	265	316	42	66	3.2	33	-21	69	2
2018-01-31 16:00:03	280	230	245	37	64	2.8	48	-22	71	2
2018-01-31 17:00:03	260	210	255	32	70	2.8	42	-24	75	0
2018-01-31 18:00:03	246	196	269	38	76	3.2	33	-25	77	1
2018-01-31 19:00:03	262	212	329	34	80	3.6	41	-26	75	1
2018-01-31 20:00:03	235	185	278	36	92	3.6	12	-25	78	2
2018-01-31 21:00:03	228	178	259	36	94	3.2	8	0	0	0
2018-01-31 22:00:03	247	197	248	36	90	3.1	10	0	0	0
2018-01-31 23:00:03	244	194	237	41	93	3.3	8	0	0	0

## Sheet: 二月
时间	AQI	PM2.5	PM10	SO2	NO2	CO	O3
2018-02-01	275	225	281	35	97	3.5	6
2018-02-01 01:00:00	252	202	282	37	94	3.5	6
2018-02-01 01:59:59	259	209	274	36	92	3.7	7
2018-02-01 02:59:59	272	222	298	40	93	3.6	7
2018-02-01 03:59:59	263	213	272	36	96	3.5	6
2018-02-01 04:59:59	255	205	268	32	94	3.8	6
2018-02-01 05:59:59	260	210	314	28	94	3.6	6
2018-02-01 06:59:59	244	194	258	27	93	3.3	6
2018-02-01 07:59:59	240	190	222	22	82	2.2	12
2018-02-01 08:59:59	221	171	181	18	78	2.2	17
2018-02-01 09:59:59	221	171	192	17	84	2.6	12
2018-02-01 10:59:59	178	134	156	16	76	2.2	21
2018-02-01 11:59:59	149	114	148	21	62	1.8	40
2018-02-01 12:59:59	142	108	184	20	60	2	45
2018-02-01 13:59:59	269	219	330	10	72	2.8	27
2018-02-01 14:59:59	245	0	381	8	70	2.5	40
2018-02-01 15:59:59	442	372	542	14	76	3.1	38
2018-02-01 16:59:59	394	344	455	24	82	3	33
2018-02-01 17:59:59	368	318	355	28	80	2.9	40
2018-02-01 18:59:59	349	299	327	36	80	3	34
2018-02-01 19:59:59	250	200	314	36	88	2.9	24
2018-02-01 20:59:59	276	226	244	35	91	2.8	20
2018-02-01 21:59:59	276	226	280	30	84	2.8	22
2018-02-01 22:59:59	279	229	300	29	88	3	18
2018-02-01 23:59:59	285	235	296	28	95	3.05	8
2018-02-02 00:59:59	322	272	330	30	94	3.4	8
2018-02-02 01:59:59	314	264	355	28	90	3.1	10
2018-02-02 02:59:59	306	256	289	28	88	3.2	10
2018-02-02 03:59:59	293	243	292	26	82	3.2	14
2018-02-02 04:59:59	298	248	278	33	84	3.2	13
2018-02-02 05:59:59	292	242	263	26	89	3.3	7
2018-02-02 06:59:59	296	246	309	26	90	3.4	6
2018-02-02 07:59:59	322	272	305	26	89	3.8	6
2018-02-02 08:59:59	338	288	339	31	88	3.6	7
2018-02-02 09:59:59	328	278	310	29	89	4.2	7
2018-02-02 10:59:59	344	294	316	28	84	4.6	11
2018-02-02 11:59:59	348	298	325	31	83	4.1	16
2018-02-02 12:59:59	349	299	320	28	78	3.9	22
2018-02-02 13:59:59	374	324	360	18	79	4.6	27
2018-02-02 14:59:59	401	351	402	15	81	4.4	31
2018-02-02 15:59:59	396	346	389	20	78	4	38
2018-02-02 16:59:59	398	348	480	16	79	4.2	38
2018-02-02 17:59:59	390	340	400	43	83	4.2	34
2018-02-02 18:59:59	344	294	325	58	85	3.2	30
2018-02-02 19:59:59	267	217	240	57	100	3	14
2018-02-02 20:59:59	251	201	230	48	98	2.8	12
2018-02-02 21:59:59	261	211	238	37	94	2.8	10
2018-02-02 22:59:59	262	212	291	32	94	2.8	8
2018-02-02 23:59:59	221	271	276	27	97	3	8
2018-02-03 00:59:59	197	247	224	24	88	2.8	10
2018-02-03 01:59:59	192	242	213	22	78	2.2	15
2018-02-03 02:59:59	182	232	202	24	70	2.2	20
2018-02-03 03:59:59	188	238	207	30	75	2.2	17
2018-02-03 04:59:59	186	236	201	35	84	2.3	9
2018-02-03 05:59:59	188	238	218	24	86	2.9	7
2018-02-03 06:59:59	216	266	248	18	84	2.8	8
2018-02-03 07:59:59	255	305	304	11	80	2.8	8
2018-02-03 08:59:59	282	332	402	13	83	3.7	8
2018-02-03 09:59:59	270	320	307	16	85	3.3	8
2018-02-03 10:59:59	224	274	252	20	79	2.9	14
2018-02-03 11:59:59	223	273	254	22	80	3.2	16
2018-02-03 12:59:59	263	313	298	32	86	3.4	20
2018-02-03 13:59:59	277	327	369	32	82	3.1	32
2018-02-03 14:59:59	286	336	316	20	75	4	47
2018-02-03 15:59:59	360	407	406	8	84	6.2	32
2018-02-03 16:59:59	430	454	505	7	83	5.1	32
2018-02-03 17:59:59	401	434	478	14	80	3.5	35
2018-02-03 18:59:59	348	398	391	22	85	3.1	26
2018-02-03 19:59:59	268	318	292	46	100	2.8	10
2018-02-03 20:59:59	211	261	240	46	104	2.8	6
2018-02-03 21:59:59	215	265	269	40	104	3.1	7
2018-02-03 22:59:59	240	290	252	46	102	3.2	6
2018-02-03 23:59:59	316	266	292	40	97	3.05	11
2018-02-04 00:59:59	292	242	286	21	104	3	7
2018-02-04 01:59:59	272	222	265	16	92	2.6	22
2018-02-04 02:59:59	226	176	208	14	82	2.4	30
2018-02-04 03:59:59	210	160	176	10	75	2.1	32
2018-02-04 04:59:59	159	121	160	6	52	1.7	50
2018-02-04 05:59:59	160	122	163	11	86	3.4	18
2018-02-04 06:59:59	260	210	224	12	93	3.4	12
2018-02-04 07:59:59	267	217	255	14	102	3.8	8
2018-02-04 08:59:59	240	190	226	12	70	2.2	31
2018-02-04 09:59:59	169	128	150	15	60	2	41
2018-02-04 10:59:59	208	158	182	16	70	2.4	28
2018-02-04 11:59:59	237	187	209	18	61	2	40
2018-02-04 12:59:59	240	190	208	20	51	1.8	58
2018-02-04 13:59:59	222	172	190	20	46	1.7	70
2018-02-04 14:59:59	211	161	184	24	46	1.6	75
2018-02-04 15:59:59	206	156	168	20	39	1.5	87
2018-02-04 16:59:59	196	147	168	18	47	1.6	78
2018-02-04 17:59:59	183	138	150	16	51	1.6	72
2018-02-04 18:59:59	193	145	164	19	60	1.7	57
2018-02-04 19:59:59	220	170	206	19	68	1.8	56
2018-02-04 20:59:59	245	195	214	20	86	2	28
2018-02-04 21:59:59	278	228	267	18	94	2.3	16
2018-02-04 22:59:59	311	261	305	28	94	2.6	16
2018-02-04 23:59:59	323	273	312	38	82	2.75	38
2018-02-05 00:59:59	359	309	377	31	94	2.7	12
2018-02-05 01:59:59	357	307	359	33	101	2.9	7
2018-02-05 02:59:59	363	313	344	29	104	3.3	6
2018-02-05 03:59:59	354	304	366	22	99	3.5	6
2018-02-05 04:59:59	362	312	403	22	99	3.4	6
2018-02-05 05:59:59	348	298	353	18	90	3.6	10
2018-02-05 06:59:59	324	274	307	32	100	3	6
2018-02-05 07:59:59	323	273	320	16	106	3	6
2018-02-05 08:59:59	350	300	374	26	104	2.8	6
2018-02-05 09:59:59	304	254	326	45	96	2.7	8
2018-02-05 10:59:59	284	234	303	40	91	3.5	14
2018-02-05 11:59:59	369	319	400	14	86	4	19
2018-02-05 12:59:59	404	356	404	18	76	3.6	30
2018-02-05 13:59:59	398	348	394	18	76	3.7	40
2018-02-05 14:59:59	380	330	373	24	67	3.6	54
2018-02-05 15:59:59	339	289	324	60	72	3.3	58
2018-02-05 16:59:59	321	271	306	43	58	3.1	87
2018-02-05 17:59:59	291	241	243	28	46	3	112
2018-02-05 18:59:59	264	214	234	22	46	2.8	111
2018-02-05 19:59:59	270	220	211	20	52	2.6	99
2018-02-05 20:59:59	254	204	234	20	58	2.5	89
2018-02-05 21:59:59	248	198	226	21	62	2.4	82
2018-02-05 22:59:59	270	220	264	22	64	2.6	76
2018-02-05 23:59:59	340	290	338	23	82	2.75	47
2018-02-06 00:59:59	312	262	296	24	75	2.8	56
2018-02-06 01:59:59	322	272	302	26	76	2.8	57
2018-02-06 02:59:59	332	282	330	24	77	2.8	56
2018-02-06 03:59:59	338	288	328	22	72	2.7	56
2018-02-06 04:59:59	343	293	328	18	78	2.8	44
2018-02-06 05:59:59	383	333	402	16	76	2.8	44
2018-02-06 06:59:59	392	342	380	24	74	2.8	46
2018-02-06 07:59:59	369	319	361	26	76	2.8	42
2018-02-06 08:59:59	336	286	329	24	89	2.7	24
2018-02-06 09:59:59	332	282	356	24	98	3	12
2018-02-06 10:59:59	333	283	352	26	94	3	17
2018-02-06 11:59:59	332	282	321	32	84	2.8	40
2018-02-06 12:59:59	306	256	311	32	86	3	45
2018-02-06 13:59:59	374	324	466	24	91	4	52
2018-02-06 14:59:59	308	258	0	19	80	4.4	71
2018-02-06 15:59:59	379	329	351	50	72	3.6	82
2018-02-06 16:59:59	361	311	366	25	70	2.6	83
2018-02-06 17:59:59	374	324	374	17	80	3	64
2018-02-06 18:59:59	390	340	373	22	88	3.2	51
2018-02-06 19:59:59	397	347	468	18	87	3.3	52
2018-02-06 20:59:59	374	324	427	21	110	3	22
2018-02-06 21:59:59	376	326	415	26	116	3.1	12
2018-02-06 22:59:59	382	332	374	27	93	2.8	34
2018-02-06 23:59:59	331	281	320	20	82	2.6	41
2018-02-07 00:59:59	378	328	380	36	97	3	29
2018-02-07 01:59:59	368	318	364	36	92	2.8	36
2018-02-07 02:59:59	370	320	357	30	91	3.1	33
2018-02-07 03:59:59	372	322	431	29	80	3.4	44
2018-02-07 04:59:59	356	306	404	21	64	2.7	65
2018-02-07 05:59:59	304	254	322	20	48	2.2	90
2018-02-07 06:59:59	259	209	239	17	40	2	100
2018-02-07 07:59:59	240	190	204	14	39	1.9	98
2018-02-07 08:59:59	224	174	201	14	44	1.8	93
2018-02-07 09:59:59	213	163	180	13	62	1.7	66
2018-02-07 10:59:59	219	169	180	16	81	2.6	44
2018-02-07 11:59:59	269	219	241	24	76	2	44
2018-02-07 12:59:59	269	219	264	24	51	1.6	67
2018-02-07 13:59:59	252	202	249	20	67	3.4	76
2018-02-07 14:59:59	304	254	298	14	77	4.4	59
2018-02-07 15:59:59	374	324	392	38	77	3.8	64
2018-02-07 16:59:59	362	312	376	41	78	3.4	56
2018-02-07 17:59:59	338	288	364	40	89	3.3	51
2018-02-07 18:59:59	348	298	366	35	100	3.1	36
2018-02-07 19:59:59	312	262	302	28	96	2.4	36
2018-02-07 20:59:59	266	216	269	25	104	2.3	20
2018-02-07 21:59:59	273	223	268	22	100	2.6	24
2018-02-07 22:59:59	284	234	277	16	86	2.6	37
2018-02-07 23:59:59	179	143	175	10	59	1.9	52
2018-02-08 00:59:59	282	232	260	23	76	2.3	40
2018-02-08 01:59:59	268	218	248	14	61	1.8	52
2018-02-08 02:59:59	201	151	170	7	42	1.3	74
2018-02-08 03:59:59	137	104	126	5	40	1.2	72
2018-02-08 04:59:59	127	96	118	4	50	1.2	54
2018-02-08 05:59:59	114	86	107	2	45	1.2	53
2018-02-08 06:59:59	84	62	86	3	33	0.9	72
2018-02-08 07:59:59	62	44	53	4	22	0.6	84
2018-02-08 08:59:59	54	36	57	4	22	0.6	84
2018-02-08 09:59:59	46	32	34	4	40	0.7	60
2018-02-08 10:59:59	49	34	43	8	52	1.1	46
2018-02-08 11:59:59	77	56	66	6	38	1	64
2018-02-08 12:59:59	67	48	62	6	26	0.8	84
2018-02-08 13:59:59	59	42	48	4	16	0.6	102
2018-02-08 14:59:59	49	34	48	4	18	0.6	105
2018-02-08 15:59:59	52	36	52	6	15	0.6	108
2018-02-08 16:59:59	53	35	56	6	18	0.9	100
2018-02-08 17:59:59	69	50	66	9	30	1.4	86
2018-02-08 18:59:59	73	53	73	10	42	1	70
2018-02-08 19:59:59	79	58	76	10	48	0.8	60
2018-02-08 20:59:59	79	58	70	4	48	0.8	58
2018-02-08 21:59:59	69	50	71	4	36	0.7	68
2018-02-08 22:59:59	68	49	68	4	34	1	70
2018-02-08 23:59:59	134	100	130	3	42	1.5	68
2018-02-09 00:59:59	123	93	110	4	64	1.8	28
2018-02-09 01:59:59	135	103	123	3	46	1.1	45
2018-02-09 02:59:59	95	71	90	3	38	0.9	52
2018-02-09 03:59:59	79	58	84	4	28	0.6	65
2018-02-09 04:59:59	83	61	87	3	20	0.8	78
2018-02-09 05:59:59	94	70	91	3	18	0.9	81
2018-02-09 06:59:59	89	66	94	2	18	0.9	76
2018-02-09 07:59:59	102	76	98	2	18	1	78
2018-02-09 08:59:59	112	84	107	4	22	1	76
2018-02-09 09:59:59	118	89	112	4	42	1.2	48
2018-02-09 10:59:59	119	90	116	5	45	1.2	44
2018-02-09 11:59:59	119	90	113	7	45	1.2	51
2018-02-09 12:59:59	144	110	133	7	48	1.4	52
2018-02-09 13:59:59	178	134	154	6	34	1.4	72
2018-02-09 14:59:59	170	129	150	6	24	1	89
2018-02-09 15:59:59	158	120	144	6	24	1.2	96
2018-02-09 16:59:59	163	124	145	8	24	1.2	102
2018-02-09 17:59:59	149	114	139	8	29	1.4	100
2018-02-09 18:59:59	158	120	154	6	37	1.7	92
2018-02-09 19:59:59	166	126	157	8	47	1.5	77
2018-02-09 20:59:59	185	139	164	6	59	1.8	56
2018-02-09 21:59:59	180	136	174	10	62	1.7	52
2018-02-09 22:59:59	180	136	166	6	40	1.5	82
2018-02-09 23:59:59	142	107	134	5	40	1.35	71
2018-02-10 00:59:59	180	136	167	3	42	1.6	76
2018-02-10 01:59:59	200	150	170	4	44	1.8	69
2018-02-10 02:59:59	203	153	182	4	34	1.6	78
2018-02-10 03:59:59	183	138	160	4	28	1.6	88
2018-02-10 04:59:59	193	145	171	2	28	1.5	80
2018-02-10 05:59:59	173	131	149	2	22	1.2	90
2018-02-10 06:59:59	144	110	137	4	22	1.3	94
2018-02-10 07:59:59	137	104	127	4	16	1.1	104
2018-02-10 08:59:59	120	91	109	4	23	1.1	92
2018-02-10 09:59:59	132	100	122	4	34	1.2	74
2018-02-10 10:59:59	152	116	132	3	30	1	72
2018-02-10 11:59:59	142	108	126	4	28	1.2	76
2018-02-10 12:59:59	158	120	140	4	28	1.2	80
2018-02-10 13:59:59	160	122	169	6	20	1	99
2018-02-10 14:59:59	147	112	146	6	16	0.9	112
2018-02-10 15:59:59	142	108	116	8	14	0.9	126
2018-02-10 16:59:59	114	86	104	6	12	0.7	117
2018-02-10 17:59:59	82	60	96	4	11	0.6	112
2018-02-10 18:59:59	62	44	60	4	11	0.5	106
2018-02-10 19:59:59	59	42	62	6	21	0.7	99
2018-02-10 20:59:59	80	59	79	6	32	0.8	82
2018-02-10 21:59:59	89	66	80	6	32	0.8	77
2018-02-10 22:59:59	99	74	84	6	39	1	66
2018-02-10 23:59:59	133	101	127	5	51	1.15	51
2018-02-11 00:59:59	127	96	110	4	60	1.2	40
2018-02-11 01:59:59	109	82	98	3	55	1	46
2018-02-11 02:59:59	94	70	90	2	40	0.9	66
2018-02-11 03:59:59	99	74	84	2	28	0.8	82
2018-02-11 04:59:59	107	80	94	2	28	1	71
2018-02-11 05:59:59	97	72	88	3	25	1.1	74
2018-02-11 06:59:59	110	83	102	3	29	1.2	66
2018-02-11 07:59:59	113	85	101	3	38	1	56
2018-02-11 08:59:59	119	90	108	2	54	1.2	34
2018-02-11 09:59:59	107	80	98	2	75	1.5	12
2018-02-11 10:59:59	117	88	108	2	72	1.7	20
2018-02-11 11:59:59	114	86	108	6	60	1.4	41
2018-02-11 12:59:59	139	106	117	6	54	1.6	56
2018-02-11 13:59:59	210	160	191	4	43	2.1	78
2018-02-11 14:59:59	183	138	192	7	26	1.4	101
2018-02-11 15:59:59	137	104	126	9	20	1	114
2018-02-11 16:59:59	129	98	111	12	22	0.8	118
2018-02-11 17:59:59	118	89	110	16	30	1	103
2018-02-11 18:59:59	144	110	136	21	54	1.5	65
2018-02-11 19:59:59	175	132	168	18	67	1.7	46
2018-02-11 20:59:59	192	144	200	6	68	2	42
2018-02-11 21:59:59	206	156	210	6	70	1.6	38
2018-02-11 22:59:59	195	146	180	4	54	1.4	50
2018-02-11 23:59:59	231	187	214	15	73	1.8	33
2018-02-12 00:59:59	139	106	129	3	59	1.2	42
2018-02-12 01:59:59	124	94	108	2	52	1	48
2018-02-12 02:59:59	129	98	108	4	58	1.1	37
2018-02-12 03:59:59	127	96	115	6	46	1	51
2018-02-12 04:59:59	130	99	119	6	62	1.7	28
2018-02-12 05:59:59	183	138	174	2	68	2.6	15
2018-02-12 06:59:59	198	148	215	4	55	2.1	28
2018-02-12 07:59:59	142	108	166	2	44	1.2	40
2018-02-12 08:59:59	89	66	124	3	66	1.4	13
2018-02-12 09:59:59	114	86	120	5	72	2.8	10
2018-02-12 10:59:59	192	144	185	4	65	2	22
2018-02-12 11:59:59	163	124	150	6	63	2.2	29
2018-02-12 12:59:59	217	167	202	8	42	1.8	61
2018-02-12 13:59:59	160	122	157	7	26	1.2	90
2018-02-12 14:59:59	139	106	142	10	32	1.5	86
2018-02-12 15:59:59	228	178	206	16	38	1.9	77
2018-02-12 16:59:59	262	212	246	10	40	2.3	75
2018-02-12 17:59:59	278	228	274	20	65	3.2	60
2018-02-12 18:59:59	321	271	334	44	82	3.4	38
2018-02-12 19:59:59	320	270	320	21	84	2.2	29
2018-02-12 20:59:59	299	249	288	20	92	2.2	22
2018-02-12 21:59:59	299	249	280	20	96	2.5	20
2018-02-12 22:59:59	298	248	309	22	92	2.4	18
2018-02-12 23:59:59	284	234	304	16	85	2.55	41
2018-02-13 00:59:59	312	262	340	16	87	2.8	24
2018-02-13 01:59:59	312	262	299	17	77	2.3	28
2018-02-13 02:59:59	284	234	272	12	86	2.2	18
2018-02-13 03:59:59	284	234	301	15	97	3	35
2018-02-13 04:59:59	272	222	290	7	76	2.3	43
2018-02-13 05:59:59	293	243	321	3	95	4.7	39
2018-02-13 06:59:59	366	316	139	3	94	5.3	41
2018-02-13 07:59:59	339	289	128	3	70	3.3	41
2018-02-13 08:59:59	188	141	230	3	80	2.8	28
2018-02-13 09:59:59	204	154	246	5	81	2.6	28
2018-02-13 10:59:59	228	178	308	6	83	4.4	49
2018-02-13 11:59:59	453	373	553	9	87	5.3	71
2018-02-13 12:59:59	438	407	533	12	83	3.9	67
2018-02-13 13:59:59	416	373	477	12	77	3.5	74
2018-02-13 14:59:59	397	347	437	9	59	2.9	90
2018-02-13 15:59:59	328	278	320	17	45	1.9	108
2018-02-13 16:59:59	266	216	260	17	43	1.8	112
2018-02-13 17:59:59	252	202	254	21	45	1.7	111
2018-02-13 18:59:59	249	199	245	17	49	1.9	112
2018-02-13 19:59:59	238	188	226	14	52	2	113
2018-02-13 20:59:59	221	171	232	12	65	2.2	94
2018-02-13 21:59:59	246	196	275	8	42	2.2	112
2018-02-13 22:59:59	254	204	282	4	43	2.3	102
2018-02-13 23:59:59	232	182	258	8	65	2.25	73
2018-02-14 00:59:59	273	223	253	9	75	2.5	63
2018-02-14 01:59:59	271	221	254	10	72	2.7	65
2018-02-14 02:59:59	258	208	244	13	67	2.4	68
2018-02-14 03:59:59	262	212	229	14	59	2.4	79
2018-02-14 04:59:59	265	215	243	11	56	2.4	82
2018-02-14 05:59:59	266	216	250	6	56	2.7	72
2018-02-14 06:59:59	269	219	276	4	49	2.9	77
2018-02-14 07:59:59	288	238	308	7	60	3.2	66
2018-02-14 08:59:59	297	247	319	6	76	3.3	47
2018-02-14 09:59:59	288	238	311	9	73	3.1	49
2018-02-14 10:59:59	279	229	335	17	68	2.8	61
2018-02-14 11:59:59	256	206	283	25	54	2.3	88
2018-02-14 12:59:59	246	196	243	23	37	1.8	124
2018-02-14 13:59:59	250	200	230	15	33	1.7	131
2018-02-14 14:59:59	233	183	214	19	37	1.7	131
2018-02-14 15:59:59	207	157	187	17	26	1.5	144
2018-02-14 16:59:59	165	125	153	17	24	1.4	145
2018-02-14 17:59:59	179	135	165	13	41	2.4	134
2018-02-14 18:59:59	178	134	170	24	58	2.2	96
2018-02-14 19:59:59	208	158	186	32	70	2	74
2018-02-14 20:59:59	208	158	176	24	67	19	76
2018-02-14 21:59:59	198	148	174	16	71	2	63
2018-02-14 22:59:59	192	144	171	10	60	2	74
2018-02-14 23:59:59	219	169	197	15	39	1.6	104
2018-02-15 00:59:59	189	142	155	10	56	1.7	73
2018-02-15 01:59:59	216	166	174	14	62	2	62
2018-02-15 02:59:59	242	192	242	14	66	2.6	53
2018-02-15 03:59:59	262	212	264	10	72	3	38
2018-02-15 04:59:59	271	221	257	6	68	2.8	42
2018-02-15 05:59:59	242	192	221	6	48	2.2	67
2018-02-15 06:59:59	221	171	191	7	40	2	80
2018-02-15 07:59:59	206	156	184	8	36	2.1	83
2018-02-15 08:59:59	213	163	222	7	44	2.4	69
2018-02-15 09:59:59	258	208	262	9	65	2.4	46
2018-02-15 10:59:59	292	242	290	10	59	2.6	60
2018-02-15 11:59:59	342	292	324	10	57	2.8	52
2018-02-15 12:59:59	368	318	258	12	44	2.7	82
2018-02-15 13:59:59	340	290	322	36	40	2.2	102
2018-02-15 14:59:59	282	232	256	45	40	1.8	110
2018-02-15 15:59:59	238	188	206	66	44	2	110
2018-02-15 16:59:59	206	156	172	74	46	1.8	107
2018-02-15 17:59:59	212	162	176	49	44	1.9	125
2018-02-15 18:59:59	238	188	208	41	40	2.1	150
2018-02-15 19:59:59	256	206	230	30	41	2	163
2018-02-15 20:59:59	259	209	242	23	36	1.6	166
2018-02-15 21:59:59	274	224	254	20	40	1.9	148
2018-02-15 22:59:59	276	226	244	22	37	1.7	133
2018-02-15 23:59:59	140	109	123	13	24	1	104
2018-02-16 00:59:59	211	161	190	30	32	1.3	105
2018-02-16 01:59:59	178	134	169	18	32	1	81
2018-02-16 02:59:59	105	79	99	19	19	0.8	84
2018-02-16 03:59:59	77	56	66	18	15	0.8	81
2018-02-16 04:59:59	64	46	48	16	11	0.6	82
2018-02-16 05:59:59	40	28	32	12	12	0.6	80
2018-02-16 06:59:59	42	29	32	11	8	0.5	87
2018-02-16 07:59:59	29	20	26	10	10	0.5	82
2018-02-16 08:59:59	35	24	28	8	17	0.5	75
2018-02-16 09:59:59	38	26	35	8	20	0.5	70
2018-02-16 10:59:59	40	28	34	10	33	0.8	56
2018-02-16 11:59:59	55	39	49	10	22	0.8	72
2018-02-16 12:59:59	55	36	59	12	23	1	76
2018-02-16 13:59:59	72	52	65	12	26	1.2	80
2018-02-16 14:59:59	79	58	79	10	18	0.8	96
2018-02-16 15:59:59	68	49	61	12	14	0.7	102
2018-02-16 16:59:59	55	39	45	12	15	1	102
2018-02-16 17:59:59	51	34	52	11	18	1.2	100
2018-02-16 18:59:59	57	37	64	11	23	1.1	94
2018-02-16 19:59:59	49	34	46	8	18	0.6	92
2018-02-16 20:59:59	49	34	46	8	26	0.6	79
2018-02-16 21:59:59	51	34	51	6	14	0.6	98
2018-02-16 22:59:59	46	32	38	6	12	0.5	100
2018-02-16 23:59:59	54	38	45	6	21	0.7	86
2018-02-17 00:59:59	42	29	34	6	20	0.6	83
2018-02-17 01:59:59	45	31	34	6	16	0.6	87
2018-02-17 02:59:59	39	27	32	7	13	0.4	90
2018-02-17 03:59:59	35	24	25	6	10	0.4	90
2018-02-17 04:59:59	35	24	29	6	20	0.6	70
2018-02-17 05:59:59	40	28	38	4	18	0.7	69
2018-02-17 06:59:59	45	31	39	6	15	0.7	70
2018-02-17 07:59:59	54	38	46	4	20	0.6	66
2018-02-17 08:59:59	57	40	58	5	26	0.8	62
2018-02-17 09:59:59	66	44	82	7	38	1.4	47
2018-02-17 10:59:59	79	58	68	9	35	0.8	52
2018-02-17 11:59:59	84	62	70	14	32	1	62
2018-02-17 12:59:59	70	50	89	13	21	0.7	72
2018-02-17 13:59:59	69	50	88	15	26	0.9	65
2018-02-17 14:59:59	73	53	88	27	24	1	69
2018-02-17 15:59:59	89	66	81	29	25	0.7	66
2018-02-17 16:59:59	83	61	66	20	19	0.7	85
2018-02-17 17:59:59	82	60	0	14	23	0.6	73
2018-02-17 18:59:59	64	46	68	6	21	0.7	82
2018-02-17 19:59:59	74	54	70	6	26	0.8	78
2018-02-17 20:59:59	84	62	83	4	22	0.7	84
2018-02-17 21:59:59	77	56	64	4	23	0.7	82
2018-02-17 22:59:59	74	54	61	6	26	0.8	80
2018-02-17 23:59:59	98	73	88	5	27	0.9	74
2018-02-18 00:59:59	84	62	82	4	19	0.8	91
2018-02-18 01:59:59	92	68	76	4	19	0.8	94
2018-02-18 02:59:59	89	66	72	4	19	0.8	88
2018-02-18 03:59:59	79	58	66	4	21	0.8	82
2018-02-18 04:59:59	90	67	80	5	26	1	72
2018-02-18 05:59:59	105	79	85	4	16	0.8	82
2018-02-18 06:59:59	99	74	84	6	14	0.8	84
2018-02-18 07:59:59	97	72	83	6	18	0.9	78
2018-02-18 08:59:59	99	74	82	6	24	1.1	68
2018-02-18 09:59:59	97	72	86	5	30	1.2	61
2018-02-18 10:59:59	89	66	91	4	20	0.9	76
2018-02-18 11:59:59	83	61	80	6	17	0.8	75
2018-02-18 12:59:59	54	38	56	10	12	0.6	87
2018-02-18 13:59:59	63	45	58	12	14	0.7	89
2018-02-18 14:59:59	69	50	54	10	9	0.6	96
2018-02-18 15:59:59	74	54	56	8	10	0.6	97
2018-02-18 16:59:59	65	47	58	6	13	1.3	94
2018-02-18 17:59:59	73	53	87	5	16	1.4	90
2018-02-18 18:59:59	73	53	91	5	24	1.6	78
2018-02-18 19:59:59	98	73	92	4	41	1.6	56
2018-02-18 20:59:59	107	80	130	6	36	1	58
2018-02-18 21:59:59	114	86	106	6	30	1	65
2018-02-18 22:59:59	124	94	112	4	30	1.1	66
2018-02-18 23:59:59	103	71	113	6	27	0.8	70
2018-02-19 00:59:59	107	80	110	4	18	0.8	76
2018-02-19 01:59:59	72	52	89	4	14	0.8	80
2018-02-19 02:59:59	84	62	69	4	17	0.9	74
2018-02-19 03:59:59	104	78	83	4	16	0.9	75
2018-02-19 04:59:59	109	82	92	5	17	1	79
2018-02-19 05:59:59	112	84	92	5	14	0.8	84
2018-02-19 06:59:59	107	80	96	4	12	0.8	85
2018-02-19 07:59:59	99	74	87	4	12	0.8	80
2018-02-19 08:59:59	102	76	82	4	16	0.8	74
2018-02-19 09:59:59	109	82	94	4	20	0.8	74
2018-02-19 10:59:59	95	71	87	4	23	0.9	74
2018-02-19 11:59:59	94	70	73	6	17	0.8	90
2018-02-19 12:59:59	95	71	0	8	14	0.6	96
2018-02-19 13:59:59	83	61	65	7	8	0.6	106
2018-02-19 14:59:59	65	47	54	9	8	0.6	116
2018-02-19 15:59:59	67	48	55	10	6	0.6	117
2018-02-19 16:59:59	59	42	44	9	7	0.6	113
2018-02-19 17:59:59	52	36	39	8	8	0.4	104
2018-02-19 18:59:59	40	28	40	8	9	0.4	100
2018-02-19 19:59:59	30	20	30	8	16	0.5	90
2018-02-19 20:59:59	40	28	29	8	26	0.6	78
2018-02-19 21:59:59	62	44	64	9	48	0.8	45
2018-02-19 22:59:59	74	49	97	6	30	0.7	64
2018-02-19 23:59:59	142	101	145	16	47	1.2	52
2018-02-20 00:59:59	73	53	78	10	32	7	76
2018-02-20 01:59:59	77	56	77	13	42	1	57
2018-02-20 02:59:59	77	56	93	8	39	0.8	56
2018-02-20 03:59:59	74	54	73	6	28	0.8	66
2018-02-20 04:59:59	73	53	64	6	21	0.8	74
2018-02-20 05:59:59	73	53	62	6	26	0.8	62
2018-02-20 06:59:59	79	58	72	6	29	0.8	56
2018-02-20 07:59:59	74	54	74	6	25	0.9	58
2018-02-20 08:59:59	70	51	58	6	46	1.9	32
2018-02-20 09:59:59	124	94	120	6	57	3.3	22
2018-02-20 10:59:59	166	126	178	6	52	6	35
2018-02-20 11:59:59	222	172	225	6	53	6	42
2018-02-20 12:59:59	232	182	210	5	42	3.4	44
2018-02-20 13:59:59	242	192	248	9	31	2.8	67
2018-02-20 14:59:59	200	150	175	11	26	1.5	81
2018-02-20 15:59:59	144	110	126	12	20	1.2	88
2018-02-20 16:59:59	144	110	119	18	26	1.3	93
2018-02-20 17:59:59	172	130	150	30	45	1.6	76
2018-02-20 18:59:59	223	173	201	38	63	2	45
2018-02-20 19:59:59	234	184	213	40	74	2.2	30
2018-02-20 20:59:59	216	166	211	34	67	1.9	45
2018-02-20 21:59:59	183	138	192	26	46	1.6	68
2018-02-20 22:59:59	189	142	155	24	50	1.6	60
2018-02-20 23:59:59	148	112	128	18	52	1.3	44
2018-02-21 00:59:59	205	155	180	22	65	1.5	34
2018-02-21 01:59:59	198	148	162	14	48	1.3	54
2018-02-21 02:59:59	190	143	166	12	40	1.2	68
2018-02-21 03:59:59	192	144	166	13	35	1.2	78
2018-02-21 04:59:59	180	136	158	12	31	1.2	86
2018-02-21 05:59:59	166	126	138	12	23	1.1	98
2018-02-21 06:59:59	152	116	136	12	22	1.1	100
2018-02-21 07:59:59	150	115	134	13	20	1.2	103
2018-02-21 08:59:59	145	111	138	12	26	1.1	90
2018-02-21 09:59:59	142	108	133	12	43	1.2	71
2018-02-21 10:59:59	158	120	136	14	51	1.6	59
2018-02-21 11:59:59	183	138	148	12	29	1.3	84
2018-02-21 12:59:59	155	118	139	18	21	1	96
2018-02-21 13:59:59	158	120	135	19	21	1	113
2018-02-21 14:59:59	152	116	125	16	20	0.9	106
2018-02-21 15:59:59	137	104	106	16	18	0.8	109
2018-02-21 16:59:59	119	90	98	12	14	0.6	114
2018-02-21 17:59:59	89	66	75	9	8	0.4	102
2018-02-21 18:59:59	43	30	38	8	9	0.4	94
2018-02-21 19:59:59	32	22	28	8	12	0.4	88
2018-02-21 20:59:59	30	19	30	8	21	0.5	74
2018-02-21 21:59:59	49	34	42	8	26	0.6	68
2018-02-21 22:59:59	69	50	55	10	28	0.6	68
2018-02-21 23:59:59	156	120	143	13	48	1.55	43
2018-02-22 00:59:59	103	77	88	10	44	0.8	53
2018-02-22 01:59:59	100	75	92	9	40	0.7	72
2018-02-22 02:59:59	95	71	80	8	43	0.8	65
2018-02-22 03:59:59	89	66	84	8	22	0.7	90
2018-02-22 04:59:59	70	51	60	8	18	0.7	91
2018-02-22 05:59:59	69	50	56	8	19	0.7	82
2018-02-22 06:59:59	69	50	57	8	22	0.7	76
2018-02-22 07:59:59	58	41	52	11	15	0.6	90
2018-02-22 08:59:59	55	39	44	12	24	0.6	77
2018-02-22 09:59:59	58	41	52	12	33	0.8	68
2018-02-22 10:59:59	58	41	52	16	41	0.8	56
2018-02-22 11:59:59	59	42	50	18	36	0.8	61
2018-02-22 12:59:59	64	46	58	17	50	1.2	46
2018-02-22 13:59:59	93	69	88	18	42	1.2	56
2018-02-22 14:59:59	109	82	104	17	30	1	75
2018-02-22 15:59:59	109	82	102	18	26	1.1	91
2018-02-22 16:59:59	124	94	112	18	32	1.4	86
2018-02-22 17:59:59	160	122	141	26	42	1.6	75
2018-02-22 18:59:59	160	122	148	24	45	1.4	82
2018-02-22 19:59:59	153	117	138	18	70	1.6	50
2018-02-22 20:59:59	142	108	130	16	63	1.2	56
2018-02-22 21:59:59	129	98	110	15	72	1.2	38
2018-02-22 22:59:59	172	130	170	16	84	2.2	12
2018-02-22 23:59:59	218	168	200	200	55	2.15	58
2018-02-23 00:59:59	241	191	227	227	54	2.4	34
2018-02-23 01:59:59	244	194	210	210	52	2.4	30
2018-02-23 02:59:59	227	177	204	204	47	2.4	36
2018-02-23 03:59:59	226	176	208	208	53	2.6	24
2018-02-23 04:59:59	233	183	214	214	56	2.8	16
2018-02-23 05:59:59	245	195	220	220	58	3	10
2018-02-23 06:59:59	246	196	224	224	62	2.8	16
2018-02-23 07:59:59	238	188	241	241	68	3.4	13
2018-02-23 08:59:59	256	206	289	289	74	5.4	9
2018-02-23 09:59:59	252	202	288	288	62	2.6	18
2018-02-23 10:59:59	244	194	237	237	65	2.6	19
2018-02-23 11:59:59	252	202	238	238	69	2.6	23
2018-02-23 12:59:59	257	207	243	243	57	2.3	43
2018-02-23 13:59:59	218	168	188	188	38	1.4	68
2018-02-23 14:59:59	129	98	115	115	38	1.2	77
2018-02-23 15:59:59	160	122	128	128	45	1.5	92
2018-02-23 16:59:59	204	154	162	162	45	1.8	124
2018-02-23 17:59:59	248	198	226	226	60	2.2	106
2018-02-23 18:59:59	232	182	207	207	58	2	90
2018-02-23 19:59:59	199	149	158	158	46	1.6	98
2018-02-23 20:59:59	149	114	126	126	36	1.3	108
2018-02-23 21:59:59	170	129	163	163	31	1.6	117
2018-02-23 22:59:59	0	0	0	0	0	0	0
2018-02-23 23:59:59	161	122	139	14	40	1.5	87
2018-02-24 00:59:59	248	198	216	15	57	2.2	72
2018-02-24 01:59:59	255	205	230	14	36	2	96
2018-02-24 02:59:59	243	193	254	14	26	2	116
2018-02-24 03:59:59	220	170	217	2	20	1.8	119
2018-02-24 04:59:59	186	140	158	18	16	1.4	126
2018-02-24 05:59:59	155	118	147	16	14	1.4	122
2018-02-24 06:59:59	158	120	158	15	14	1.4	122
2018-02-24 07:59:59	144	110	156	16	16	1.2	118
2018-02-24 08:59:59	135	103	140	16	22	1.2	106
2018-02-24 09:59:59	138	105	146	16	31	1.2	84
2018-02-24 10:59:59	153	117	155	18	28	1.2	90
2018-02-24 11:59:59	153	117	140	18	24	1.2	95
2018-02-24 12:59:59	149	114	130	18	20	1	104
2018-02-24 13:59:59	122	92	98	18	22	1	108
2018-02-24 14:59:59	137	104	117	18	22	1.1	121
2018-02-24 15:59:59	137	104	119	18	18	1	132
2018-02-24 16:59:59	132	100	106	16	19	1	135
2018-02-24 17:59:59	114	86	97	15	16	0.8	136
2018-02-24 18:59:59	105	79	94	14	15	0.9	138
2018-02-24 19:59:59	113	85	93	14	16	0.9	133
2018-02-24 20:59:59	109	82	96	12	19	0.9	124
2018-02-24 21:59:59	115	87	96	14	24	1	111
2018-02-24 22:59:59	115	87	109	14	28	1	100
2018-02-24 23:59:59	123	93	129	11	36	1.2	65
2018-02-25 00:59:59	113	85	0	10	27	0.9	85
2018-02-25 01:59:59	87	64	67	8	20	0.8	92
2018-02-25 02:59:59	83	61	68	8	16	0.8	98
2018-02-25 03:59:59	77	56	56	9	18	0.8	90
2018-02-25 04:59:59	74	54	60	8	17	0.9	89
2018-02-25 05:59:59	79	58	62	8	14	0.9	91
2018-02-25 06:59:59	89	66	80	6	18	1	80
2018-02-25 07:59:59	109	82	100	7	18	1	79
2018-02-25 08:59:59	99	74	124	8	33	1	58
2018-02-25 09:59:59	118	89	156	9	59	1.8	17
2018-02-25 10:59:59	143	109	181	9	40	1.2	46
2018-02-25 11:59:59	163	124	155	12	30	1.4	62
2018-02-25 12:59:59	178	134	152	18	38	1.7	49
2018-02-25 13:59:59	200	150	168	18	37	1.6	50
2018-02-25 14:59:59	201	151	178	14	38	1.7	50
2018-02-25 15:59:59	203	153	176	13	34	1.6	59
2018-02-25 16:59:59	189	142	172	12	36	1.6	56
2018-02-25 17:59:59	203	153	178	10	36	1.7	59
2018-02-25 18:59:59	198	148	191	10	32	1.5	71
2018-02-25 19:59:59	178	134	172	10	34	1.4	65
2018-02-25 20:59:59	147	112	155	10	35	1.4	60
2018-02-25 21:59:59	132	100	138	10	36	1.3	60
2018-02-25 22:59:59	128	97	148	10	40	1.3	50
2018-02-25 23:59:59	138	105	165	16	45	1.4	36
2018-02-26 00:59:59	144	110	172	10	44	1.5	38
2018-02-26 01:59:59	158	120	166	10	42	1.5	36
2018-02-26 02:59:59	168	127	227	12	44	1.5	32
2018-02-26 03:59:59	195	146	284	12	34	16	41
2018-02-26 04:59:59	206	156	232	10	24	16	48
2018-02-26 05:59:59	212	162	264	12	22	16	48
2018-02-26 06:59:59	204	154	250	11	32	1.9	33
2018-02-26 07:59:59	209	159	238	11	35	1.8	28
2018-02-26 08:59:59	212	162	206	12	41	1.7	24
2018-02-26 09:59:59	211	161	194	12	52	2.1	11
2018-02-26 10:59:59	224	174	242	10	47	3.4	12
2018-02-26 11:59:59	244	194	178	10	39	2.6	23
2018-02-26 12:59:59	257	207	169	12	40	2.1	26
2018-02-26 13:59:59	245	195	240	13	36	1.8	35
2018-02-26 14:59:59	236	186	224	12	35	1.8	38
2018-02-26 15:59:59	248	198	240	18	38	1.8	43
2018-02-26 16:59:59	249	199	243	19	38	1.8	55
2018-02-26 17:59:59	220	170	224	17	38	1.6	58
2018-02-26 18:59:59	183	138	172	14	32	1.2	62
2018-02-26 19:59:59	125	95	136	16	38	1.2	54
2018-02-26 20:59:59	122	92	132	14	40	1.2	49
2018-02-26 21:59:59	139	106	139	12	42	1.4	44
2018-02-26 22:59:59	150	115	150	18	44	1.4	36
2018-02-26 23:59:59	108	81	115	15	32	1.05	60
2018-02-27 00:59:59	139	106	180	27	40	1.4	40
2018-02-27 01:59:59	137	104	146	20	34	1.4	48
2018-02-27 02:59:59	142	108	146	18	30	1.4	54
2018-02-27 03:59:59	147	112	148	22	28	1.4	55
2018-02-27 04:59:59	144	110	152	22	24	1.4	55
2018-02-27 05:59:59	144	110	156	22	18	1.2	66
2018-02-27 06:59:59	127	96	146	18	11	0.9	83
2018-02-27 07:59:59	102	76	108	16	12	1	75
2018-02-27 08:59:59	90	67	92	16	14	0.8	82
2018-02-27 09:59:59	80	59	74	12	22	0.9	72
2018-02-27 10:59:59	84	62	73	12	24	0.8	66
2018-02-27 11:59:59	74	54	66	20	20	0.8	80
2018-02-27 12:59:59	67	48	66	20	17	0.8	86
2018-02-27 13:59:59	84	62	70	14	10	0.8	84
2018-02-27 14:59:59	84	62	81	12	19	0.6	95
2018-02-27 15:59:59	82	60	81	10	17	0.8	83
2018-02-27 16:59:59	89	66	92	10	16	0.8	87
2018-02-27 17:59:59	77	56	70	10	16	0.8	90
2018-02-27 18:59:59	79	58	72	10	18	0.8	86
2018-02-27 19:59:59	84	62	70	12	20	0.8	83
2018-02-27 20:59:59	82	60	74	12	23	0.8	79
2018-02-27 21:59:59	79	58	70	10	16	0.7	86
2018-02-27 22:59:59	72	52	62	8	14	0.7	90
2018-02-27 23:59:59	108	81	101	11	32	1.45	81
2018-02-28 00:59:59	82	60	76	8	14	0.8	92
2018-02-28 01:59:59	87	64	76	8	14	0.8	90
2018-02-28 02:59:59	95	71	80	8	16	0.9	88
2018-02-28 03:59:59	97	72	78	8	16	1	82
2018-02-28 04:59:59	92	68	88	8	23	0.9	66
2018-02-28 05:59:59	102	76	120	9	18	0.9	74
2018-02-28 06:59:59	112	84	136	8	16	0.9	70
2018-02-28 07:59:59	107	80	142	8	21	0.9	58
2018-02-28 08:59:59	104	78	133	9	32	1	42
2018-02-28 09:59:59	108	81	112	8	32	1	39
2018-02-28 10:59:59	102	76	117	10	29	1.1	40
2018-02-28 11:59:59	127	96	112	10	30	1.2	42
2018-02-28 12:59:59	142	108	124	13	32	1.4	49
2018-02-28 13:59:59	163	124	142	14	34	1.4	60
2018-02-28 14:59:59	175	132	148	19	36	1.4	70
2018-02-28 15:59:59	158	120	147	26	28	1.3	92
2018-02-28 16:59:59	139	106	129	26	24	1.3	116
2018-02-28 17:59:59	147	112	140	24	26	1.3	125
2018-02-28 18:59:59	149	114	144	28	27	1.4	122
2018-02-28 19:59:59	152	116	142	26	42	1.6	100
2018-02-28 20:59:59	147	112	129	16	34	1.8	108
2018-02-28 21:59:59	129	98	114	13	38	1.8	90
2018-02-28 22:59:59	142	108	124	12	44	2	79

## Sheet: 三月
时间	AQI	PM2.5	PM10	SO2	NO2	CO	O3
2018-03-01	216	174	211	19	56	1.756	58
2018-03-01 01:00:00	163	124	157	16	48	1.667	64
2018-03-01 01:59:59	172	130	162	15	43	1.66	68
2018-03-01 02:59:59	175	132	167	14	41	1.727	70
2018-03-01 03:59:59	195	146	178	13	40	1.727	70
2018-03-01 04:59:59	199	149	183	11	37	1.58	70
2018-03-01 05:59:59	200	150	178	12	39	1.587	67
2018-03-01 06:59:59	204	154	186	9	40	1.58	65
2018-03-01 07:59:59	213	163	214	9	38	1.64	64
2018-03-01 08:59:59	206	156	284	11	48	1.76	53
2018-03-01 09:59:59	213	163	334	14	61	1.947	39
2018-03-01 10:59:59	210	160	246	22	55	1.86	45
2018-03-01 11:59:59	246	196	220	24	49	1.827	54
2018-03-01 12:59:59	195	146	155	39	44	1.753	64
2018-03-01 13:59:59	104	78	96	26	42	1.773	71
2018-03-01 14:59:59	196	147	176	26	38	1.787	80
2018-03-01 15:59:59	239	189	214	32	35	1.673	86
2018-03-01 16:59:59	242	192	210	36	37	1.613	88
2018-03-01 17:59:59	248	198	220	35	39	1.65	86
2018-03-01 18:59:59	260	210	232	27	45	1.673	83
2018-03-01 19:59:59	237	187	212	24	54	1.686	78
2018-03-01 20:59:59	238	188	216	26	65	1.66	61
2018-03-01 21:59:59	260	210	239	26	62	1.693	58
2018-03-01 22:59:59	263	213	244	24	62	1.767	54
2018-03-01 23:59:59	156	128	151	17	34	1.5	83
2018-03-02 00:59:59	292	242	265	18	42	2.1	123
2018-03-02 01:59:59	231	181	192	14	32	1.4	108
2018-03-02 02:59:59	269	128	130	14	24	1	82
2018-03-02 03:59:59	128	97	110	14	24	1	57
2018-03-02 04:59:59	99	74	86	12	18	0.8	59
2018-03-02 05:59:59	88	65	78	12	17	0.8	64
2018-03-02 06:59:59	89	66	78	10	16	0.8	68
2018-03-02 07:59:59	99	74	86	10	18	0.9	65
2018-03-02 08:59:59	114	86	97	10	39	1	40
2018-03-02 09:59:59	109	82	90	11	58	1.2	20
2018-03-02 10:59:59	88	65	75	12	41	0.9	42
2018-03-02 11:59:59	59	42	40	14	26	0.8	56
2018-03-02 12:59:59	46	32	37	16	22	0.8	80
2018-03-02 13:59:59	78	57	60	15	30	0.9	68
2018-03-02 14:59:59	72	52	56	14	22	0.6	69
2018-03-02 15:59:59	49	34	40	13	25	0.6	60
2018-03-02 16:59:59	46	32	33	14	28	0.8	60
2018-03-02 17:59:59	45	31	37	14	29	1	62
2018-03-02 18:59:59	68	49	68	11	22	0.8	64
2018-03-02 19:59:59	34	20	34	10	23	0.6	44
2018-03-02 20:59:59	19	13	16	9	36	0.6	23
2018-03-02 21:59:59	20	12	20	10	34	0.7	28
2018-03-02 22:59:59	25	17	18	10	26	0.7	36
2018-03-02 23:59:59	21	11	17	8	19	0.5	54
2018-03-03 00:59:59	38	26	0	12	22	0.6	38
2018-03-03 01:59:59	38	26	0	20	23	0.6	34
2018-03-03 02:59:59	32	22	0	26	32	0.6	26
2018-03-03 03:59:59	23	16	20	30	22	0.8	34
2018-03-03 04:59:59	38	26	35	34	18	0.7	41
2018-03-03 05:59:59	36	25	33	38	18	0.8	42
2018-03-03 06:59:59	53	30	56	40	26	1.2	32
2018-03-03 07:59:59	38	26	33	40	11	0.5	52
2018-03-03 08:59:59	25	16	25	36	10	0.4	68
2018-03-03 09:59:59	34	8	34	35	13	0.4	74
2018-03-03 10:59:59	36	10	36	38	15	0.4	73
2018-03-03 11:59:59	24	9	24	42	18	0.4	72
2018-03-03 12:59:59	39	27	26	38	17	0.6	74
2018-03-03 13:59:59	25	15	9	8	13	0.6	78
2018-03-03 14:59:59	28	18	23	4	10	0.4	87
2018-03-03 15:59:59	26	13	20	6	12	0.4	83
2018-03-03 16:59:59	27	16	19	6	10	0.4	86
2018-03-03 17:59:59	26	14	18	7	13	0.4	83
2018-03-03 18:59:59	25	11	17	6	12	0.4	80
2018-03-03 19:59:59	24	14	14	5	14	0.4	76
2018-03-03 20:59:59	22	15	18	4	18	0.4	66
2018-03-03 21:59:59	22	9	14	4	14	0.4	70
2018-03-03 22:59:59	21	10	14	7	16	0.4	67
2018-03-03 23:59:59	32	19	28	7	20	0.5	53
2018-03-04 00:59:59	23	10	23	8	14	0.4	70
2018-03-04 01:59:59	26	12	26	6	10	0.4	75
2018-03-04 02:59:59	23	8	16	6	10	0.4	72
2018-03-04 03:59:59	23	12	23	6	10	0.4	66
2018-03-04 04:59:59	32	8	32	6	11	0.4	59
2018-03-04 05:59:59	20	12	20	5	11	0.4	57
2018-03-04 06:59:59	54	22	57	4	17	0.5	41
2018-03-04 07:59:59	43	30	23	4	28	0.6	27
2018-03-04 08:59:59	55	27	59	4	41	0.8	9
2018-03-04 09:59:59	59	36	68	4	44	1.1	4
2018-03-04 10:59:59	55	36	60	6	38	1.1	17
2018-03-04 11:59:59	70	51	76	8	36	1.2	22
2018-03-04 12:59:59	69	50	88	8	24	0.9	40
2018-03-04 13:59:59	61	38	72	10	21	0.8	48
2018-03-04 14:59:59	51	32	52	12	14	0.6	64
2018-03-04 15:59:59	29	20	28	8	8	0.4	78
2018-03-04 16:59:59	25	14	20	7	6	0.4	80
2018-03-04 17:59:59	27	14	23	7	8	0.4	84
2018-03-04 18:59:59	24	13	16	10	11	0.4	76
2018-03-04 19:59:59	23	15	19	11	13	0.5	72
2018-03-04 20:59:59	42	13	42	10	22	0.6	53
2018-03-04 21:59:59	64	25	78	8	36	0.6	31
2018-03-04 22:59:59	56	26	61	8	39	0.8	26
2018-03-04 23:59:59	61	44	54	11	26	0.75	67
2018-03-05 00:59:59	46	32	26	9	22	0.6	42
2018-03-05 01:59:59	46	32	28	8	14	0.6	53
2018-03-05 02:59:59	43	30	34	8	16	0.6	44
2018-03-05 03:59:59	52	36	44	10	14	0.6	49
2018-03-05 04:59:59	60	43	50	10	10	0.6	48
2018-03-05 05:59:59	54	38	46	10	16	0.7	44
2018-03-05 06:59:59	57	40	46	9	20	0.6	38
2018-03-05 07:59:59	57	40	48	10	34	0.8	18
2018-03-05 08:59:59	52	36	50	12	38	0.8	24
2018-03-05 09:59:59	57	40	58	12	28	0.8	27
2018-03-05 10:59:59	55	38	60	14	22	0.6	36
2018-03-05 11:59:59	54	36	57	15	23	0.6	47
2018-03-05 12:59:59	54	38	56	21	20	0.6	78
2018-03-05 13:59:59	57	40	54	16	18	0.6	78
2018-03-05 14:59:59	57	40	58	29	22	0.7	78
2018-03-05 15:59:59	57	40	59	25	24	0.6	76
2018-03-05 16:59:59	51	32	52	20	22	0.6	84
2018-03-05 17:59:59	50	35	46	16	24	0.6	79
2018-03-05 18:59:59	52	34	53	13	36	0.6	64
2018-03-05 19:59:59	60	43	64	14	58	1.1	34
2018-03-05 20:59:59	79	58	82	14	33	1	70
2018-03-05 21:59:59	0	0	0	0	0	0	0
2018-03-05 22:59:59	0	0	0	0	0	0	0
2018-03-05 23:59:59	98	73	85	12	31	0.95	80
2018-03-06 00:59:59	87	64	98	16	40	1.1	64
2018-03-06 01:59:59	107	80	100	17	50	1.1	36
2018-03-06 02:59:59	102	76	96	16	40	1	34
2018-03-06 03:59:59	83	61	103	16	40	1	34
2018-03-06 04:59:59	92	68	130	14	35	1.1	42
2018-03-06 05:59:59	109	82	162	13	32	1	45
2018-03-06 06:59:59	100	75	124	14	28	1	50
2018-03-06 07:59:59	85	63	77	12	25	1	51
2018-03-06 08:59:59	87	64	75	14	48	1.4	19
2018-03-06 09:59:59	107	80	95	13	54	1.9	10
2018-03-06 10:59:59	109	82	98	14	56	2	16
2018-03-06 11:59:59	122	92	108	16	49	1.8	33
2018-03-06 12:59:59	128	97	112	16	40	1.6	52
2018-03-06 13:59:59	127	96	122	16	31	1.3	71
2018-03-06 14:59:59	137	104	118	16	26	1.2	82
2018-03-06 15:59:59	119	90	110	16	21	1	84
2018-03-06 16:59:59	119	90	104	14	21	1	90
2018-03-06 17:59:59	108	81	93	13	19	0.8	100
2018-03-06 18:59:59	88	65	77	12	17	0.8	97
2018-03-06 19:59:59	82	60	64	12	28	0.8	82
2018-03-06 20:59:59	87	64	87	11	38	0.9	69
2018-03-06 21:59:59	98	73	94	12	42	0.9	70
2018-03-06 22:59:59	119	90	98	9	28	0.9	80
2018-03-06 23:59:59	81	59	69	9	27	0.8	64
2018-03-07 00:59:59	118	89	102	10	36	1	57
2018-03-07 01:59:59	114	86	98	12	34	1	52
2018-03-07 02:59:59	103	77	84	10	24	0.9	62
2018-03-07 03:59:59	85	63	73	10	19	0.8	67
2018-03-07 04:59:59	72	52	60	10	18	0.8	68
2018-03-07 05:59:59	69	50	60	12	16	0.8	70
2018-03-07 06:59:59	64	46	52	12	16	0.7	68
2018-03-07 07:59:59	67	48	55	12	18	0.8	64
2018-03-07 08:59:59	64	46	54	11	34	0.9	42
2018-03-07 09:59:59	69	50	60	11	64	1.4	8
2018-03-07 10:59:59	70	51	68	15	42	1	38
2018-03-07 11:59:59	77	56	64	18	21	0.8	67
2018-03-07 12:59:59	67	48	58	15	16	0.7	83
2018-03-07 13:59:59	67	48	60	12	14	0.6	92
2018-03-07 14:59:59	69	50	60	12	12	0.6	90
2018-03-07 15:59:59	40	26	40	8	8	0.4	90
2018-03-07 16:59:59	29	9	24	7	6	0.4	92
2018-03-07 17:59:59	29	8	14	8	8	0.4	92
2018-03-07 18:59:59	29	9	14	8	10	0.4	92
2018-03-07 19:59:59	25	12	20	9	20	0.5	78
2018-03-07 20:59:59	29	20	28	8	21	0.5	74
2018-03-07 21:59:59	40	28	40	8	25	0.6	66
2018-03-07 22:59:59	42	29	42	8	18	0.6	72
2018-03-07 23:59:59	56	38	59	10	45	0.9	38
2018-03-08 00:59:59	46	32	41	9	14	0.6	68
2018-03-08 01:59:59	52	36	44	10	22	0.6	57
2018-03-08 02:59:59	52	36	45	8	24	0.6	50
2018-03-08 03:59:59	49	34	42	8	24	0.6	51
2018-03-08 04:59:59	48	33	36	8	20	0.6	56
2018-03-08 05:59:59	46	32	39	8	16	0.6	59
2018-03-08 06:59:59	49	34	42	8	22	0.8	43
2018-03-08 07:59:59	55	39	48	8	23	1	36
2018-03-08 08:59:59	49	34	41	8	38	0.8	26
2018-03-08 09:59:59	42	29	38	8	54	1	14
2018-03-08 10:59:59	34	21	34	10	38	0.8	39
2018-03-08 11:59:59	38	26	34	12	24	0.8	66
2018-03-08 12:59:59	50	34	50	12	34	1.2	64
2018-03-08 13:59:59	59	37	68	18	24	0	77
2018-03-08 14:59:59	53	35	56	38	25	0	76
2018-03-08 15:59:59	59	42	61	32	28	0.9	73
2018-03-08 16:59:59	56	37	62	29	30	0.8	62
2018-03-08 17:59:59	57	40	56	22	25	0.7	79
2018-03-08 18:59:59	48	30	48	16	19	0.6	86
2018-03-08 19:59:59	50	32	50	12	21	0.6	84
2018-03-08 20:59:59	51	32	51	11	32	0.6	68
2018-03-08 21:59:59	56	34	62	11	52	0.8	42
2018-03-08 22:59:59	67	48	74	10	74	1	14
2018-03-08 23:59:59	55	37	63	9	53	0.9	33
2018-03-09 00:59:59	82	60	96	11	67	1.6	6
2018-03-09 01:59:59	82	60	93	11	60	1.2	10
2018-03-09 02:59:59	87	64	87	12	55	1.2	14
2018-03-09 03:59:59	84	62	83	11	58	1.2	6
2018-03-09 04:59:59	84	62	82	10	53	1.1	11
2018-03-09 05:59:59	68	49	70	10	31	0.9	38
2018-03-09 06:59:59	73	53	64	10	22	0.8	53
2018-03-09 07:59:59	67	48	64	10	22	1	50
2018-03-09 08:59:59	75	55	67	12	32	1	38
2018-03-09 09:59:59	72	52	72	11	48	1.2	24
2018-03-09 10:59:59	80	59	67	10	32	1	46
2018-03-09 11:59:59	73	53	70	11	26	0.9	58
2018-03-09 12:59:59	77	56	68	12	18	0.7	71
2018-03-09 13:59:59	75	55	61	12	12	0.6	84
2018-03-09 14:59:59	39	27	39	10	9	0.4	88
2018-03-09 15:59:59	29	16	25	8	8	0.4	90
2018-03-09 16:59:59	29	10	18	8	8	0.4	90
2018-03-09 17:59:59	30	11	16	8	8	0.3	94
2018-03-09 18:59:59	61	5	72	8	10	0.4	94
2018-03-09 19:59:59	26	14	22	8	18	0.4	82
2018-03-09 20:59:59	40	16	40	10	36	0.5	56
2018-03-09 21:59:59	36	21	36	9	40	0.7	50
2018-03-09 22:59:59	49	33	49	10	35	0.8	55
2018-03-09 23:59:59	79	58	104	16	46	1	42
2018-03-10 00:59:59	64	46	0	9	30	0.8	55
2018-03-10 01:59:59	69	50	50	8	23	0.8	66
2018-03-10 02:59:59	72	52	63	8	24	0.8	60
2018-03-10 03:59:59	77	56	68	8	18	0.8	72
2018-03-10 04:59:59	69	50	64	10	12	0.6	80
2018-03-10 05:59:59	62	44	53	0	12	0.6	76
2018-03-10 06:59:59	65	47	60	14	16	0.6	74
2018-03-10 07:59:59	62	44	61	11	18	0.6	76
2018-03-10 08:59:59	59	42	67	8	26	0.6	62
2018-03-10 09:59:59	82	54	113	8	52	0.9	20
2018-03-10 10:59:59	85	61	119	11	47	1	23
2018-03-10 11:59:59	74	54	98	12	34	0.8	48
2018-03-10 12:59:59	83	52	116	10	30	0.8	61
2018-03-10 13:59:59	90	59	129	10	21	0.6	79
2018-03-10 14:59:59	83	60	116	10	21	0.6	89
2018-03-10 15:59:59	88	62	126	17	29	0.8	84
2018-03-10 16:59:59	87	64	122	22	27	0.8	84
2018-03-10 17:59:59	85	63	114	20	27	0.8	91
2018-03-10 18:59:59	84	57	117	21	35	1	88
2018-03-10 19:59:59	92	68	132	22	40	1.2	81
2018-03-10 20:59:59	95	70	140	24	68	1.4	46
2018-03-10 21:59:59	110	83	156	28	90	1.8	8
2018-03-10 22:59:59	124	94	166	24	82	1.8	6
2018-03-10 23:59:59	91	65	125	20	43	1.2	59
2018-03-11 00:59:59	109	82	144	20	38	1.3	50
2018-03-11 01:59:59	114	86	130	20	31	1.2	60
2018-03-11 02:59:59	109	82	124	21	30	1.1	60
2018-03-11 03:59:59	104	78	122	20	30	1.1	57
2018-03-11 04:59:59	102	76	119	17	32	1.1	50
2018-03-11 05:59:59	98	73	113	14	30	1	43
2018-03-11 06:59:59	84	62	102	12	26	1	41
2018-03-11 07:59:59	72	52	94	12	26	1	46
2018-03-11 08:59:59	83	61	98	12	50	1	18
2018-03-11 09:59:59	73	52	95	24	60	1.2	10
2018-03-11 10:59:59	114	86	160	18	58	2.4	29
2018-03-11 11:59:59	99	74	128	15	24	1	63
2018-03-11 12:59:59	84	62	89	16	18	0.8	82
2018-03-11 13:59:59	74	54	82	16	13	0.7	100
2018-03-11 14:59:59	67	48	80	15	12	0.6	112
2018-03-11 15:59:59	63	40	76	15	12	0.6	124
2018-03-11 16:59:59	62	40	74	14	10	0.6	126
2018-03-11 17:59:59	61	33	72	13	10	0.6	126
2018-03-11 18:59:59	62	29	73	12	13	0.6	122
2018-03-11 19:59:59	65	34	79	15	28	0.8	96
2018-03-11 20:59:59	70	41	89	17	36	0.8	86
2018-03-11 21:59:59	73	53	90	18	26	0.8	101
2018-03-11 22:59:59	69	49	88	16	21	0.8	98
2018-03-11 23:59:59	54	34	63	18	26	1	71
2018-03-12 00:59:59	79	58	98	15	28	0.9	88
2018-03-12 01:59:59	72	52	92	12	27	0.9	74
2018-03-12 02:59:59	68	44	86	12	26	0.8	72
2018-03-12 03:59:59	64	46	78	11	18	0.8	90
2018-03-12 04:59:59	58	36	66	16	14	0.7	88
2018-03-12 05:59:59	52	22	53	16	12	0.6	90
2018-03-12 06:59:59	40	17	40	10	11	0.6	89
2018-03-12 07:59:59	40	10	40	8	18	0.6	82
2018-03-12 08:59:59	32	10	32	10	38	0.8	48
2018-03-12 09:59:59	50	20	50	10	48	1	26
2018-03-12 10:59:59	55	24	60	11	36	0.8	48
2018-03-12 11:59:59	53	24	56	12	27	0.8	64
2018-03-12 12:59:59	51	30	52	14	20	0.8	82
2018-03-12 13:59:59	52	34	54	15	16	0.8	96
2018-03-12 14:59:59	50	33	50	14	12	0.6	102
2018-03-12 15:59:59	35	23	35	13	14	0.7	96
2018-03-12 16:59:59	34	20	34	14	16	0.8	94
2018-03-12 17:59:59	60	34	69	18	18	0.9	93
2018-03-12 18:59:59	44	23	44	22	24	1.1	88
2018-03-12 19:59:59	65	34	80	23	32	1.3	77
2018-03-12 20:59:59	59	39	68	20	34	1	62
2018-03-12 21:59:59	57	36	64	20	32	1	56
2018-03-12 22:59:59	51	28	52	21	30	1	48
2018-03-12 23:59:59	30	16	29	16	25	0.8	55
2018-03-13 00:59:59	34	16	34	16	18	1	56
2018-03-13 01:59:59	40	22	40	16	15	0.9	48
2018-03-13 02:59:59	42	16	42	20	19	0.8	42
2018-03-13 03:59:59	38	18	38	16	14	0.8	48
2018-03-13 04:59:59	32	20	32	14	12	0.8	54
2018-03-13 05:59:59	28	14	28	15	10	0.9	54
2018-03-13 06:59:59	30	14	30	14	18	1.2	36
2018-03-13 07:59:59	41	16	41	13	17	1.2	28
2018-03-13 08:59:59	34	16	34	12	18	0.8	29
2018-03-13 09:59:59	31	16	31	11	20	1	26
2018-03-13 10:59:59	24	14	24	12	24	1	20
2018-03-13 11:59:59	20	10	20	13	27	1.1	30
2018-03-13 12:59:59	26	18	20	13	21	1	40
2018-03-13 13:59:59	25	17	23	14	14	0.4	50
2018-03-13 14:59:59	28	19	26	14	15	0.3	53
2018-03-13 15:59:59	24	12	20	9	13	0.3	75
2018-03-13 16:59:59	23	6	14	14	15	0.3	72
2018-03-13 17:59:59	22	3	15	66	15	0.4	70
2018-03-13 18:59:59	20	10	13	12	20	0.5	62
2018-03-13 19:59:59	24	14	24	12	22	0.5	58
2018-03-13 20:59:59	19	10	16	10	22	0.4	58
2018-03-13 21:59:59	20	8	18	12	20	0.4	62
2018-03-13 22:59:59	21	8	16	12	18	0.4	65
2018-03-13 23:59:59	22	13	21	11	21	0.6	46
2018-03-14 00:59:59	17	8	15	14	22	0.6	52
2018-03-14 01:59:59	18	11	18	11	20	0.6	49
2018-03-14 02:59:59	24	16	24	10	29	0.6	39
2018-03-14 03:59:59	23	16	22	10	30	0.7	33
2018-03-14 04:59:59	31	19	31	15	20	0.7	40
2018-03-14 05:59:59	18	12	14	12	16	0.6	49
2018-03-14 06:59:59	23	16	18	14	19	0.6	45
2018-03-14 07:59:59	19	10	19	14	24	0.8	39
2018-03-14 08:59:59	29	18	29	12	34	0.8	22
2018-03-14 09:59:59	27	12	27	13	30	0.8	31
2018-03-14 10:59:59	26	18	26	14	33	0.8	29
2018-03-14 11:59:59	50	34	50	26	26	0.8	36
2018-03-14 12:59:59	44	28	44	29	16	0.8	58
2018-03-14 13:59:59	33	23	25	15	17	0.7	69
2018-03-14 14:59:59	34	15	34	17	18	0.8	75
2018-03-14 15:59:59	28	12	24	14	14	0.6	88
2018-03-14 16:59:59	30	6	19	8	10	0.4	93
2018-03-14 17:59:59	30	1	11	7	8	0.4	96
2018-03-14 18:59:59	30	2	9	6	11	0.4	94
2018-03-14 19:59:59	27	4	12	8	15	0.4	84
2018-03-14 20:59:59	20	8	18	8	21	0.5	64
2018-03-14 21:59:59	26	10	26	8	18	0.4	61
2018-03-14 22:59:59	26	13	26	8	17	0.5	51
2018-03-14 23:59:59	45	32	43	11	28	0.7	27
2018-03-15 00:59:59	26	18	17	9	14	0.5	40
2018-03-15 01:59:59	23	16	20	9	10	0.5	50
2018-03-15 02:59:59	18	12	18	9	10	0.4	50
2018-03-15 03:59:59	20	14	20	9	10	0.5	51
2018-03-15 04:59:59	22	15	16	8	9	0.4	54
2018-03-15 05:59:59	23	16	18	8	10	0.5	52
2018-03-15 06:59:59	29	20	22	10	16	0.6	44
2018-03-15 07:59:59	38	26	29	10	18	0.6	34
2018-03-15 08:59:59	52	36	41	12	28	0.6	18
2018-03-15 09:59:59	52	36	42	14	36	0.8	10
2018-03-15 10:59:59	59	42	52	15	38	0.8	20
2018-03-15 11:59:59	54	38	45	10	18	0.6	42
2018-03-15 12:59:59	38	26	32	9	12	0.6	62
2018-03-15 13:59:59	35	24	27	10	13	0.6	60
2018-03-15 14:59:59	35	24	33	9	12	0.6	60
2018-03-15 15:59:59	35	24	32	10	14	0.6	6
2018-03-15 16:59:59	40	28	38	9	14	0.5	62
2018-03-15 17:59:59	38	26	34	8	16	0.6	62
2018-03-15 18:59:59	46	32	46	9	24	0.6	54
2018-03-15 19:59:59	50	35	50	10	32	0.6	42
2018-03-15 20:59:59	55	36	59	11	38	0.8	32
2018-03-15 21:59:59	56	38	62	12	37	0.8	28
2018-03-15 22:59:59	59	42	62	12	44	0.8	18
2018-03-15 23:59:59	65	36	72	10	49	0.8	14
2018-03-16 00:59:59	64	46	77	12	47	1	8
2018-03-16 01:59:59	83	61	95	15	48	1.3	8
2018-03-16 02:59:59	79	58	88	12	40	1	21
2018-03-16 03:59:59	53	36	55	10	19	0.7	44
2018-03-16 04:59:59	45	31	41	12	23	0.7	36
2018-03-16 05:59:59	41	26	41	10	22	0.6	36
2018-03-16 06:59:59	40	28	34	10	19	0.7	41
2018-03-16 07:59:59	43	30	37	11	26	0.8	30
2018-03-16 08:59:59	52	36	45	10	38	1.2	14
2018-03-16 09:59:59	62	44	67	12	37	1.2	14
2018-03-16 10:59:59	64	46	64	12	36	1.2	18
2018-03-16 11:59:59	64	46	71	15	27	1	36
2018-03-16 12:59:59	59	42	66	36	26	1.1	54
2018-03-16 13:59:59	62	44	58	26	18	0.8	68
2018-03-16 14:59:59	43	27	43	12	13	0.6	78
2018-03-16 15:59:59	42	18	42	17	13	0.6	84
2018-03-16 16:59:59	43	14	43	10	9	0.4	96
2018-03-16 17:59:59	48	12	48	7	9	0.4	95
2018-03-16 18:59:59	48	10	48	7	10	0.4	92
2018-03-16 19:59:59	53	11	56	8	13	0.4	82
2018-03-16 20:59:59	55	14	60	8	19	0.4	70
2018-03-16 21:59:59	61	22	71	13	27	0.6	60
2018-03-16 22:59:59	66	28	82	10	31	0.6	52
2018-03-16 23:59:59	46	21	53	9	53	1.05	14
2018-03-17 00:59:59	74	32	98	8	62	1	4
2018-03-17 01:59:59	70	32	90	8	48	0.9	13
2018-03-17 02:59:59	59	25	68	8	30	0.6	37
2018-03-17 03:59:59	56	22	61	8	32	0.6	36
2018-03-17 04:59:59	52	18	54	8	30	0.6	29
2018-03-17 05:59:59	50	22	50	7	18	0.7	40
2018-03-17 06:59:59	48	18	48	6	19	0.6	34
2018-03-17 07:59:59	48	24	48	7	34	0.8	14
2018-03-17 08:59:59	54	24	58	8	46	0.9	8
2018-03-17 09:59:59	57	11	64	9	38	1	20
2018-03-17 10:59:59	46	24	46	8	16	0.6	49
2018-03-17 11:59:59	26	12	26	7	10	0.4	58
2018-03-17 12:59:59	22	12	22	7	8	0.4	66
2018-03-17 13:59:59	22	12	16	7	8	0.4	68
2018-03-17 14:59:59	22	9	22	7	9	0.4	68
2018-03-17 15:59:59	22	12	22	8	11	0.4	63
2018-03-17 16:59:59	29	10	29	7	12	0.4	66
2018-03-17 17:59:59	22	8	22	7	14	0.4	67
2018-03-17 18:59:59	20	6	13	6	16	0.4	64
2018-03-17 19:59:59	20	8	16	6	16	0.5	62
2018-03-17 20:59:59	17	4	10	6	24	0.6	52
2018-03-17 21:59:59	14	4	11	6	27	0.5	44
2018-03-17 22:59:59	20	10	0	11	40	0.6	26
2018-03-17 23:59:59	40	25	40	10	60	1.15	13
2018-03-18 00:59:59	29	20	22	8	17	0.6	43
2018-03-18 01:59:59	21	12	13	6	8	0.4	65
2018-03-18 02:59:59	22	6	8	6	9	0.4	70
2018-03-18 03:59:59	20	6	13	10	12	0.5	61
2018-03-18 04:59:59	24	10	12	8	8	0.4	76
2018-03-18 05:59:59	27	7	13	6	8	0.4	84
2018-03-18 06:59:59	26	3	16	8	8	0.4	82
2018-03-18 07:59:59	24	2	7	12	10	0.4	76
2018-03-18 08:59:59	25	6	13	8	12	0.4	77
2018-03-18 09:59:59	26	8	11	8	12	0.4	82
2018-03-18 10:59:59	24	4	9	6	18	0.4	76
2018-03-18 11:59:59	25	7	8	6	18	0.4	80
2018-03-18 12:59:59	28	6	15	6	17	0.4	88
2018-03-18 13:59:59	33	10	0	6	9	0.4	104
2018-03-18 14:59:59	33	10	10	8	10	0.4	104
2018-03-18 15:59:59	34	8	10	6	7	0.4	106
2018-03-18 16:59:59	33	6	10	6	7	0.4	104
2018-03-18 17:59:59	34	6	8	6	8	0.4	107
2018-03-18 18:59:59	34	4	10	6	8	0.4	108
2018-03-18 19:59:59	34	9	10	5	10	0.3	107
2018-03-18 20:59:59	27	10	12	6	26	0.4	84
2018-03-18 21:59:59	24	10	20	7	48	0.6	50
2018-03-18 22:59:59	43	25	43	13	65	0.9	26
2018-03-18 23:59:59	48	25	50	10	55	0.9	29
2018-03-19 00:59:59	61	36	71	8	68	1	4
2018-03-19 01:59:59	52	36	54	8	46	0.8	24
2018-03-19 02:59:59	35	21	35	11	26	0.6	58
2018-03-19 03:59:59	22	12	22	12	22	0.5	62
2018-03-19 04:59:59	20	12	20	10	22	0.5	56
2018-03-19 05:59:59	20	12	20	7	24	0.7	42
2018-03-19 06:59:59	33	23	28	7	34	1.1	24
2018-03-19 07:59:59	52	36	48	8	40	1.4	12
2018-03-19 08:59:59	50	35	46	7	42	1.2	10
2018-03-19 09:59:59	44	30	44	8	42	1.2	13
2018-03-19 10:59:59	41	26	41	9	38	1.2	28
2018-03-19 11:59:59	53	37	48	10	23	0.8	48
2018-03-19 12:59:59	54	38	44	10	20	0.8	60
2018-03-19 13:59:59	54	38	46	14	25	0.8	68
2018-03-19 14:59:59	59	42	56	20	26	0.8	100
2018-03-19 15:59:59	57	40	52	22	21	0.8	124
2018-03-19 16:59:59	45	31	42	18	15	0.8	114
2018-03-19 17:59:59	36	20	31	12	13	0.6	114
2018-03-19 18:59:59	35	14	22	11	14	0.6	111
2018-03-19 19:59:59	31	12	26	8	19	0.6	98
2018-03-19 20:59:59	27	10	25	8	24	0.6	86
2018-03-19 21:59:59	32	12	32	8	31	0.6	72
2018-03-19 22:59:59	35	13	35	9	35	0.6	61
2018-03-19 23:59:59	73	47	71	13	50	0.9	45
2018-03-20 00:59:59	52	20	54	10	46	0.7	37
2018-03-20 01:59:59	50	24	50	11	46	0.8	34
2018-03-20 02:59:59	46	32	46	12	59	1.2	9
2018-03-20 03:59:59	49	34	48	12	46	1	23
2018-03-20 04:59:59	46	26	46	10	33	0.9	33
2018-03-20 05:59:59	42	28	42	10	25	0.8	48
2018-03-20 06:59:59	38	26	37	10	24	0.8	48
2018-03-20 07:59:59	50	32	50	12	28	1	38
2018-03-20 08:59:59	52	36	50	8	34	1	18
2018-03-20 09:59:59	59	42	57	10	40	1.1	18
2018-03-20 10:59:59	57	40	60	12	33	0.9	47
2018-03-20 11:59:59	48	33	46	10	19	0.6	78
2018-03-20 12:59:59	40	28	40	13	18	0.8	84
2018-03-20 13:59:59	52	35	53	14	30	0.8	78
2018-03-20 14:59:59	77	56	82	15	32	1.4	104
2018-03-20 15:59:59	92	68	112	19	39	2.1	121
2018-03-20 16:59:59	88	65	96	24	32	1.2	115
2018-03-20 17:59:59	69	50	84	21	28	1	110
2018-03-20 18:59:59	69	50	80	23	31	0.9	114
2018-03-20 19:59:59	82	60	87	28	40	1	119
2018-03-20 20:59:59	93	69	100	22	54	1	98
2018-03-20 21:59:59	102	76	114	18	58	1	78
2018-03-20 22:59:59	102	76	108	18	52	1.1	70
2018-03-20 23:59:59	91	68	94	13	62	0.9	37
2018-03-21 00:59:59	107	80	110	23	54	1.1	40
2018-03-21 01:59:59	92	68	92	26	33	1	47
2018-03-21 02:59:59	68	49	66	12	36	0.8	40
2018-03-21 03:59:59	69	50	64	13	47	1	26
2018-03-21 04:59:59	80	59	73	12	50	1.1	16
2018-03-21 05:59:59	82	60	74	10	46	1.1	10
2018-03-21 06:59:59	69	50	66	9	32	0.8	20
2018-03-21 07:59:59	52	36	50	10	28	0.7	22
2018-03-21 08:59:59	59	42	59	11	35	1	16
2018-03-21 09:59:59	67	48	70	12	30	0.8	32
2018-03-21 10:59:59	52	36	53	10	19	0.6	48
2018-03-21 11:59:59	47	28	47	10	15	0.6	56
2018-03-21 12:59:59	46	32	44	16	16	0.6	62
2018-03-21 13:59:59	54	38	46	22	16	0.7	81
2018-03-21 14:59:59	52	36	50	20	15	0.6	90
2018-03-21 15:59:59	42	28	42	14	12	0.6	108
2018-03-21 16:59:59	40	28	36	11	10	0.6	118
2018-03-21 17:59:59	40	26	40	10	12	0.5	126
2018-03-21 18:59:59	43	30	37	12	13	0.5	128
2018-03-21 19:59:59	42	26	42	12	19	0.6	118
2018-03-21 20:59:59	52	36	51	11	32	0.6	88
2018-03-21 21:59:59	54	33	58	12	46	0.7	68
2018-03-21 22:59:59	60	40	70	12	72	1	28
2018-03-21 23:59:59	84	60	108	11	78	1.1	19
2018-03-22 00:59:59	70	49	90	10	62	0.8	33
2018-03-22 01:59:59	62	44	72	10	52	0.7	41
2018-03-22 02:59:59	59	42	68	12	48	0.8	34
2018-03-22 03:59:59	67	48	70	10	38	0.8	36
2018-03-22 04:59:59	73	53	74	9	30	0.8	42
2018-03-22 05:59:59	74	54	74	12	26	0.8	50
2018-03-22 06:59:59	82	60	72	12	27	0.8	46
2018-03-22 07:59:59	74	54	68	14	32	0.8	44
2018-03-22 08:59:59	77	56	74	14	50	1	28
2018-03-22 09:59:59	78	57	78	18	58	1.2	24
2018-03-22 10:59:59	80	59	90	19	42	1	58
2018-03-22 11:59:59	97	72	100	22	27	0.9	96
2018-03-22 12:59:59	97	72	116	30	24	1	116
2018-03-22 13:59:59	0	0	0	0	0	0	0
2018-03-22 14:59:59	92	68	91	26	21	0.8	133
2018-03-22 15:59:59	77	56	84	18	16	0.6	142
2018-03-22 16:59:59	64	46	68	16	15	0.6	136
2018-03-22 17:59:59	59	42	64	16	16	0.6	144
2018-03-22 18:59:59	55	33	60	16	16	0.6	141
2018-03-22 19:59:59	55	30	59	14	22	0.6	128
2018-03-22 20:59:59	54	26	58	10	48	0.6	78
2018-03-22 21:59:59	62	32	74	10	76	0.8	34
2018-03-22 22:59:59	72	40	94	12	95	1.2	8
2018-03-22 23:59:59	72	48	94	11	57	1	54
2018-03-23 00:59:59	89	56	128	11	85	1.4	0
2018-03-23 01:59:59	82	60	106	12	56	0.8	36
2018-03-23 02:59:59	69	50	78	14	39	0.8	64
2018-03-23 03:59:59	72	52	76	13	41	0.8	58
2018-03-23 04:59:59	69	50	72	12	40	0.8	54
2018-03-23 05:59:59	67	48	68	11	30	0.6	70
2018-03-23 06:59:59	62	44	65	10	32	0.6	66
2018-03-23 07:59:59	64	46	62	10	35	0.8	51
2018-03-23 08:59:59	59	42	68	9	58	0.9	18
2018-03-23 09:59:59	74	54	88	10	71	1.4	6
2018-03-23 10:59:59	75	55	98	14	68	1.2	34
2018-03-23 11:59:59	73	53	94	20	34	0.8	97
2018-03-23 12:59:59	78	57	86	18	23	0.8	108
2018-03-23 13:59:59	77	56	82	16	18	0.6	122
2018-03-23 14:59:59	69	50	70	16	16	0.6	136
2018-03-23 15:59:59	77	56	73	20	16	0.7	145
2018-03-23 16:59:59	74	54	70	18	15	0.7	148
2018-03-23 17:59:59	57	34	63	12	12	0.6	152
2018-03-23 18:59:59	53	28	55	10	15	0.4	152
2018-03-23 19:59:59	55	28	60	8	20	0.4	134
2018-03-23 20:59:59	56	26	62	8	41	0.6	86
2018-03-23 21:59:59	56	30	62	9	36	0.6	80
2018-03-23 22:59:59	55	30	60	10	24	0.6	104
2018-03-23 23:59:59	80	47	111	12	41	0.9	65
2018-03-24 00:59:59	57	40	64	10	18	0.6	86
2018-03-24 01:59:59	58	41	62	12	20	0.6	81
2018-03-24 02:59:59	52	33	53	14	20	0.6	80
2018-03-24 03:59:59	48	26	48	12	24	0.6	70
2018-03-24 04:59:59	46	26	46	9	20	0.4	68
2018-03-24 05:59:59	45	26	45	8	20	0.5	66
2018-03-24 06:59:59	45	30	45	8	26	0.6	50
2018-03-24 07:59:59	54	30	58	8	39	0.7	30
2018-03-24 08:59:59	46	39	61	10	56	1.2	9
2018-03-24 09:59:59	57	36	64	10	49	0.8	25
2018-03-24 10:59:59	54	32	58	12	48	0.9	43
2018-03-24 11:59:59	56	21	62	12	28	0.6	79
2018-03-24 12:59:59	64	31	78	15	21	0.4	96
2018-03-24 13:59:59	66	36	82	16	23	0.5	94
2018-03-24 14:59:59	71	34	91	18	24	0.8	106
2018-03-24 15:59:59	70	30	89	14	19	0.6	115
2018-03-24 16:59:59	68	26	86	27	30	0.8	106
2018-03-24 17:59:59	76	34	101	34	31	0.8	110
2018-03-24 18:59:59	75	38	100	28	30	0.7	112
2018-03-24 19:59:59	73	34	96	20	32	0.6	100
2018-03-24 20:59:59	82	32	114	22	72	1	42
2018-03-24 21:59:59	95	43	140	26	94	1.2	10
2018-03-24 22:59:59	103	48	155	20	90	1.5	11
2018-03-24 23:59:59	86	40	121	12	47	0.9	40
2018-03-25 00:59:59	353	82	462	7	12	0.4	77
2018-03-25 01:59:59	500	178	1336	6	8	0.3	78
2018-03-25 02:59:59	500	148	121	6	11	0.4	70
2018-03-25 03:59:59	235	36	374	6	11	0.3	72
2018-03-25 04:59:59	118	22	186	6	12	0.4	70
2018-03-25 05:59:59	139	28	228	7	14	0.4	61
2018-03-25 06:59:59	500	254	1018	13	9	0.4	79
2018-03-25 07:59:59	500	160	872	6	10	0.3	89
2018-03-25 08:59:59	256	58	382	6	12	0.4	96
2018-03-25 09:59:59	129	32	208	6	16	0.4	87
2018-03-25 10:59:59	119	34	187	8	16	0.4	90
2018-03-25 11:59:59	109	30	168	8	16	0.5	93
2018-03-25 12:59:59	123	33	195	8	18	0.6	90
2018-03-25 13:59:59	150	46	250	8	17	0.5	94
2018-03-25 14:59:59	145	43	239	13	16	0.4	98
2018-03-25 15:59:59	108	32	166	14	15	0.5	116
2018-03-25 16:59:59	86	26	121	16	14	0.5	114
2018-03-25 17:59:59	71	22	91	9	12	0.4	104
2018-03-25 18:59:59	60	22	70	14	17	0.6	94
2018-03-25 19:59:59	65	14	79	12	22	0.6	88
2018-03-25 20:59:59	67	21	84	8	24	0.6	77
2018-03-25 21:59:59	69	20	87	8	40	0.6	52
2018-03-25 22:59:59	69	23	88	14	42	0.6	44
2018-03-25 23:59:59	79	29	107	12	44	0.7	41
2018-03-26 00:59:59	58	18	66	34	28	0.6	52
2018-03-26 01:59:59	73	30	96	8	20	0.6	34
2018-03-26 02:59:59	84	28	118	7	14	0.4	42
2018-03-26 03:59:59	85	22	120	7	14	0.4	48
2018-03-26 04:59:59	84	22	118	14	24	0.6	38
2018-03-26 05:59:59	95	26	140	12	32	0.7	34
2018-03-26 06:59:59	95	32	140	10	26	0.6	57
2018-03-26 07:59:59	85	28	120	8	23	0.6	63
2018-03-26 08:59:59	86	34	122	10	16	0.6	80
2018-03-26 09:59:59	77	30	103	9	10	0.4	95
2018-03-26 10:59:59	65	23	80	13	12	0.6	102
2018-03-26 11:59:59	68	16	85	60	14	0.4	102
2018-03-26 12:59:59	71	25	91	10	15	0.5	98
2018-03-26 13:59:59	70	24	89	12	19	0.8	102
2018-03-26 14:59:59	72	28	94	10	18	0.6	104
2018-03-26 15:59:59	53	28	56	12	34	0.6	78
2018-03-26 16:59:59	79	38	108	13	58	0.8	88
2018-03-26 17:59:59	92	44	133	24	48	0.8	50
2018-03-26 18:59:59	91	39	132	16	44	0.8	47
2018-03-26 19:59:59	0	0	0	0	0	0	0
2018-03-26 20:59:59	0	0	0	0	0	0	0
2018-03-26 21:59:59	0	0	0	0	0	0	0
2018-03-26 22:59:59	0	0	0	0	0	0	0
2018-03-26 23:59:59	68	28	89	10	43	0.7	43
2018-03-27 00:59:59	96	38	142	10	34	0.6	55
2018-03-27 01:59:59	87	28	124	10	31	0.6	53
2018-03-27 02:59:59	91	28	132	9	24	0.5	61
2018-03-27 03:59:59	106	32	162	8	14	0.5	73
2018-03-27 04:59:59	106	31	162	12	11	0.4	83
2018-03-27 05:59:59	91	26	132	7	13	0.4	70
2018-03-27 06:59:59	75	23	99	6	9	0.4	85
2018-03-27 07:59:59	52	21	54	6	14	0.4	73
2018-03-27 08:59:59	50	19	50	8	24	0.4	54
2018-03-27 09:59:59	52	22	54	10	22	0.4	58
2018-03-27 10:59:59	53	20	56	8	18	0.4	70
2018-03-27 11:59:59	28	15	28	8	17	0.4	76
2018-03-27 12:59:59	47	17	47	12	19	0.5	76
2018-03-27 13:59:59	43	30	39	10	16	0.5	88
2018-03-27 14:59:59	40	17	40	8	12	0.4	98
2018-03-27 15:59:59	38	6	38	8	10	0.4	102
2018-03-27 16:59:59	33	7	28	8	9	0.4	104
2018-03-27 17:59:59	34	6	28	8	10	0.4	106
2018-03-27 18:59:59	33	8	24	8	14	0.4	104
2018-03-27 19:59:59	34	6	34	10	20	0.6	94
2018-03-27 20:59:59	36	10	36	10	26	0.6	78
2018-03-27 21:59:59	34	12	34	8	24	0.5	74
2018-03-27 22:59:59	40	15	40	10	26	0.6	66
2018-03-27 23:59:59	55	23	63	8	44	0.7	43
2018-03-28 00:59:59	31	20	31	10	29	0.6	56
2018-03-28 01:59:59	43	20	43	10	38	0.7	48
2018-03-28 02:59:59	54	22	58	10	42	0.6	40
2018-03-28 03:59:59	48	21	48	8	26	0.6	58
2018-03-28 04:59:59	42	21	42	8	31	0.7	39
2018-03-28 05:59:59	52	21	53	10	20	0.7	37
2018-03-28 06:59:59	44	24	44	10	17	0.6	38
2018-03-28 07:59:59	44	20	44	10	18	0.6	39
2018-03-28 08:59:59	36	22	36	13	20	0.6	38
2018-03-28 09:59:59	41	22	41	14	36	0.9	22
2018-03-28 10:59:59	50	26	50	15	31	0.8	32
2018-03-28 11:59:59	51	22	52	14	23	0.8	42
2018-03-28 12:59:59	51	29	52	14	22	0.8	56
2018-03-28 13:59:59	53	29	56	13	21	0.6	72
2018-03-28 14:59:59	52	24	53	13	16	0.6	88
2018-03-28 15:59:59	51	21	51	15	15	0.6	93
2018-03-28 16:59:59	51	20	52	12	13	0.6	96
2018-03-28 17:59:59	41	16	41	12	10	0.6	106
2018-03-28 18:59:59	34	14	34	10	12	1.5	104
2018-03-28 19:59:59	39	12	39	10	22	0.6	89
2018-03-28 20:59:59	47	15	47	8	28	0.6	84
2018-03-28 21:59:59	55	21	60	8	48	0.6	50
2018-03-28 22:59:59	60	22	70	10	50	0.7	44
2018-03-28 23:59:59	78	46	106	17	65	1	24
2018-03-29 00:59:59	70	40	90	12	28	0.8	58
2018-03-29 01:59:59	57	40	64	11	20	0.8	68
2018-03-29 02:59:59	44	30	44	10	20	0.7	66
2018-03-29 03:59:59	35	23	35	10	15	0.6	72
2018-03-29 04:59:59	28	18	28	9	15	0.6	66
2018-03-29 05:59:59	30	16	30	9	20	0.8	54
2018-03-29 06:59:59	27	18	27	9	31	0.7	41
2018-03-29 07:59:59	30	18	30	9	35	0.7	39
2018-03-29 08:59:59	32	16	32	10	41	0.8	37
2018-03-29 09:59:59	44	26	44	12	44	0.9	35
2018-03-29 10:59:59	52	24	54	14	28	0.8	64
2018-03-29 11:59:59	46	23	46	12	14	0.6	86
2018-03-29 12:59:59	36	17	36	12	12	0.6	102
2018-03-29 13:59:59	38	23	38	15	13	0.7	108
2018-03-29 14:59:59	48	28	48	12	12	0.7	112
2018-03-29 15:59:59	50	34	50	12	12	0.6	118
2018-03-29 16:59:59	51	30	52	8	16	0.6	115
2018-03-29 17:59:59	46	27	46	8	8	0.5	119
2018-03-29 18:59:59	51	22	51	10	11	0.5	115
2018-03-29 19:59:59	53	25	55	10	23	0.6	104
2018-03-29 20:59:59	63	36	76	12	53	1.2	64
2018-03-29 21:59:59	76	52	102	16	84	1.2	31
2018-03-29 22:59:59	88	62	125	20	86	1.2	12
2018-03-29 23:59:59	75	42	100	25	48	0.9	61
2018-03-30 00:59:59	81	58	112	18	74	1.2	62
2018-03-30 01:59:59	83	61	111	14	62	1.1	66
2018-03-30 02:59:59	92	68	111	12	67	1.4	67
2018-03-30 03:59:59	83	61	102	10	40	0.9	68
2018-03-30 04:59:59	61	38	72	10	18	0.6	68
2018-03-30 05:59:59	40	22	40	10	11	0.5	62
2018-03-30 06:59:59	28	16	28	9	14	0.5	59
2018-03-30 07:59:59	32	12	32	10	18	0.5	59
2018-03-30 08:59:59	38	22	38	12	24	0.6	48
2018-03-30 09:59:59	39	23	39	13	37	0.8	37
2018-03-30 10:59:59	37	24	37	12	28	0.6	44
2018-03-30 11:59:59	50	24	50	12	35	0.8	53
2018-03-30 12:59:59	64	31	78	24	25	0.6	62
2018-03-30 13:59:59	62	31	74	15	15	0.5	72
2018-03-30 14:59:59	52	22	53	11	11	0.5	80
2018-03-30 15:59:59	46	23	46	11	9	0.4	87
2018-03-30 16:59:59	40	14	40	15	8	0.4	89
2018-03-30 17:59:59	40	10	33	10	11	0.4	89
2018-03-30 18:59:59	40	12	39	8	12	0.4	85
2018-03-30 19:59:59	48	15	48	8	18	0.4	79
2018-03-30 20:59:59	60	16	70	9	24	0.5	64
2018-03-30 21:59:59	62	20	73	14	22	0.4	61
2018-03-30 22:59:59	62	20	74	22	21	0.5	56
2018-03-30 23:59:59	81	31	113	19	25	0.6	67
2018-03-31 00:59:59	63	30	76	22	36	0.7	44
2018-03-31 01:59:59	65	30	80	14	46	0.7	30
2018-03-31 02:59:59	63	30	76	12	42	0.8	38
2018-03-31 03:59:59	62	30	74	12	36	0.8	41
2018-03-31 04:59:59	58	30	65	10	27	0.8	41
2018-03-31 05:59:59	56	26	62	10	32	0.8	32
2018-03-31 06:59:59	56	34	62	12	22	0.6	54
2018-03-31 07:59:59	53	26	56	12	20	0.6	58
2018-03-31 08:59:59	54	23	58	17	41	0.8	41
2018-03-31 09:59:59	58	26	66	17	64	1	24
2018-03-31 10:59:59	63	28	76	14	48	0.8	50
2018-03-31 11:59:59	59	24	68	11	28	0.6	76
2018-03-31 12:59:59	63	33	75	14	36	1	92
2018-03-31 13:59:59	79	53	108	18	38	1.4	116
2018-03-31 14:59:59	82	60	112	16	32	0	127
2018-03-31 15:59:59	122	63	194	19	34	1.2	196
2018-03-31 16:59:59	89	55	127	34	35	0.5	163
2018-03-31 17:59:59	107	70	163	66	48	0.4	132
2018-03-31 18:59:59	94	60	138	64	54	0.2	96
2018-03-31 19:59:59	86	46	121	18	37	0.6	104
2018-03-31 20:59:59	78	34	106	14	72	0.8	57
2018-03-31 21:59:59	98	50	146	18	97	1.2	26
2018-03-31 22:59:59	112	56	173	12	35	0.7	67

## Sheet: 四月
时间	AQI	PM2.5	PM10	SO2	NO2	CO	O3
2018-04-01	66	24	82	11	19	0.5	79
2018-04-01 01:00:00	88	32	126	11	34	0.7	55
2018-04-01 01:59:59	79	41	108	11	37	0.7	50
2018-04-01 02:59:59	80	49	109	11	44	0.8	39
2018-04-01 03:59:59	72	36	84	12	42	0.7	40
2018-04-01 04:59:59	64	34	77	23	31	0.6	49
2018-04-01 05:59:59	56	32	62	17	22	0.6	53
2018-04-01 06:59:59	53	24	56	15	20	0.6	55
2018-04-01 07:59:59	54	25	58	18	22	0.6	42
2018-04-01 08:59:59	52	18	54	10	14	0.4	40
2018-04-01 09:59:59	45	14	45	8	13	0.4	52
2018-04-01 10:59:59	48	7	48	10	17	0.4	52
2018-04-01 11:59:59	41	6	41	8	12	0.4	64
2018-04-01 12:59:59	26	5	26	8	13	0.4	70
2018-04-01 13:59:59	26	10	26	10	14	0.4	68
2018-04-01 14:59:59	25	8	20	8	10	0.4	78
2018-04-01 15:59:59	24	11	20	8	11	0.4	76
2018-04-01 16:59:59	23	11	20	14	13	0.4	72
2018-04-01 17:59:59	22	11	18	13	14	0.5	70
2018-04-01 18:59:59	19	13	15	8	22	0.4	59
2018-04-01 19:59:59	22	15	18	8	36	0.6	44
2018-04-01 20:59:59	22	12	22	8	32	0.6	65
2018-04-01 21:59:59	28	9	14	7	16	0.4	88
2018-04-01 22:59:59	27	8	6	8	12	0.4	86
2018-04-01 23:59:59	45	24	39	9	32	0.6	57
2018-04-02 00:59:59	29	6	15	8	10	0.4	92
2018-04-02 01:59:59	30	2	8	8	7	0.4	94
2018-04-02 02:59:59	0	0	0	0	0	0	0
2018-04-02 03:59:59	0	0	0	0	0	0	0
2018-04-02 04:59:59	0	0	0	0	0	0	0
2018-04-02 05:59:59	0	0	0	0	0	0	0
2018-04-02 06:59:59	0	0	0	0	0	0	0
2018-04-02 07:59:59	23	16	20	10	11	0.5	57
2018-04-02 08:59:59	18	6	12	10	14	0.4	55
2018-04-02 09:59:59	17	8	17	12	20	0.6	52
2018-04-02 10:59:59	20	9	20	11	16	0.5	62
2018-04-02 11:59:59	20	8	20	13	16	0.5	64
2018-04-02 12:59:59	21	10	20	13	16	0.6	66
2018-04-02 13:59:59	29	20	28	13	16	0.6	64
2018-04-02 14:59:59	46	28	46	11	16	0.6	60
2018-04-02 15:59:59	44	25	44	14	20	0.6	62
2018-04-02 16:59:59	46	28	46	9	15	0.6	66
2018-04-02 17:59:59	44	30	44	7	13	0.4	73
2018-04-02 18:59:59	49	34	42	7	18	0.6	70
2018-04-02 19:59:59	46	32	46	8	22	0.6	65
2018-04-02 20:59:59	57	40	58	12	24	0.6	59
2018-04-02 21:59:59	52	33	54	8	35	0.6	39
2018-04-02 22:59:59	59	37	68	9	55	0.8	18
2018-04-02 23:59:59	44	25	49	11	34	0.6	45
2018-04-03 00:59:59	52	26	54	9	44	0.6	38
2018-04-03 01:59:59	36	18	36	8	30	0.5	50
2018-04-03 02:59:59	40	20	40	8	40	0.8	24
2018-04-03 03:59:59	45	30	45	8	38	0.8	18
2018-04-03 04:59:59	50	32	50	8	38	0.8	14
2018-04-03 05:59:59	52	36	50	8	28	0.8	24
2018-04-03 06:59:59	57	40	50	8	28	0.8	22
2018-04-03 07:59:59	65	47	56	10	30	0.8	20
2018-04-03 08:59:59	63	45	58	9	30	0.8	24
2018-04-03 09:59:59	70	51	70	8	26	0.7	33
2018-04-03 10:59:59	83	61	78	8	25	0.7	38
2018-04-03 11:59:59	87	64	76	9	20	0.6	54
2018-04-03 12:59:59	69	50	72	11	15	0.6	66
2018-04-03 13:59:59	67	48	62	12	15	0.6	89
2018-04-03 14:59:59	52	36	44	16	12	0.5	98
2018-04-03 15:59:59	35	24	30	17	12	0.5	95
2018-04-03 16:59:59	38	26	34	10	11	0.4	98
2018-04-03 17:59:59	31	18	30	8	10	0.4	98
2018-04-03 18:59:59	32	17	11	8	12	0.4	100
2018-04-03 19:59:59	37	18	37	7	12	0.4	87
2018-04-03 20:59:59	30	14	30	7	12	0.4	78
2018-04-03 21:59:59	34	14	34	8	16	0.4	66
2018-04-03 22:59:59	33	12	33	8	16	0.4	94
2018-04-03 23:59:59	42	13	45	11	13	0.4	71
2018-04-04 00:59:59	24	10	21	7	10	0.4	74
2018-04-04 01:59:59	28	19	22	8	9	0.4	76
2018-04-04 02:59:59	23	8	18	8	8	0.4	72
2018-04-04 03:59:59	22	10	20	8	8	0.4	70
2018-04-04 04:59:59	22	11	22	8	12	0.4	66
2018-04-04 05:59:59	24	8	24	8	8	0.4	69
2018-04-04 06:59:59	22	12	17	8	8	0.4	68
2018-04-04 07:59:59	21	8	18	8	10	0.4	66
2018-04-04 08:59:59	19	10	19	8	22	0.4	54
2018-04-04 09:59:59	28	16	28	8	20	0.4	68
2018-04-04 10:59:59	38	10	38	10	20	0.6	78
2018-04-04 11:59:59	48	15	48	11	20	0.6	78
2018-04-04 12:59:59	49	23	49	11	18	0.5	82
2018-04-04 13:59:59	48	26	48	10	15	0.5	92
2018-04-04 14:59:59	38	16	38	8	6	0.3	104
2018-04-04 15:59:59	35	11	26	8	6	0.3	112
2018-04-04 16:59:59	36	14	24	8	8	0.4	114
2018-04-04 17:59:59	37	10	29	8	10	0.4	118
2018-04-04 18:59:59	38	15	29	8	12	0.4	120
2018-04-04 19:59:59	36	18	32	10	15	0.4	114
2018-04-04 20:59:59	42	14	42	12	21	0.4	102
2018-04-04 21:59:59	48	14	48	9	22	0.4	93
2018-04-04 22:59:59	52	13	54	14	20	0.4	82
2018-04-04 23:59:59	62	21	75	9	28	0.55	57
2018-04-05 00:59:59	48	8	48	8	12	0.4	74
2018-04-05 01:59:59	36	8	36	10	13	0.4	76
2018-04-05 02:59:59	26	13	26	8	11	0.4	80
2018-04-05 04:00:00	26	10	26	12	12	0.4	74
2018-04-05 05:00:00	32	14	32	12	14	0.5	74
2018-04-05 06:00:00	34	18	34	13	16	0.6	62
2018-04-05 07:00:01	36	17	36	14	24	0.7	45
2018-04-05 08:00:01	46	26	46	21	28	0.8	36
2018-04-05 09:00:02	52	28	54	20	34	1	31
2018-04-05 10:00:02	52	23	54	18	27	0.8	54
2018-04-05 11:00:03	51	24	51	11	21	0.6	72
2018-04-05 12:00:03	45	18	45	9	14	0.4	86
2018-04-05 13:00:04	32	22	32	12	9	0.4	98
2018-04-05 14:00:04	38	17	38	20	10	0.6	98
2018-04-05 15:00:05	48	17	48	10	8	0.4	108
2018-04-05 16:00:05	59	14	68	12	9	0.5	110
2018-04-05 17:00:06	71	14	92	12	9	0.5	111
2018-04-05 18:00:06	70	12	89	10	9	0.5	115
2018-04-05 19:00:07	62	11	74	8	8	0.4	114
2018-04-05 20:00:07	59	10	68	7	11	0.4	108
2018-04-05 21:00:08	60	15	70	7	20	0.4	92
2018-04-05 22:00:08	67	16	84	9	29	0.4	74
2018-04-05 23:00:09	68	18	86	8	28	0.4	70
2018-04-06 00:00:09	82	37	114	11	56	0.85	35
2018-04-06 01:00:10	71	32	92	11	55	0.8	19
2018-04-06 02:00:10	70	28	90	10	41	0.6	33
2018-04-06 03:00:11	62	26	74	10	32	0.6	47
2018-04-06 04:00:11	56	23	62	10	20	0.5	66
2018-04-06 05:00:12	48	17	48	10	20	0.5	62
2018-04-06 06:00:12	52	16	54	10	32	0.6	36
2018-04-06 07:00:13	57	23	64	10	28	0.6	44
2018-04-06 08:00:13	55	23	60	10	40	0.7	28
2018-04-06 09:00:14	53	18	56	10	46	0.8	28
2018-04-06 10:00:14	58	24	66	10	40	0.8	36
2018-04-06 11:00:15	62	26	73	12	40	0.8	44
2018-04-06 12:00:15	63	32	76	12	30	0.6	72
2018-04-06 13:00:16	56	32	62	16	16	0.5	120
2018-04-06 14:00:16	58	28	66	12	12	0.5	130
2018-04-06 15:00:17	55	24	60	10	11	0.4	136
2018-04-06 16:00:17	60	30	70	10	11	0.4	140
2018-04-06 17:00:18	69	27	88	11	15	0.6	134
2018-04-06 18:00:18	71	32	92	12	17	0.6	128
2018-04-06 19:00:19	76	33	102	18	20	0.8	126
2018-04-06 20:00:19	84	36	118	23	26	0.7	114
2018-04-06 21:00:20	86	32	122	18	31	0.6	100
2018-04-06 22:00:20	86	38	122	14	40	0.6	79
2018-04-06 23:00:21	89	38	127	16	62	0.8	46
2018-04-07 00:00:21	99	54	148	12	65	1	36
2018-04-07 01:00:22	97	54	144	11	71	1	24
2018-04-07 02:00:22	94	56	137	12	47	0.8	48
2018-04-07 03:00:23	83	38	115	12	26	0.6	75
2018-04-07 04:00:23	75	39	99	11	20	0.6	79
2018-04-07 05:00:24	72	34	94	11	17	0.6	83
2018-04-07 06:00:24	72	32	93	11	14	0.5	92
2018-04-07 07:00:25	71	36	92	11	13	0.5	94
2018-04-07 08:00:25	71	32	91	10	27	0.6	72
2018-04-07 09:00:26	74	36	98	10	59	0.8	27
2018-04-07 10:00:26	81	42	112	12	58	0.8	37
2018-04-07 11:00:27	79	38	108	18	23	0.6	98
2018-04-07 12:00:27	75	34	100	14	16	0.5	113
2018-04-07 13:00:28	78	38	106	12	12	0.5	129
2018-04-07 14:00:28	80	42	110	12	11	0.5	134
2018-04-07 15:00:29	86	47	122	14	12	0.5	144
2018-04-07 16:00:29	88	43	126	16	11	0.5	156
2018-04-07 17:00:30	89	46	127	13	12	0.5	162
2018-04-07 18:00:30	86	43	122	11	12	0.5	151
2018-04-07 19:00:31	85	36	120	10	14	0.5	142
2018-04-07 20:00:31	88	32	126	11	18	0.5	130
2018-04-07 21:00:32	91	30	131	12	30	0.5	106
2018-04-07 22:00:32	94	42	137	13	42	0.6	84
2018-04-07 23:00:33	95	41	140	16	60	0.8	53
2018-04-08 00:00:33	60	34	86	10	42	0.8	49
2018-04-08 01:00:34	99	48	147	10	32	0.6	79
2018-04-08 02:00:34	87	40	124	11	17	0.5	100
2018-04-08 03:00:35	81	36	112	16	18	0.6	98
2018-04-08 04:00:35	80	34	109	10	16	0.5	104
2018-04-08 05:00:36	78	38	106	9	14	0.5	104
2018-04-08 06:00:36	76	38	102	10	12	0.5	100
2018-04-08 07:00:37	72	30	94	8	9	0.4	90
2018-04-08 08:00:37	66	28	82	10	13	0.5	78
2018-04-08 09:00:38	65	28	80	10	23	0.6	65
2018-04-08 10:00:38	65	34	79	12	21	0.6	70
2018-04-08 11:00:39	67	29	84	10	16	0.4	77
2018-04-08 12:00:39	73	22	96	9	12	0.4	80
2018-04-08 13:00:40	75	31	100	9	14	0.4	68
2018-04-08 14:00:40	68	33	86	10	12	0.4	62
2018-04-08 15:00:41	46	26	46	10	12	0.4	62
2018-04-08 16:00:41	29	20	28	10	12	0.4	66
2018-04-08 17:00:42	22	10	14	10	10	0.4	68
2018-04-08 18:00:42	20	10	16	10	14	0.4	62
2018-04-08 19:00:43	21	13	18	10	14	0.4	66
2018-04-08 20:00:43	22	11	21	9	14	0.4	70
2018-04-08 21:00:44	22	4	22	8	15	0.4	68
2018-04-08 22:00:44	19	8	14	8	21	0.4	58
2018-04-08 23:00:45	19	8	12	8	19	0.4	58
2018-04-09 00:00:45	34	14	33	8	27	0.6	52
2018-04-09 01:00:46	21	12	21	8	14	0.4	66
2018-04-09 02:00:46	23	10	9	8	7	0.4	72
2018-04-09 03:00:47	24	4	3	6	8	0.4	74
2018-04-09 04:00:47	24	4	6	6	6	0.4	76
2018-04-09 05:00:48	21	4	7	6	8	0.4	67
2018-04-09 06:00:48	18	1	6	6	11	0.4	56
2018-04-09 07:00:49	17	4	8	8	14	0.4	52
2018-04-09 08:00:49	18	2	6	8	16	0.4	56
2018-04-09 09:00:49	15	8	14	8	28	0.5	48
2018-04-09 10:00:50	17	10	16	8	29	0.6	53
2018-04-09 11:00:50	25	8	18	8	16	0.4	78
2018-04-09 12:00:51	29	8	18	8	10	0.4	92
2018-04-09 13:00:51	30	3	23	10	8	0.3	95
2018-04-09 14:00:52	30	11	22	7	8	0.4	96
2018-04-09 15:00:52	35	8	17	8	8	0.4	111
2018-04-09 16:00:53	31	11	16	8	8	0.4	99
2018-04-09 17:00:53	36	12	20	10	9	0.4	113
2018-04-09 18:00:54	39	10	26	11	10	0.4	122
2018-04-09 19:00:54	39	12	28	12	10	0.4	124
2018-04-09 20:00:55	37	12	32	13	14	0.6	116
2018-04-09 21:00:55	31	12	29	9	20	0.4	97
2018-04-09 22:00:56	35	12	35	8	29	0.4	72
2018-04-09 23:00:56	46	10	45	12	34	0.6	56
2018-04-10	67	20	83	11	25	0.6	65
2018-04-10 01:00:00	51	22	52	10	46	0.6	33
2018-04-10 01:59:59	52	18	53	10	45	0.5	34
2018-04-10 02:59:59	44	18	44	8	39	0.4	38
2018-04-10 03:59:59	32	14	32	8	44	0.6	27
2018-04-10 04:59:59	46	12	46	10	44	0.6	14
2018-04-10 05:59:59	46	23	46	24	32	0.4	30
2018-04-10 06:59:59	40	26	40	22	32	0.5	28
2018-04-10 07:59:59	48	28	48	11	42	0.8	8
2018-04-10 08:59:59	44	25	44	10	42	0.8	12
2018-04-10 09:59:59	50	26	50	13	32	0.7	39
2018-04-10 10:59:59	48	26	48	16	18	0.7	73
2018-04-10 11:59:59	42	23	42	22	16	0.7	86
2018-04-10 12:59:59	33	20	32	18	16	0.6	104
2018-04-10 13:59:59	43	30	40	14	16	0.6	116
2018-04-10 14:59:59	44	21	40	12	10	0.6	140
2018-04-10 15:59:59	44	22	32	10	8	0.4	138
2018-04-10 16:59:59	42	14	31	10	8	0.4	134
2018-04-10 17:59:59	40	10	28	8	9	0.4	126
2018-04-10 18:59:59	41	6	27	8	8	0.4	129
2018-04-10 19:59:59	38	3	28	10	14	0.4	120
2018-04-10 20:59:59	34	7	34	8	24	0.4	99
2018-04-10 21:59:59	48	13	48	10	45	0.6	66
2018-04-10 22:59:59	59	22	67	10	60	0.7	42
2018-04-10 23:59:59	57	13	60	10	11	0.5	90
2018-04-11 00:59:59	65	5	80	14	14	0.8	79
2018-04-11 01:59:59	42	11	42	8	8	0.4	84
2018-04-11 02:59:59	40	9	40	8	6	0.4	83
2018-04-11 03:59:59	44	7	44	9	6	0.4	77
2018-04-11 04:59:59	43	8	43	8	7	0.4	88
2018-04-11 05:59:59	28	9	22	8	9	0.4	88
2018-04-11 06:59:59	29	6	14	7	7	0.3	92
2018-04-11 07:59:59	28	7	12	7	10	0.4	88
2018-04-11 08:59:59	23	7	16	10	20	0.6	72
2018-04-11 09:59:59	32	17	32	10	19	0.4	70
2018-04-11 10:59:59	28	7	22	8	14	0.4	88
2018-04-11 11:59:59	30	6	13	6	9	0.4	94
2018-04-11 12:59:59	28	7	0	6	10	0.4	88
2018-04-11 13:59:59	29	4	8	6	8	0.4	91
2018-04-11 14:59:59	29	5	11	6	8	0.4	92
2018-04-11 15:59:59	29	6	11	6	8	0.4	90
2018-04-11 16:59:59	27	8	4	6	11	0.4	85
2018-04-11 17:59:59	27	3	5	6	12	0.4	84
2018-04-11 18:59:59	26	5	0	6	13	0.4	81
2018-04-11 19:59:59	27	3	5	6	12	0.4	86
2018-04-11 20:59:59	28	8	8	6	12	0.4	88
2018-04-11 21:59:59	29	8	10	6	9	0.4	90
2018-04-11 22:59:59	30	7	8	6	6	0.4	94
2018-04-11 23:59:59	34	9	21	8	11	0.45	92
2018-04-12 00:59:59	31	9	10	6	6	0.4	97
2018-04-12 01:59:59	30	9	7	6	6	0.4	93
2018-04-12 02:59:59	29	4	5	6	6	0.4	91
2018-04-12 03:59:59	29	0	5	6	6	0.4	90
2018-04-12 04:59:59	29	4	10	6	6	0.4	91
2018-04-12 05:59:59	27	4	10	6	8	0.4	86
2018-04-12 06:59:59	25	4	10	7	9	0.4	80
2018-04-12 07:59:59	25	7	8	8	10	0.4	79
2018-04-12 08:59:59	18	7	12	9	29	0.6	57
2018-04-12 09:59:59	20	6	13	9	28	0.5	64
2018-04-12 10:59:59	29	12	14	9	12	0.4	90
2018-04-12 11:59:59	29	7	14	8	13	0.4	92
2018-04-12 12:59:59	29	0	10	10	12	0.5	92
2018-04-12 13:59:59	29	7	12	10	10	0.4	92
2018-04-12 14:59:59	30	10	14	10	10	0.4	96
2018-04-12 15:59:59	33	6	15	9	10	0.4	104
2018-04-12 16:59:59	34	10	20	10	11	0.4	106
2018-04-12 17:59:59	35	11	22	11	12	0.4	109
2018-04-12 18:59:59	35	16	22	12	14	0.4	111
2018-04-12 19:59:59	35	10	26	15	16	0.4	109
2018-04-12 20:59:59	33	12	33	14	21	0.4	100
2018-04-12 21:59:59	34	12	34	12	30	0.6	84
2018-04-12 22:59:59	40	19	40	15	24	0.6	82
2018-04-12 23:59:59	48	28	53	11	29	0.65	79
2018-04-13 00:59:59	36	10	36	10	19	0.4	79
2018-04-13 01:59:59	34	20	34	12	24	0.6	70
2018-04-13 02:59:59	41	24	41	13	27	0.6	63
2018-04-13 03:59:59	42	24	42	18	34	0.6	48
2018-04-13 04:59:59	42	22	42	19	33	0.6	46
2018-04-13 05:59:59	40	24	40	18	26	0.6	46
2018-04-13 06:59:59	38	18	38	14	31	0.6	31
2018-04-13 07:59:59	44	19	44	12	46	0.8	12
2018-04-13 08:59:59	50	23	50	10	38	0.9	20
2018-04-13 09:59:59	40	26	40	10	32	0.9	34
2018-04-13 10:59:59	52	28	54	14	28	0.9	51
2018-04-13 11:59:59	55	33	60	21	29	0.9	64
2018-04-13 12:59:59	64	39	78	26	37	1	63
2018-04-13 13:59:59	70	51	87	26	36	1	73
2018-04-13 14:59:59	72	52	83	22	30	0.8	90
2018-04-13 15:59:59	62	44	74	16	18	0.7	116
2018-04-13 16:59:59	57	40	58	15	16	0.8	130
2018-04-13 17:59:59	54	38	58	17	18	0.8	126
2018-04-13 18:59:59	57	40	58	18	18	0.8	128
2018-04-13 19:59:59	58	38	66	16	20	0.7	127
2018-04-13 20:59:59	56	35	62	15	24	0.6	112
2018-04-13 21:59:59	57	36	63	12	30	0.7	100
2018-04-13 22:59:59	57	36	64	12	37	0.8	88
2018-04-13 23:59:59	85	53	119	12	73	1.2	49
2018-04-14 00:59:59	57	30	64	12	49	0.8	62
2018-04-14 01:59:59	60	42	68	10	70	0.8	34
2018-04-14 02:59:59	67	48	72	10	60	0.8	32
2018-04-14 04:00:00	55	38	60	10	30	0.8	68
2018-04-14 05:00:00	54	38	54	11	22	0.8	81
2018-04-14 06:00:00	53	32	56	10	34	0.8	59
2018-04-14 07:00:01	62	44	68	10	50	1	30
2018-04-14 08:00:01	67	48	74	12	52	1	48
2018-04-14 09:00:02	57	38	64	14	20	0.6	113
2018-04-14 10:00:02	50	33	50	14	13	0.6	130
2018-04-14 11:00:03	45	31	43	16	14	0.6	143
2018-04-14 12:00:03	59	42	55	16	14	0.6	152
2018-04-14 13:00:04	69	50	72	15	15	0.6	162
2018-04-14 14:00:04	68	49	77	14	15	0.6	172
2018-04-14 15:00:05	79	50	82	14	16	0.7	183
2018-04-14 16:00:05	89	52	92	14	21	0.9	191
2018-04-14 17:00:06	83	55	102	15	24	0.9	186
2018-04-14 18:00:06	78	47	105	14	24	0.9	174
2018-04-14 19:00:07	73	44	96	13	30	0.8	144
2018-04-14 20:00:07	79	46	108	12	64	1	88
2018-04-14 21:00:08	94	62	138	12	120	1.6	15
2018-04-14 22:00:08	0	0	0	0	0	0	0
2018-04-14 23:00:09	0	0	0	0	0	0	0
2018-04-15 00:00:09	105	60	160	11	103	1.4	21
2018-04-15 01:00:10	110	72	170	19	86	1.4	34
2018-04-15 02:00:10	107	80	158	15	60	1.1	42
2018-04-15 03:00:11	101	68	152	12	60	1	22
2018-04-15 04:00:11	89	58	128	12	48	0.9	43
2018-04-15 05:00:12	88	58	126	17	32	0.9	80
2018-04-15 06:00:12	84	58	118	16	22	0.8	76
2018-04-15 07:00:13	73	45	96	14	16	0.8	82
2018-04-15 08:00:13	65	36	80	16	20	0.8	82
2018-04-15 09:00:14	69	47	88	14	60	1	28
2018-04-15 10:00:14	88	46	126	14	66	1.2	18
2018-04-15 11:00:15	77	36	104	14	31	0.8	97
2018-04-15 12:00:15	66	32	81	11	15	0.6	127
2018-04-15 13:00:16	61	28	72	10	12	0.6	140
2018-04-15 14:00:16	62	24	74	10	10	0.6	156
2018-04-15 15:00:17	66	34	81	10	10	0.5	168
2018-04-15 16:00:17	65	29	80	10	10	0.5	170
2018-04-15 17:00:18	65	30	78	10	10	0.5	172
2018-04-15 18:00:18	68	31	81	10	12	0.5	174
2018-04-15 19:00:19	70	28	88	12	12	0.5	176
2018-04-15 20:00:19	70	26	90	12	14	0.6	174
2018-04-15 21:00:20	72	34	94	12	36	0.7	141
2018-04-15 22:00:20	81	44	111	12	105	1.4	49
2018-04-15 23:00:21	100	56	150	11	120	1.6	11
2018-04-16 00:00:21	110	41	169	9	54	0.8	57
2018-04-16 01:00:22	87	52	124	10	68	0.8	48
2018-04-16 02:00:22	78	42	106	12	48	0.7	53
2018-04-16 03:00:23	74	36	98	12	42	0.7	50
2018-04-16 04:00:23	76	37	101	11	28	0.6	60
2018-04-16 05:00:24	64	32	78	9	25	0.6	61
2018-04-16 06:00:24	61	30	72	8	20	0.6	64
2018-04-16 07:00:25	63	32	76	9	24	0.8	52
2018-04-16 08:00:25	66	32	82	9	38	0.8	32
2018-04-16 09:00:26	73	38	96	10	52	1.1	16
2018-04-16 10:00:26	89	47	128	14	79	3.2	33
2018-04-16 11:00:27	110	59	169	16	62	2	66
2018-04-16 12:00:27	102	58	154	18	34	1.2	114
2018-04-16 13:00:28	89	51	128	13	18	0.8	154
2018-04-16 14:00:28	79	48	107	14	11	0.6	476
2018-04-16 15:00:29	84	40	96	14	10	0.6	187
2018-04-16 16:00:29	87	36	90	12	9	0.5	189
2018-04-16 17:00:30	82	32	92	12	10	0.5	185
2018-04-16 18:00:30	71	26	92	10	11	0.5	176
2018-04-16 19:00:31	75	24	100	10	14	0.5	156
2018-04-16 20:00:31	85	32	119	11	16	0.5	136
2018-04-16 21:00:32	94	32	138	8	14	0.5	120
2018-04-16 22:00:32	100	28	150	8	10	0.4	97
2018-04-16 23:00:33	148	32	246	8	7	0.4	100
2018-04-17 00:00:33	87	23	123	9	21	0.55	74
2018-04-17 01:00:34	78	28	106	8	13	0.4	88
2018-04-17 02:00:34	63	30	76	9	24	0.6	72
2018-04-17 03:00:35	58	24	66	14	20	0.6	77
2018-04-17 04:00:35	51	23	52	12	14	0.5	82
2018-04-17 05:00:36	39	22	39	10	12	0.5	76
2018-04-17 06:00:36	38	16	38	10	13	0.5	64
2018-04-17 07:00:37	40	22	40	10	15	0.5	65
2018-04-17 08:00:37	46	20	46	11	26	0.6	56
2018-04-17 09:00:38	59	22	68	13	30	0.6	51
2018-04-17 10:00:38	64	19	77	10	18	0.6	65
2018-04-17 11:00:39	63	18	76	10	12	0.4	77
2018-04-17 12:00:39	58	13	66	7	6	0.4	94
2018-04-17 13:00:40	55	6	60	6	6	0.4	105
2018-04-17 14:00:40	49	11	49	7	6	0.4	110
2018-04-17 15:00:41	42	12	42	8	6	0.4	112
2018-04-17 16:00:41	51	15	52	7	6	0.4	118
2018-04-17 17:00:42	53	18	56	7	6	0.4	104
2018-04-17 18:00:42	53	13	56	8	7	0.4	112
2018-04-17 19:00:43	55	18	59	8	8	0.5	112
2018-04-17 20:00:43	54	16	57	9	12	0.5	106
2018-04-17 21:00:44	51	17	52	6	18	0.5	92
2018-04-17 22:00:44	53	13	56	6	28	0.6	72
2018-04-17 23:00:45	55	16	59	8	36	0.6	58
2018-04-18 00:00:45	44	14	46	9	23	0.65	58
2018-04-18 01:00:46	60	16	70	9	32	0.6	54
2018-04-18 02:00:46	55	16	59	10	32	0.6	51
2018-04-18 03:00:47	51	16	51	10	27	0.6	55
2018-04-18 04:00:47	50	16	50	8	21	0.6	54
2018-04-18 05:00:48	41	15	41	12	18	0.5	54
2018-04-18 06:00:48	37	14	37	9	14	0.5	59
2018-04-18 07:00:49	42	12	42	9	12	0.6	58
2018-04-18 08:00:49	45	15	45	10	14	0.6	60
2018-04-18 09:00:49	47	11	47	13	32	0.6	45
2018-04-18 10:00:50	57	24	63	16	52	0.9	20
2018-04-18 11:00:50	74	33	98	15	46	1	14
2018-04-18 12:00:51	86	42	122	18	40	1	30
2018-04-18 13:00:51	78	42	106	18	35	1	52
2018-04-18 14:00:52	73	40	95	20	26	1	77
2018-04-18 15:00:52	64	30	78	22	18	0.9	94
2018-04-18 16:00:53	60	30	70	18	12	0.8	116
2018-04-18 17:00:53	64	23	78	12	10	0.6	126
2018-04-18 18:00:54	65	26	79	11	11	0.6	139
2018-04-18 19:00:54	406	43	506	7	7	0.5	92
2018-04-18 20:00:55	377	45	481	8	8	0.5	84
2018-04-18 21:00:55	137	28	224	8	9	0.5	82
2018-04-18 22:00:56	88	16	125	8	8	0.5	72
2018-04-18 23:00:56	56	20	62	8	10	0.6	65
2018-04-19 00:00:57	38	15	38	7	33	0.7	38
2018-04-19 01:00:57	24	6	22	8	6	0.5	76
2018-04-19 02:00:58	26	4	12	8	6	0.5	81
2018-04-19 03:00:58	28	0	6	8	4	0.5	87
2018-04-19 04:00:59	27	2	5	6	3	0.5	85
2018-04-19 05:00:59	27	4	2	6	2	0.5	84
2018-04-19 06:00:00	25	0	2	6	4	0.5	79
2018-04-19 07:00:00	25	4	6	6	3	0.5	79
2018-04-19 07:59:59	22	2	10	7	7	0.5	69
2018-04-19 08:59:59	19	4	6	6	16	0.6	60
2018-04-19 09:59:59	17	2	12	8	18	0.6	52
2018-04-19 10:59:59	19	4	18	8	13	0.6	60
2018-04-19 11:59:59	21	8	12	8	12	0.5	65
2018-04-19 12:59:59	26	14	18	8	5	0.6	83
2018-04-19 13:59:59	26	3	10	8	6	0.6	82
2018-04-19 14:59:59	26	4	10	6	6	0.6	83
2018-04-19 15:59:59	29	2	6	6	6	0.5	90
2018-04-19 16:59:59	29	1	8	6	5	0.5	90
2018-04-19 17:59:59	28	2	0	6	4	0.5	88
2018-04-19 18:59:59	28	1	6	6	6	0.5	87
2018-04-19 19:59:59	28	4	6	6	8	0.5	87
2018-04-19 20:59:59	26	4	10	6	10	0.5	83
2018-04-19 21:59:59	22	5	12	6	19	0.6	68
2018-04-19 22:59:59	28	12	25	6	56	1	18
2018-04-19 23:59:59	46	17	46	8	44	0.7	36
2018-04-20 00:59:59	52	16	53	8	52	1	10
2018-04-20 01:59:59	38	12	38	6	50	1	10
2018-04-20 02:59:59	28	10	28	6	42	0.8	14
2018-04-20 03:59:59	21	12	21	7	42	0.6	16
2018-04-20 04:59:59	15	3	14	6	29	0.6	30
2018-04-20 05:59:59	12	5	12	6	20	0.6	38
2018-04-20 06:59:59	14	7	14	7	23	0.6	37
2018-04-20 07:59:59	16	8	16	6	28	0.6	28
2018-04-20 08:59:59	27	6	27	7	41	1	10
2018-04-20 09:59:59	57	24	63	11	57	2.5	27
2018-04-20 10:59:59	73	44	96	20	46	2.2	73
2018-04-20 11:59:59	55	29	59	16	20	1	88
2018-04-20 12:59:59	31	14	29	16	10	0.6	98
2018-04-20 13:59:59	31	10	18	18	10	0.6	98
2018-04-20 14:59:59	35	12	21	16	8	0.6	110
2018-04-20 15:59:59	37	12	18	13	6	0.5	117
2018-04-20 16:59:59	39	8	16	10	6	0.5	122
2018-04-20 17:59:59	39	6	16	8	6	0.5	124
2018-04-20 18:59:59	39	8	19	8	7	0.5	122
2018-04-20 19:59:59	37	11	18	7	11	0.6	116
2018-04-20 20:59:59	31	9	21	7	22	0.6	98
2018-04-20 21:59:59	34	10	34	8	38	0.6	69
2018-04-20 22:59:59	48	16	48	8	38	0.7	60
2018-04-20 23:59:59	49	18	50	10	38	0.65	56
2018-04-21 00:59:59	42	17	42	10	36	0.6	51
2018-04-21 01:59:59	42	21	42	12	34	0.6	53
2018-04-21 02:59:59	34	20	34	10	22	0.6	68
2018-04-21 03:59:59	30	10	30	10	16	0.6	73
2018-04-21 04:59:59	26	12	26	10	12	0.5	76
2018-04-21 05:59:59	23	12	22	12	13	0.5	72
2018-04-21 06:59:59	22	12	22	16	16	0.6	62
2018-04-21 07:59:59	22	10	22	14	23	0.7	50
2018-04-21 08:59:59	32	20	32	13	40	0.8	23
2018-04-21 09:59:59	42	20	42	19	36	0.8	36
2018-04-21 10:59:59	37	19	37	17	24	0.8	65
2018-04-21 11:59:59	30	16	30	10	14	0.6	91
2018-04-21 12:59:59	35	18	28	8	8	0.5	112
2018-04-21 13:59:59	38	13	24	8	8	0.5	119
2018-04-21 14:59:59	40	10	19	8	6	0.5	126
2018-04-21 15:59:59	39	10	20	9	8	0.5	124
2018-04-21 16:59:59	39	10	24	10	8	0.6	122
2018-04-21 17:59:59	38	9	23	10	9	0.6	120
2018-04-21 18:59:59	37	8	21	9	10	0.6	116
2018-04-21 19:59:59	35	9	21	10	13	0.6	110
2018-04-21 20:59:59	30	10	25	10	23	0.6	94
2018-04-21 21:59:59	39	12	39	12	36	0.6	72
2018-04-21 22:59:59	51	15	51	8	52	0.7	46
2018-04-21 23:59:59	56	23	63	10	50	0.75	55
2018-04-22 00:59:59	42	12	42	8	22	0.6	78
2018-04-22 01:59:59	29	8	29	12	24	0.6	72
2018-04-22 02:59:59	29	12	29	13	39	0.8	48
2018-04-22 03:59:59	53	22	56	10	57	1.2	12
2018-04-22 04:59:59	54	26	58	9	48	1	17
2018-04-22 05:59:59	51	17	52	8	27	0.8	36
2018-04-22 06:59:59	41	16	41	8	22	0.8	37
2018-04-22 07:59:59	51	32	52	8	34	0.8	21
2018-04-22 08:59:59	54	28	58	8	39	0.8	22
2018-04-22 09:59:59	55	24	60	8	44	0.9	24
2018-04-22 10:59:59	56	24	61	10	34	0.8	55
2018-04-22 11:59:59	33	18	33	14	16	0.6	100
2018-04-22 12:59:59	38	6	36	14	10	0.6	121
2018-04-22 13:59:59	41	9	31	13	9	0.6	131
2018-04-22 14:59:59	45	16	27	12	8	0.6	142
2018-04-22 15:59:59	45	15	32	12	8	0.6	142
2018-04-22 16:59:59	46	12	30	12	8	0.6	147
2018-04-22 17:59:59	46	10	26	12	8	0.6	146
2018-04-22 18:59:59	45	12	28	11	7	0.6	144
2018-04-22 19:59:59	44	9	28	10	11	0.6	140
2018-04-22 20:59:59	40	8	30	12	20	0.6	125
2018-04-22 21:59:59	42	13	42	10	48	0.8	80
2018-04-22 22:59:59	60	25	70	11	60	0.8	58
2018-04-22 23:59:59	75	35	100	12	44	0.75	73
2018-04-23 00:59:59	61	21	72	10	41	0.6	84
2018-04-23 01:59:59	54	18	58	14	22	0.6	90
2018-04-23 02:59:59	0	0	0	0	0	0	0
2018-04-23 03:59:59	0	0	0	0	0	0	0
2018-04-23 04:59:59	0	0	0	0	0	0	0
2018-04-23 05:59:59	0	0	0	0	0	0	0
2018-04-23 06:59:59	0	0	0	0	0	0	0
2018-04-23 07:59:59	0	0	0	0	0	0	0
2018-04-23 08:59:59	0	0	0	0	0	0	0
2018-04-23 10:00:00	109	82	143	10	54	1.1	29
2018-04-23 11:00:00	72	52	92	16	44	1	51
2018-04-23 12:00:00	72	52	81	30	30	0.8	89
2018-04-23 13:00:01	84	62	68	24	19	0.8	133
2018-04-23 14:00:01	87	64	65	21	17	0.8	138
2018-04-23 15:00:02	97	72	71	22	16	0.8	156
2018-04-23 16:00:02	63	36	74	21	12	0.8	170
2018-04-23 17:00:03	68	29	65	16	13	0.7	174
2018-04-23 18:00:03	59	27	61	11	33	0.7	167
2018-04-23 19:00:04	61	32	72	10	12	0.6	166
2018-04-23 20:00:04	68	29	85	15	15	0.6	162
2018-04-23 21:00:05	67	34	84	29	43	0.8	131
2018-04-23 22:00:05	71	30	91	14	58	1	95
2018-04-23 23:00:06	86	42	121	24	91	1.2	31
2018-04-24 00:00:06	85	43	119	13	36	0.75	82
2018-04-24 01:00:07	79	42	108	16	35	0.8	74
2018-04-24 02:00:07	74	38	98	12	67	1	24
2018-04-24 03:00:08	75	40	100	11	57	1	26
2018-04-24 04:00:08	80	40	110	12	59	1.2	21
2018-04-24 05:00:09	87	47	124	12	62	1.2	20
2018-04-24 06:00:09	79	40	108	10	30	0.8	65
2018-04-24 07:00:10	61	30	72	13	13	0.8	92
2018-04-24 08:00:10	55	28	60	15	16	0.8	102
2018-04-24 09:00:11	59	33	68	14	30	0.8	91
2018-04-24 10:00:11	61	32	71	14	53	1	74
2018-04-24 11:00:12	64	33	77	13	36	1	109
2018-04-24 12:00:12	59	23	67	12	13	0.8	144
2018-04-24 13:00:13	53	35	56	14	14	0.8	148
2018-04-24 14:00:13	65	47	68	16	14	0.7	164
2018-04-24 15:00:14	68	46	74	18	17	0.8	174
2018-04-24 16:00:14	103	42	94	21	16	0.8	206
2018-04-24 17:00:15	107	52	99	22	12	0.8	214
2018-04-24 18:00:15	95	38	90	18	10	0.7	196
2018-04-24 19:00:16	82	34	94	11	12	0.6	185
2018-04-24 20:00:16	71	34	91	28	19	0.7	162
2018-04-24 21:00:17	68	38	86	16	29	0.7	125
2018-04-24 22:00:17	76	26	102	16	44	0.9	96
2018-04-24 23:00:18	82	39	114	14	46	0.9	81
2018-04-25 00:00:18	84	42	118	11	54	1	57
2018-04-25 01:00:19	81	33	112	18	43	0.8	64
2018-04-25 02:00:19	78	32	105	14	36	0.8	64
2018-04-25 03:00:20	72	34	94	10	18	0.7	90
2018-04-25 04:00:20	62	26	74	10	16	0.7	88
2018-04-25 05:00:21	62	26	74	10	22	0.8	64
2018-04-25 06:00:21	67	32	84	12	45	1.5	33
2018-04-25 07:00:22	80	42	109	10	39	1.2	31
2018-04-25 08:00:22	70	37	89	10	22	0.8	68
2018-04-25 09:00:23	65	32	80	10	30	1	64
2018-04-25 10:00:23	69	44	88	12	56	1.2	44
2018-04-25 11:00:24	74	45	98	12	28	0.9	106
2018-04-25 12:00:24	112	41	173	10	13	0.7	106
2018-04-25 13:00:25	143	38	236	11	11	0.7	104
2018-04-25 14:00:25	94	32	137	10	8	0.6	121
2018-04-25 15:00:26	76	28	102	8	6	0.6	132
2018-04-25 16:00:26	74	24	97	9	6	0.6	139
2018-04-25 17:00:27	70	24	90	14	12	0.8	147
2018-04-25 18:00:27	69	30	88	16	14	0.9	152
2018-04-25 19:00:28	68	27	86	16	16	0.9	151
2018-04-25 20:00:28	67	28	83	16	19	0.9	148
2018-04-25 21:00:29	71	30	92	15	46	1	108
2018-04-25 22:00:29	79	38	108	13	70	1.2	66
2018-04-25 23:00:30	88	44	126	11	82	1.4	29
2018-04-26 00:00:30	62	29	81	9	49	0.95	46
2018-04-26 01:00:31	88	36	125	10	37	0.9	57
2018-04-26 02:00:31	79	24	108	8	6	0.6	77
2018-04-26 03:00:32	69	26	88	15	9	0.7	64
2018-04-26 04:00:32	74	22	98	16	10	0.7	66
2018-04-26 05:00:33	107	30	163	18	8	0.7	71
2018-04-26 06:00:33	155	40	260	10	6	0.6	84
2018-04-26 07:00:34	238	45	376	9	6	0.6	100
2018-04-26 08:00:34	249	38	384	10	8	0.6	101
2018-04-26 09:00:35	106	22	161	10	10	0.6	100
2018-04-26 10:00:35	55	24	59	8	10	0.6	104
2018-04-26 11:00:36	33	13	30	8	10	0.6	103
2018-04-26 12:00:36	34	12	34	8	7	0.7	102
2018-04-26 13:00:37	34	5	29	10	7	0.7	107
2018-04-26 14:00:37	35	9	18	26	4	0.6	110
2018-04-26 15:00:38	37	22	11	8	6	0.6	116
2018-04-26 16:00:38	37	10	18	8	6	0.6	116
2018-04-26 17:00:39	37	4	18	8	6	0.6	116
2018-04-26 18:00:39	37	6	16	8	6	0.6	117
2018-04-26 19:00:40	35	4	15	8	8	0.6	112
2018-04-26 20:00:40	32	10	19	8	15	0.6	102
2018-04-26 21:00:41	25	12	25	8	32	0.7	74
2018-04-26 22:00:41	36	15	36	8	40	0.7	55
2018-04-26 23:00:42	0	0	0	0	0	0	0
2018-04-27 00:00:42	35	13	35	8	29	0.7	47
2018-04-27 01:00:43	30	10	30	8	10	0.6	84
2018-04-27 02:00:43	27	8	20	8	10	0.6	84
2018-04-27 03:00:44	24	8	17	10	10	0.6	76
2018-04-27 04:00:44	23	8	23	11	12	0.6	64
2018-04-27 05:00:45	19	7	14	11	12	0.6	58
2018-04-27 06:00:45	17	9	16	10	8	0.6	52
2018-04-27 07:00:46	18	6	18	9	7	0.6	56
2018-04-27 08:00:46	20	7	20	8	8	0.6	58
2018-04-27 09:00:47	18	7	18	11	26	0.8	44
2018-04-27 10:00:47	19	12	18	16	37	0.8	35
2018-04-27 11:00:48	23	8	23	14	24	0.8	52
2018-04-27 12:00:48	22	10	22	8	10	0.7	66
2018-04-27 13:00:49	38	26	18	8	6	0.6	78
2018-04-27 14:00:49	28	19	16	8	6	0.6	86
2018-04-27 15:00:49	30	8	21	8	6	0.6	94
2018-04-27 16:00:50	31	10	20	8	6	0.5	98
2018-04-27 17:00:50	31	8	22	12	6	0.5	97
2018-04-27 18:00:51	29	14	27	12	10	0.5	91
2018-04-27 19:00:51	31	17	31	8	10	0.5	88
2018-04-27 20:00:52	27	9	27	8	12	0.5	82
2018-04-27 21:00:52	28	13	28	8	16	0.5	72
2018-04-27 22:00:53	38	20	38	11	19	0.6	64
2018-04-27 23:00:53	32	12	32	8	23	0.7	54
2018-04-28 00:00:54	36	10	36	8	20	0.6	60
2018-04-28 01:00:54	39	14	39	8	22	0.8	46
2018-04-28 02:00:55	32	12	32	8	35	0.8	22
2018-04-28 03:00:55	31	13	31	8	39	0.8	10
2018-04-28 04:00:56	32	13	32	8	25	0.7	27
2018-04-28 05:00:56	30	12	30	8	19	0.6	26
2018-04-28 06:00:57	30	8	30	10	18	0.6	26
2018-04-28 07:00:57	22	10	22	14	24	0.6	20
2018-04-28 08:00:58	24	10	24	10	31	0.7	8
2018-04-28 09:00:58	30	10	30	8	36	0.8	13
2018-04-28 10:00:59	34	12	34	10	27	0.8	42
2018-04-28 11:00:59	48	24	49	14	33	1.5	74
2018-04-28 12:00:58	56	31	61	18	23	0.9	72
2018-04-28 13:00:58	47	10	47	14	12	0.8	78
2018-04-28 14:00:57	54	38	28	13	10	0.7	92
2018-04-28 15:00:57	72	52	21	10	10	0.7	104
2018-04-28 16:00:57	48	33	22	9	7	0.6	115
2018-04-28 17:00:56	42	9	22	10	7	0.7	132
2018-04-28 18:00:56	44	5	22	9	9	0.6	138
2018-04-28 19:00:55	45	12	25	11	10	0.6	142
2018-04-28 20:00:55	36	12	27	11	12	0.6	115
2018-04-28 21:00:55	34	15	27	8	14	0.5	108
2018-04-28 22:00:54	41	15	41	7	14	0.5	92
2018-04-28 23:00:54	59	22	67	7	11	0.5	86
2018-04-29 00:00:53	36	10	36	8	10	0.5	82
2018-04-29 01:00:53	38	18	38	10	16	0.5	72
2018-04-29 02:00:53	48	17	48	8	12	0.4	76
2018-04-29 03:00:52	42	12	42	8	11	0.4	76
2018-04-29 04:00:52	38	7	38	8	12	0.4	70
2018-04-29 05:00:51	34	11	34	9	10	0.4	70
2018-04-29 06:00:51	40	9	40	9	10	0.4	72
2018-04-29 07:00:51	54	7	58	10	10	0.4	74
2018-04-29 08:00:50	58	15	66	10	14	0.5	74
2018-04-29 09:00:50	53	18	56	10	14	0.5	84
2018-04-29 10:00:50	54	13	58	10	14	0.4	92
2018-04-29 11:00:49	49	18	49	10	12	0.5	94
2018-04-29 12:00:49	47	12	47	10	11	0.5	98
2018-04-29 13:00:48	49	34	44	11	10	0.5	104
2018-04-29 14:00:48	42	19	42	10	10	0.4	112
2018-04-29 15:00:48	42	18	39	10	7	0.5	132
2018-04-29 16:00:47	47	15	47	10	8	0.6	138
2018-04-29 17:00:47	51	14	52	8	6	0.5	144
2018-04-29 18:00:46	56	20	62	10	8	0.6	144
2018-04-29 19:00:46	46	22	41	10	8	0.6	146
2018-04-29 20:00:46	41	16	41	10	11	0.6	124
2018-04-29 21:00:45	51	22	52	10	10	0.5	96
2018-04-29 22:00:45	50	18	50	14	10	0.6	90
2018-04-29 23:00:44	0	0	0	0	0	0	0
2018-04-30 00:00:44	37	11	37	10	18	0.55	73
2018-04-30 01:00:44	24	8	24	9	14	0.5	72
2018-04-30 02:00:43	34	16	34	12	20	0.6	59
2018-04-30 03:00:43	38	16	38	12	20	0.6	50
2018-04-30 04:00:43	34	14	34	10	20	0.6	46
2018-04-30 05:00:42	40	16	40	16	23	0.6	40
2018-04-30 06:00:42	43	12	43	14	24	0.6	32
2018-04-30 07:00:41	40	14	40	10	24	0.6	31
2018-04-30 08:00:41	42	17	42	12	34	0.8	20
2018-04-30 09:00:41	54	24	57	12	37	0.8	22
2018-04-30 10:00:40	54	24	58	11	30	0.8	35
2018-04-30 11:00:40	56	26	62	12	24	0.8	71
2018-04-30 12:00:39	53	25	56	10	14	0.6	108
2018-04-30 13:00:39	65	40	80	11	11	0.6	126
2018-04-30 14:00:39	63	44	76	14	10	0.6	131
2018-04-30 15:00:38	53	27	56	16	7	0.6	128
2018-04-30 16:00:38	66	14	82	14	6	0.6	132
2018-04-30 17:00:37	51	12	51	11	7	0.5	131
2018-04-30 18:00:37	42	16	42	10	6	0.5	129
2018-04-30 19:00:37	50	12	50	10	8	0.5	125
2018-04-30 20:00:36	40	8	40	10	12	0.5	114
2018-04-30 21:00:36	34	11	34	12	13	0.5	107
2018-04-30 22:00:35	33	10	33	20	19	0.6	90
2018-04-30 23:00:35	43	10	43	16	26	0.6	72

## Sheet: 五月
时间	AQI	PM2.5	PM10	SO2	NO2	CO	O3
2018-05-01	49	17	53	10	24	0.6	78
2018-05-01 01:00:00	49	34	43	12	41	0.6	48
2018-05-01 01:59:59	53	18	55	12	37	0.6	54
2018-05-01 02:59:59	51	14	52	12	36	0.6	46
2018-05-01 03:59:59	53	32	55	14	38	0.6	30
2018-05-01 04:59:59	52	26	54	10	28	0.6	32
2018-05-01 05:59:59	47	20	47	8	27	0.6	28
2018-05-01 06:59:59	40	18	40	10	34	0.7	22
2018-05-01 07:59:59	42	18	42	10	42	0.8	15
2018-05-01 08:59:59	52	20	53	10	46	0.9	18
2018-05-01 09:59:59	62	28	73	11	42	0.9	31
2018-05-01 10:59:59	57	28	64	12	20	0.7	82
2018-05-01 11:59:59	52	26	54	18	14	0.8	98
2018-05-01 12:59:59	64	46	61	35	17	0.8	88
2018-05-01 13:59:59	93	69	47	18	10	0.6	111
2018-05-01 14:59:59	88	65	46	17	8	0.6	132
2018-05-01 15:59:59	92	68	53	17	9	0.6	152
2018-05-01 16:59:59	60	43	59	18	10	0.7	160
2018-05-01 17:59:59	57	39	64	13	10	0.6	162
2018-05-01 18:59:59	54	21	58	10	10	0.6	154
2018-05-01 19:59:59	44	12	40	8	13	0.6	138
2018-05-01 20:59:59	45	13	45	8	19	0.6	117
2018-05-01 21:59:59	53	18	55	8	20	0.6	109
2018-05-01 22:59:59	54	12	57	8	26	0.6	89
2018-05-01 23:59:59	54	28	58	10	20	0.65	81
2018-05-02 00:59:59	65	16	80	10	14	0.6	107
2018-05-02 01:59:59	84	24	118	10	7	0.5	102
2018-05-02 02:59:59	111	44	172	8	4	0.4	94
2018-05-02 03:59:59	486	118	586	6	2	0.4	94
2018-05-02 04:59:59	362	101	469	7	3	0.4	92
2018-05-02 05:59:59	263	94	394	7	3	0.5	100
2018-05-02 06:59:59	151	69	251	8	2	0.5	102
2018-05-02 07:59:59	58	16	65	8	5	0.5	96
2018-05-02 08:59:59	28	6	14	8	12	0.6	88
2018-05-02 09:59:59	24	6	10	8	24	0.6	75
2018-05-02 10:59:59	26	6	12	8	20	0.6	83
2018-05-02 11:59:59	31	2	13	8	14	0.5	97
2018-05-02 12:59:59	36	25	30	56	10	0.4	106
2018-05-02 13:59:59	74	54	0	11	8	0.4	111
2018-05-02 14:59:59	39	26	20	14	6	0.6	122
2018-05-02 15:59:59	48	33	20	7	8	0.4	122
2018-05-02 16:59:59	43	30	23	6	8	0.4	124
2018-05-02 17:59:59	40	20	23	7	8	0.4	126
2018-05-02 18:59:59	39	18	20	6	10	0.4	124
2018-05-02 19:59:59	38	26	29	6	15	0.5	111
2018-05-02 20:59:59	54	38	0	8	23	0.5	95
2018-05-02 21:59:59	40	28	37	18	22	0.6	88
2018-05-02 22:59:59	43	30	42	20	24	0.7	74
2018-05-02 23:59:59	38	22	39	9	16	0.6	73
2018-05-03 00:59:59	62	34	74	8	33	0.7	43
2018-05-03 01:59:59	64	30	77	8	48	0.8	19
2018-05-03 02:59:59	52	20	54	8	32	0.6	38
2018-05-03 03:59:59	28	12	28	7	18	0.5	59
2018-05-03 04:59:59	24	10	15	7	12	0.5	76
2018-05-03 05:59:59	22	12	21	6	16	0.5	70
2018-05-03 06:59:59	41	12	41	9	20	0.8	44
2018-05-03 07:59:59	70	27	89	8	14	0.6	70
2018-05-03 08:59:59	70	36	89	7	11	0.5	81
2018-05-03 09:59:59	67	40	84	6	9	0.5	93
2018-05-03 10:59:59	66	36	81	6	8	0.5	100
2018-05-03 11:59:59	72	40	94	6	6	0.4	105
2018-05-03 12:59:59	69	46	87	6	6	0.4	108
2018-05-03 13:59:59	70	21	90	7	5	0.5	106
2018-05-03 14:59:59	80	53	109	7	3	0.5	99
2018-05-03 15:59:59	85	46	120	6	3	0.5	101
2018-05-03 16:59:59	83	61	83	6	5	0.4	100
2018-05-03 17:59:59	57	40	52	6	6	0.4	94
2018-05-03 18:59:59	34	20	34	6	8	0.5	92
2018-05-03 19:59:59	28	18	28	6	12	0.6	88
2018-05-03 20:59:59	27	11	26	6	13	0.5	86
2018-05-03 21:59:59	27	11	26	6	13	0.5	85
2018-05-03 22:59:59	27	10	24	6	13	0.5	84
2018-05-03 23:59:59	40	15	42	7	18	0.55	74
2018-05-04 00:59:59	34	15	34	8	8	0.4	67
2018-05-04 01:59:59	24	10	24	10	8	0.5	62
2018-05-04 02:59:59	22	14	22	8	18	0.6	48
2018-05-04 03:59:59	24	10	24	6	17	0.5	50
2018-05-04 04:59:59	24	9	24	7	14	0.5	58
2018-05-04 05:59:59	24	10	24	10	16	0.5	57
2018-05-04 06:59:59	32	17	32	8	28	0.6	26
2018-05-04 07:59:59	44	16	44	10	38	0.7	14
2018-05-04 08:59:59	53	22	56	14	34	0.7	16
2018-05-04 09:59:59	52	23	53	20	25	0.6	29
2018-05-04 10:59:59	54	21	58	16	18	0.6	46
2018-05-04 11:59:59	55	23	60	20	14	0.6	73
2018-05-04 12:59:59	54	30	58	22	10	0.6	94
2018-05-04 13:59:59	52	28	54	16	8	0.6	104
2018-05-04 14:59:59	44	25	44	12	6	0.5	112
2018-05-04 15:59:59	40	13	40	12	6	0.5	117
2018-05-04 16:59:59	44	20	44	10	7	0.6	120
2018-05-04 17:59:59	45	24	45	10	8	0.6	124
2018-05-04 18:59:59	47	18	47	10	10	0.6	123
2018-05-04 19:59:59	52	16	54	11	10	0.6	120
2018-05-04 20:59:59	55	16	60	10	16	0.6	112
2018-05-04 21:59:59	53	18	55	10	26	0.6	92
2018-05-04 22:59:59	55	16	60	13	34	0.7	74
2018-05-04 23:59:59	64	23	77	9	21	0.65	87
2018-05-05 00:59:59	54	22	58	10	32	0.6	57
2018-05-05 01:59:59	57	21	64	8	24	0.6	66
2018-05-05 02:59:59	55	18	60	10	20	0.6	66
2018-05-05 04:00:00	57	26	64	9	20	0.6	60
2018-05-05 05:00:00	58	24	65	10	22	0.6	50
2018-05-05 06:00:00	54	22	57	12	16	0.6	56
2018-05-05 07:00:00	46	18	46	9	20	0.6	41
2018-05-05 08:00:00	57	26	64	10	38	0.9	12
2018-05-05 09:00:00	61	32	72	9	40	1	15
2018-05-05 10:00:00	61	34	72	10	40	0.9	22
2018-05-05 11:00:00	63	35	75	10	27	0.7	59
2018-05-05 12:00:00	63	30	75	8	16	0.6	96
2018-05-05 13:00:00	54	29	58	10	18	0.7	100
2018-05-05 14:00:00	56	33	61	14	12	0.7	117
2018-05-05 15:00:00	62	26	74	14	16	0.8	114
2018-05-05 16:00:00	75	36	100	13	12	0.6	120
2018-05-05 17:00:00	73	42	96	14	13	0.8	138
2018-05-05 18:00:00	70	36	90	14	10	0.6	142
2018-05-05 19:00:00	58	28	65	12	13	0.6	132
2018-05-05 20:00:00	53	30	56	12	19	0.7	122
2018-05-05 21:00:00	55	22	60	12	33	0.8	102
2018-05-05 22:00:00	61	28	71	11	59	1	66
2018-05-05 23:00:00	71	33	92	11	44	0.9	80
2018-05-06 00:00:00	37	13	48	5	9	0.35	52
2018-05-06 01:00:00	69	45	88	8	30	0.8	76
2018-05-06 02:00:00	97	72	82	10	52	1.2	42
2018-05-06 03:00:00	89	66	97	12	46	1.4	46
2018-05-06 04:00:00	82	60	98	10	52	1.4	26
2018-05-06 05:00:00	70	48	90	9	26	1	53
2018-05-06 06:00:00	63	36	75	9	19	0.8	59
2018-05-06 07:00:00	57	32	64	9	25	0.8	52
2018-05-06 08:00:00	63	34	76	10	44	0.9	36
2018-05-06 09:00:00	67	34	84	9	52	1.1	25
2018-05-06 10:00:00	68	33	85	7	42	0.8	40
2018-05-06 11:00:00	56	32	62	8	26	0.7	80
2018-05-06 12:00:00	48	24	48	6	9	0.6	112
2018-05-06 13:00:00	39	27	30	6	6	0.5	122
2018-05-06 14:00:00	42	26	32	8	8	0.6	132
2018-05-06 15:00:00	45	28	41	15	10	0.8	144
2018-05-06 16:00:00	48	19	48	13	8	0.6	142
2018-05-06 17:00:00	45	19	38	10	6	0.6	144
2018-05-06 18:00:00	42	19	30	12	11	0.6	132
2018-05-06 19:00:00	43	18	38	10	9	0.6	135
2018-05-06 20:00:00	41	23	38	10	7	0.7	131
2018-05-06 21:00:00	500	378	1134	12	10	0.9	95
2018-05-06 22:00:00	500	456	2043	8	18	0.9	77
2018-05-06 23:00:00	500	248	1290	8	15	0.9	69
2018-05-07 00:00:00	23	16	17	3	25	0.5	13
2018-05-07 01:00:00	191	93	332	10	9	0.9	82
2018-05-07 02:00:00	85	63	93	8	4	0.7	96
2018-05-07 03:00:00	87	64		7	5	0.8	91
2018-05-07 04:00:00	0	0	0	0	0	0	0
2018-05-07 05:00:00	0	0	0	0	0	0	0
2018-05-07 06:00:00	0	0	0	0	0	0	0
2018-05-07 07:00:00	0	0	0	0	0	0	0
2018-05-07 08:00:00	0	0	0	0	0	0	0
2018-05-07 09:00:00	0	0	0	0	0	0	0
2018-05-07 10:00:00	0	0	0	0	0	0	0
2018-05-07 11:00:00	27	2	12	6	9	0.6	84
2018-05-07 12:00:00	27	10	10	6	8	0.6	84
2018-05-07 13:00:00	27	15	0	6	8	0.7	85
2018-05-07 14:00:00	57	40	0	6	7	0.7	90
2018-05-07 15:00:00	49	34	0	6	5	0.6	94
2018-05-07 16:00:00	89	66	0	6	4	0.6	100
2018-05-07 17:00:00	62	44	0	6	6	0.6	98
2018-05-07 18:00:00	58	41	0	6	4	0.6	105
2018-05-07 19:00:00	55	39	0	6	4	0.6	106
2018-05-07 20:00:00	34	22	11	6	5	0.6	106
2018-05-07 21:00:00	32	13	14	6	8	0.6	100
2018-05-07 22:00:00	24	11	18	6	26	0.8	75
2018-05-07 23:00:00	49	34	28	6	47	1	41
2018-05-08 00:00:00	43	22	37	8	38	0.8	46
2018-05-08 01:00:00	42	28	42	8	53	1.1	12
2018-05-08 02:00:00	41	22	41	6	34	0.8	27
2018-05-08 03:00:00	28	14	28	6	30	0.8	30
2018-05-08 04:00:00	22	10	22	6	24	0.8	34
2018-05-08 05:00:00	18	10	16	6	12	0.7	56
2018-05-08 06:00:00	19	4	10	6	11	0.7	59
2018-05-08 07:00:00	17	11	12	6	14	0.8	52
2018-05-08 08:00:00	18	12	17	6	22	0.9	41
2018-05-08 09:00:00	26	9	26	6	36	1	32
2018-05-08 10:00:00	34	14	34	7	37	1	42
2018-05-08 11:00:00	52	21	54	14	26	0.8	65
2018-05-08 12:00:00	36	19	36	10	14	0.6	92
2018-05-08 13:00:00	34	18	33	6	7	0.5	108
2018-05-08 14:00:00	36	21	21	7	8	0.5	113
2018-05-08 15:00:00	0	0	0	0	0	0	0
2018-05-08 16:00:00	39	22	30	30	10	0.6	123
2018-05-08 17:00:00	40	17	32	8	12	0.5	125
2018-05-08 18:00:00	42	23	32	29	10	0.5	132
2018-05-08 19:00:00	40	19	24	10	10	0.5	128
2018-05-08 20:00:00	37	16	29	13	14	0.6	118
2018-05-08 21:00:00	34	14	31	13	16	0.6	106
2018-05-08 22:00:00	32	22	30	12	24	0.6	91
2018-05-08 23:00:00	38	12	38	12	30	0.6	71
2018-05-09 00:00:00	57	28	70	10	60	0.6	42
2018-05-09 01:00:00	36	18	36	11	28	0.6	58
2018-05-09 02:00:00	42	21	42	12	44	0.6	36
2018-05-09 03:00:00	48	23	48	10	54	0.7	23
2018-05-09 04:00:00	49	20	49	8	57	0.8	8
2018-05-09 05:00:00	46	23	46	8	42	0.8	14
2018-05-09 06:00:00	42	22	42	8	40	0.7	17
2018-05-09 07:00:00	38	18	38	8	30	0.6	29
2018-05-09 08:00:00	43	24	43	10	37	1	18
2018-05-09 09:00:00	51	19	52	8	34	0.8	18
2018-05-09 10:00:00	54	24	58	8	36	0.9	26
2018-05-09 11:00:00	0	0	0	0	0	0	0
2018-05-09 12:00:00	56	24	61	22	23	0.8	82
2018-05-09 13:00:00	54	36	57	24	19	0.8	99
2018-05-09 14:00:00	45	31	41	14	11	0.6	112
2018-05-09 15:00:00	38	24	35	12	9	0.6	120
2018-05-09 16:00:00	40	14	32	11	9	0.4	128
2018-05-09 17:00:00	42	22	34	10	11	0.4	134
2018-05-09 18:00:00	44	18	42	11	14	0.4	138
2018-05-09 19:00:00	52	28	54	12	15	0.4	147
2018-05-09 20:00:00	56	37	62	12	20	0.6	140
2018-05-09 21:00:00	59	36	68	14	28	0.4	125
2018-05-09 22:00:00	63	34	76	14	68	0.6	64
2018-05-09 23:00:00	73	40	96	12	90	0.6	30
2018-05-10 00:00:00	77	42	104	11	97	0.9	13
2018-05-10 01:00:00	72	33	94	11	61	0.5	44
2018-05-10 02:00:00	66	40	81	10	65	0.8	26
2018-05-10 03:00:00	67	42	84	9	62	0.9	20
2018-05-10 04:00:00	63	40	76	9	57	0.6	18
2018-05-10 05:00:00	59	32	67	9	38	0.4	38
2018-05-10 06:00:00	54	28	58	8	25	0.5	47
2018-05-10 07:00:00	49	20	49	8	23	0.4	45
2018-05-10 08:00:00	58	28	66	8	34	0.7	30
2018-05-10 09:00:00	57	31	64	8	36	0.6	39
2018-05-10 10:00:00	58	36	66	10	28	0.6	76
2018-05-10 11:00:00	64	40	78	14	23	0.6	108
2018-05-10 12:00:00	59	35	67	10	12	0.4	144
2018-05-10 13:00:00	48	29	48	10	8	0.4	148
2018-05-10 14:00:00	49	30	41	12	8	0.6	156
2018-05-10 15:00:00	60	28	44	10	8	0.6	168
2018-05-10 16:00:00	50	25	42	10	9	0.6	159
2018-05-10 17:00:00	45	23	42	12	12	0.6	144
2018-05-10 18:00:00	68	21	44	11	10	0.6	174
2018-05-10 19:00:00	58	13	45	10	11	0.6	166
2018-05-10 20:00:00	50	14	31	9	11	0.6	158
2018-05-10 21:00:00	39	17	39	12	38	0.8	112
2018-05-10 22:00:00	58	32	66	21	102	1.3	28
2018-05-10 23:00:00	77	36	103	20	108	1.4	18
2018-05-11 00:00:00	83	46	116	13	105	1.3	8
2018-05-11 01:00:00	78	37	106	8	68	1	32
2018-05-11 02:00:00	66	33	81	9	74	1.4	24
2018-05-11 03:00:00	75	42	100	10	85	1.8	10
2018-05-11 04:00:00	70	44	90	8	66	1.3	14
2018-05-11 05:00:00	52	24	54	9	41	0.8	32
2018-05-11 06:00:00	38	16	38	17	36	0.7	40
2018-05-11 07:00:00	36	22	36	20	39	0.7	35
2018-05-11 08:00:00	48	26	48	30	60	0.8	14
2018-05-11 09:00:00	51	26	52	14	44	0.8	28
2018-05-11 10:00:00	57	24	64	17	46	0.8	26
2018-05-11 11:00:00	63	28	76	24	41	0.8	42
2018-05-11 12:00:00	67	34	83	32	24	0.8	74
2018-05-11 13:00:00	65	47	76	34	17	0.8	102
2018-05-11 14:00:00	62	44	60	17	11	0.8	128
2018-05-11 15:00:00	46	24	46	13	10	0.8	140
2018-05-11 16:00:00	55	24	48	18	12	0.8	164
2018-05-11 17:00:00	73	30	64	16	12	0.9	178
2018-05-11 18:00:00	83	28	58	14	15	1	186
2018-05-11 19:00:00	80	24	62	14	16	1	184
2018-05-11 20:00:00	52	24	53	20	21	0.8	157
2018-05-11 21:00:00	48	17	48	24	34	0.8	130
2018-05-11 22:00:00	53	26	56	19	59	1	98
2018-05-11 23:00:00	68	40	86	18	118	1.6	18
2018-05-12 00:00:00	103	55	155	12	65	1	42
2018-05-12 01:00:00	85	44	120	14	100	1.4	12
2018-05-12 02:00:00	74	43	98	12	74	1	28
2018-05-12 03:00:00	61	36	71	10	38	0.8	60
2018-05-12 04:00:00	49	26	49	8	34	0.8	50
2018-05-12 05:00:00	49	24	49	10	32	0.8	61
2018-05-12 06:00:00	51	24	51	12	32	0.8	70
2018-05-12 07:00:00	54	26	57	12	50	1	46
2018-05-12 08:00:00	56	29	61	13	57	1.1	42
2018-05-12 09:00:00	65	41	80	12	60	1.2	31
2018-05-12 10:00:00	65	38	80	12	38	0.9	52
2018-05-12 11:00:00	60	34	70	12	25	0.8	94
2018-05-12 12:00:00	60	29	70	10	13	0.6	132
2018-05-12 13:00:00	58	28	66	8	8	0.5	130
2018-05-12 14:00:00	55	39	54	10	6	0.6	135
2018-05-12 15:00:00	47	32	40	10	6	0.5	150
2018-05-12 16:00:00	52	29	40	10	6	0.5	161
2018-05-12 17:00:00	54	28	40	10	6	0.5	163
2018-05-12 18:00:00	55	19	42	10	6	0.4	164
2018-05-12 19:00:00	47	24	42	9	10	0.4	148
2018-05-12 20:00:00	50	26	50	9	22	0.5	124
2018-05-12 21:00:00	56	24	62	8	24	0.6	88
2018-05-12 22:00:00	183	66	316	22	21	0.8	75
2018-05-12 23:00:00	276	94	403	32	37	0.8	55
2018-05-13 00:00:00	79	36	113	13	23	0.65	60
2018-05-13 01:00:00	68	30	86	9	23	0.4	72
2018-05-13 02:00:00	52	22	54	8	29	0.4	62
2018-05-13 03:00:00	44	22	44	9	14	0.4	76
2018-05-13 04:00:00	36	20	36	13	17	0.3	63
2018-05-13 05:00:00	38	22	38	11	22	0.4	52
2018-05-13 06:00:00	48	22	48	12	28	0.4	36
2018-05-13 07:00:00	74	34	98	18	36	0.4	23
2018-05-13 08:00:00	79	38	108	14	41	0.6	12
2018-05-13 09:00:00	83	40	116	12	38	0.8	14
2018-05-13 10:00:00	82	44	114	12	34	0.9	28
2018-05-13 11:00:00	77	40	104	22	22	1	82
2018-05-13 12:00:00	55	28	60	17	14	0.8	94
2018-05-13 13:00:00	29	16	26	11	10	0.7	92
2018-05-13 14:00:01	37	12	37	12	12	0.8	90
2018-05-13 15:00:01	42	12	42	15	12	0.6	83
2018-05-13 16:00:01	29	12	18	14	8	0.6	90
2018-05-13 17:00:01	28	10	20	14	10	0.6	88
2018-05-13 18:00:01	29	14	16	14	8	0.6	90
2018-05-13 19:00:01	29	15	22	13	9	0.5	90
2018-05-13 20:00:01	25	12	20	12	16	0.5	80
2018-05-13 21:00:01	27	12	27	14	22	0.6	68
2018-05-13 22:00:01	40	11	40	14	26	0.6	60
2018-05-13 23:00:01	39	15	39	13	26	0.6	54
2018-05-14 00:00:01	31	12	30	12	37	0.65	37
2018-05-14 01:00:01	42	18	42	14	20	0.8	55
2018-05-14 02:00:01	33	19	33	14	16	1	64
2018-05-14 03:00:01	26	15	26	13	13	0.8	68
2018-05-14 04:00:01	28	16	28	14	11	0.7	63
2018-05-14 05:00:01	36	18	36	14	18	0.8	56
2018-05-14 06:00:01	43	26	43	14	16	0.8	58
2018-05-14 07:00:01	36	20	36	13	8	0.6	75
2018-05-14 08:00:01	23	7	22	12	9	0.5	73
2018-05-14 09:00:01	21	8	21	15	30	0.8	58
2018-05-14 10:00:01	36	15	36	14	26	0.7	57
2018-05-14 11:00:01	36	16	36	14	29	0.7	60
2018-05-14 12:00:01	39	16	39	14	27	0.6	66
2018-05-14 13:00:01	48	14	48	14	24	0.6	68
2018-05-14 14:00:01	40	14	40	12	23	0.5	74
2018-05-14 15:00:01	32	16	32	10	22	0.6	72
2018-05-14 16:00:01	26	17	26	12	22	0.6	69
2018-05-14 17:00:01	25	15	23	12	14	0.6	78
2018-05-14 18:00:01	27	10	12	9	13	0.6	84
2018-05-14 19:00:01	22	5	12	8	22	0.6	70
2018-05-14 20:00:01	22	6	18	8	22	0.4	70
2018-05-14 21:00:01	20	8	14	8	26	0.5	64
2018-05-14 22:00:01	18	5	14	8	35	0.4	50
2018-05-14 23:00:01	19	6	14	8	38	0.4	40
2018-05-15 00:00:01	40	18	41	10	52	0.8	35
2018-05-15 01:00:01	40	22	40	11	30	0.6	43
2018-05-15 02:00:01	36	20	36	12	12	0.6	66
2018-05-15 03:00:01	20	10	18	12	6	0.6	64
2018-05-15 04:00:01	19	5	12	12	5	0.6	58
2018-05-15 05:00:01	18	4	12	12	5	0.6	56
2018-05-15 06:00:01	25	5	25	10	10	0.8	66
2018-05-15 07:00:01	28	9	28	15	18	1.1	58
2018-05-15 08:00:01	34	16	34	14	18	1	58
2018-05-15 09:00:01	38	14	38	14	16	1	66
2018-05-15 10:00:01	50	35	48	17	15	1	99
2018-05-15 11:00:01	38	24	38	14	10	1	114
2018-05-15 12:00:01	32	19	28	10	11	0.8	102
2018-05-15 13:00:01	33	20	26	8	10	0.8	105
2018-05-15 14:00:01	33	14	22	8	12	0.8	104
2018-05-15 15:00:01	34	16	26	10	12	0.8	106
2018-05-15 16:00:01	34	16	28	9	13	0.8	106
2018-05-15 17:00:01	31	14	26	8	18	0.8	99
2018-05-15 18:00:01	34	16	34	8	28	0.8	88
2018-05-15 19:00:01	45	23	45	9	39	0.8	72
2018-05-15 20:00:01	52	18	54	10	48	0.7	58
2018-05-15 21:00:01	0	0	0	0	0	0	0
2018-05-15 22:00:01	0	0	0	0	0	0	0
2018-05-15 23:00:01	0	0	0	0	0	0	0
2018-05-16 00:00:01	52	20	55	10	49	0.8	54
2018-05-16 01:00:01	55	22	59	10	56	0.8	40
2018-05-16 02:00:01	43	23	43	17	44	0.8	47
2018-05-16 03:00:01	32	19	32	12	26	0.6	52
2018-05-16 04:00:01	32	22	25	11	28	0.7	34
2018-05-16 05:00:01	38	26	36	9	26	1	24
2018-05-16 06:00:01	35	24	34	8	14	0.8	50
2018-05-16 07:00:01	36	16	36	10	12	1	78
2018-05-16 08:00:01	26	9	26	12	14	0.8	76
2018-05-16 09:00:01	20	10	18	9	22	0.6	64
2018-05-16 10:00:01	21	8	16	11	26	0.8	67
2018-05-16 11:00:01	28	8	12	8	12	0.6	88
2018-05-16 12:00:01	29	8	13	9	8	0.6	90
2018-05-16 13:00:01	33	8	12	9	6	0.5	104
2018-05-16 14:00:01	35	10	24	8	6	0.5	111
2018-05-16 15:00:01	37	8	16	8	6	0.6	118
2018-05-16 16:00:01	38	6	16	10	5	0.5	120
2018-05-16 17:00:01	37	8	14	9	6	0.4	117
2018-05-16 18:00:01	38	9	14	8	5	0.4	121
2018-05-16 19:00:01	39	6	12	7	6	0.4	122
2018-05-16 20:00:01	37	8	15	8	8	0.4	118
2018-05-16 21:00:01	36	8	16	8	14	0.4	114
2018-05-16 22:00:01	30	8	25	6	28	0.6	94
2018-05-16 23:00:01	40	20	40	7	61	0.7	52
2018-05-17 00:00:01	52	18	56	8	56	0.7	52
2018-05-17 01:00:01	28	13	28	10	29	0.5	66
2018-05-17 02:00:01	24	16	24	12	30	0.5	61
2018-05-17 03:00:01	28	14	28	12	34	0.5	51
2018-05-17 04:00:01	31	14	31	14	32	0.5	44
2018-05-17 05:00:01	24	15	24	10	23	0.6	42
2018-05-17 06:00:01	22	10	22	10	19	0.5	40
2018-05-17 07:00:01	26	13	26	10	30	0.6	24
2018-05-17 08:00:01	34	18	34	8	36	0.7	13
2018-05-17 09:00:01	46	17	46	8	38	0.8	16
2018-05-17 10:00:01	52	16	54	12	36	0.8	36
2018-05-17 11:00:01	45	19	45	15	24	0.6	72
2018-05-17 12:00:01	38	16	38	10	15	0.5	98
2018-05-17 13:00:01	35	24	20	11	10	0.4	111
2018-05-17 14:00:01	38	26	30	14	11	0.4	116
2018-05-17 15:00:01	41	22	29	14	10	0.6	131
2018-05-17 16:00:01	47	20	26	12	8	0.5	148
2018-05-17 17:00:01	45	23	34	18	9	0.6	142
2018-05-17 18:00:01	41	18	28	18	10	0.5	130
2018-05-17 19:00:01	40	20	27	18	12	0.5	127
2018-05-17 20:00:01	41	18	29	15	16	0.6	131
2018-05-17 21:00:01	35	18	34	12	37	0.6	112
2018-05-17 22:00:01	41	22	41	10	55	0.8	86
2018-05-17 23:00:01	54	26	58	9	82	0.8	44
2018-05-18 00:00:01	55	20	60	8	40	0.6	67
2018-05-18 01:00:01	58	23	66	8	58	0.6	48
2018-05-18 02:00:01	50	22	50	8	48	0.6	58
2018-05-18 03:00:01	0	0	0	0	0	0	0
2018-05-18 04:00:01	0	0	0	0	0	0	0
2018-05-18 05:00:01	0	0	0	0	0	0	0
2018-05-18 06:00:01	0	0	0	0	0	0	0
2018-05-18 07:00:01	0	0	0	0	0	0	0
2018-05-18 08:00:01	30	12	30	8	31	0.6	46
2018-05-18 09:00:01	0	0	0	0	0	0	0
2018-05-18 10:00:01	0	0	0	0	0	0	0
2018-05-18 11:00:01	47	20	47	11	18	0.5	88
2018-05-18 12:00:01	38	12	38	8	10	0.4	114
2018-05-18 13:00:01	40	20	25	8	8	0.4	128
2018-05-18 14:00:01	44	18	26	8	8	0.4	140
2018-05-18 15:00:01	49	17	24	9	8	0.6	156
2018-05-18 16:00:01	75	20	40	12	10	0.9	180
2018-05-18 17:00:01	60	24	52	25	16	0.9	168
2018-05-18 18:00:01	50	25	50	27	17	0.6	132
2018-05-18 19:00:01	45	20	42	20	16	0.6	144
2018-05-18 20:00:01	44	19	44	10	13	0.5	136
2018-05-18 21:00:01	34	18	33	8	18	0.4	107
2018-05-18 22:00:01	33	19	33	8	21	0.4	100
2018-05-18 23:00:01	46	14	46	8	8	0.4	118
2018-05-19 00:00:01	54	18	58	10	11	0.55	92
2018-05-19 01:00:01	79	29	108	8	6	0.4	94
2018-05-19 02:00:01	110	38	170	8	7	0.4	90
2018-05-19 03:00:01	78	25	105	8	6	0.4	96
2018-05-19 04:00:01	41	15	41	8	4	0.2	98
2018-05-19 05:00:01	30	9	22	8	4	0.3	94
2018-05-19 06:00:01	29	7	12	8	4	0.4	90
2018-05-19 07:00:01	27	8	13	8	6	0.4	86
2018-05-19 08:00:01	22	6	14	8	18	0.4	70
2018-05-19 09:00:01	24	8	22	8	27	0.6	74
2018-05-19 10:00:01	30	10	24	13	15	0.3	95
2018-05-19 11:00:01	35	6	20	8	8	0.2	110
2018-05-19 12:00:01	35	8	22	8	6	0.2	112
2018-05-19 13:00:01	36	20	0	8	6	0.2	115
2018-05-19 14:00:01	39	20	27	8	4	0.2	122
2018-05-19 15:00:01	40	9	28	9	4	0.2	128
2018-05-19 16:00:01	43	19	30	9	6	0.4	137
2018-05-19 17:00:01	45	12	31	10	6	0.4	144
2018-05-19 18:00:01	45	18	30	11	6	0.3	143
2018-05-19 19:00:01	45	14	28	9	6	0.3	144
2018-05-19 20:00:01	42	18	29	8	6	0.2	134
2018-05-19 21:00:01	37	14	27	7	10	0.3	118
2018-05-19 22:00:01	32	14	31	8	17	0.4	100
2018-05-19 23:00:01	34	14	34	8	17	0.8	100
2018-05-20 00:00:01	53	17	56	11	46	0.75	53
2018-05-20 01:00:01	93	46	136	11	14	0.6	85
2018-05-20 02:00:01	71	35	92	10	8	0.6	88
2018-05-20 03:00:01	64	24	77	8	7	0.3	82
2018-05-20 04:00:01	46	13	46	7	8	0.2	78
2018-05-20 05:00:01	36	13	36	10	6	0.2	70
2018-05-20 06:00:01	56	17	62	7	2	0.2	74
2018-05-20 07:00:01	65	18	80	8	4	0.4	78
2018-05-20 08:00:01	63	19	76	7	10	0.4	73
2018-05-20 09:00:01	52	14	54	6	12	0.4	71
2018-05-20 10:00:01	30	14	30	6	10	0.6	84
2018-05-20 11:00:01	29	12	16	6	8	0.6	92
2018-05-20 12:00:01	30	7	13	6	5	0.6	94
2018-05-20 13:00:01	32	4	14	6	5	0.6	102
2018-05-20 14:00:01	34	8	18	6	4	0.6	107
2018-05-20 15:00:01	34	4	14	6	4	0.4	108
2018-05-20 16:00:01	35	12	14	6	4	0.4	109
2018-05-20 17:00:01	35	8	41	6	4	0.4	110
2018-05-20 18:00:01	35	8	41	6	4	0.4	112
2018-05-20 19:00:01	35	8	14	6	4	0.4	112
2018-05-20 20:00:01	35	6	14	6	6	0.4	110
2018-05-20 21:00:01	34	6	12	6	7	0.4	106
2018-05-20 22:00:01	28	14	20	6	20	0.4	88
2018-05-20 23:00:01	36	10	36	7	62	0.8	40
2018-05-21 00:00:01	52	16	54	10	64	0.75	33
2018-05-21 01:00:01	55	17	59	9	44	0.6	46
2018-05-21 02:00:01	42	17	42	8	27	0.5	59
2018-05-21 03:00:01	30	11	30	6	31	0.5	48
2018-05-21 04:00:01	26	12	26	6	28	0.4	49
2018-05-21 05:00:01	24	8	24	6	16	0.4	55
2018-05-21 06:00:01	21	10	21	6	11	0.4	59
2018-05-21 07:00:01	20	7	20	6	14	0.4	54
2018-05-21 08:00:01	24	12	24	6	21	0.6	52
2018-05-21 09:00:01	27	12	27	6	26	0.6	56
2018-05-21 10:00:01	34	12	34	10	32	0.8	68
2018-05-21 11:00:01	55	30	60	18	31	1.1	85
2018-05-21 12:00:01	53	23	56	16	18	0.5	84
2018-05-21 13:00:01	46	11	46	14	8	0.4	101
2018-05-21 14:00:01	37	13	37	12	6	0.4	112
2018-05-21 15:00:01	37	14	28	10	5	0.4	118
2018-05-21 16:00:01	39	8	26	9	6	0.4	122
2018-05-21 17:00:01	39	15	23	10	6	0.4	124
2018-05-21 18:00:01	40	10	24	9	6	0.4	126
2018-05-21 19:00:01	40	10	26	10	7	0.4	127
2018-05-21 20:00:01	39	10	28	10	10	0.4	122
2018-05-21 21:00:01	36	7	26	8	14	0.5	1147
2018-05-21 22:00:02	30	10	25	8	24	0.5	96
2018-05-21 23:00:02	45	16	45	8	42	0.6	69
2018-05-22 00:00:02	68	27	87	11	80	1.05	27
2018-05-22 01:00:02	56	17	62	10	49	0.6	45
2018-05-22 02:00:02	48	16	48	12	22	0.6	71
2018-05-22 03:00:02	40	14	40	16	24	0.6	68
2018-05-22 04:00:02	38	12	38	15	18	0.5	72
2018-05-22 05:00:02	39	14	39	16	18	0.5	68
2018-05-22 06:00:02	34	14	34	12	19	0.6	58
2018-05-22 07:00:02	34	14	34	10	18	0.6	52
2018-05-22 08:00:02	40	14	40	8	32	0.6	31
2018-05-22 09:00:02	48	13	48	8	36	0.7	30
2018-05-22 10:00:02	53	18	56	9	44	0.8	31
2018-05-22 11:00:02	51	18	52	12	30	0.7	65
2018-05-22 12:00:02	44	20	44	22	16	0.6	100
2018-05-22 13:00:02	51	16	52	20	14	0.6	140
2018-05-22 14:00:02	44	17	43	14	9	0.5	138
2018-05-22 15:00:02	42	14	34	16	9	0.5	132
2018-05-22 16:00:02	47	16	35	14	10	0.5	148
2018-05-22 17:00:02	49	16	38	16	9	0.4	155
2018-05-22 18:00:02	49	20	44	12	9	0.5	156
2018-05-22 19:00:02	52	17	47	12	10	0.5	161
2018-05-22 20:00:02	53	20	55	14	14	0.6	160
2018-05-22 21:00:02	53	22	56	16	22	0.6	142
2018-05-22 22:00:02	54	22	58	15	66	0.9	82
2018-05-22 23:00:02	70	28	89	14	112	1.4	19
2018-05-23 00:00:02	291	211	623	9	58	0.95	50
2018-05-23 01:00:02	79	44	108	10	88	1	10
2018-05-23 02:00:02	73	32	95	11	74	0.8	19
2018-05-23 03:00:02	62	25	75	11	60	0.6	34
2018-05-23 04:00:02	56	28	62	12	42	0.6	52
2018-05-23 05:00:02	55	28	60	12	26	0.6	78
2018-05-23 06:00:02	51	24	52	14	13	0.6	102
2018-05-23 07:00:02	48	22	48	22	16	0.6	102
2018-05-23 08:00:02	52	26	54	18	40	0.7	68
2018-05-23 09:00:02	62	28	74	14	58	0.8	42
2018-05-23 10:00:02	64	28	78	14	66	0.9	41
2018-05-23 11:00:02	66	28	82	15	62	1	70
2018-05-23 12:00:02	62	24	73	14	14	0.6	136
2018-05-23 13:00:02	44	20	38	8	7	0.5	140
2018-05-23 14:00:02	42	18	28	7	6	0.4	134
2018-05-23 15:00:02	42	23	30	7	4	0.4	134
2018-05-23 16:00:02	43	19	25	8	4	0.4	136
2018-05-23 17:00:02	44	14	22	7	4	0.4	138
2018-05-23 18:00:02	44	14	24	7	4	0.4	140
2018-05-23 19:00:02	46	12	25	7	4	0.5	147
2018-05-23 20:00:02	46	11	26	8	8	0.5	146
2018-05-23 21:00:02	40	15	33	8	24	0.6	128
2018-05-23 22:00:02	51	17	52	9	48	0.8	96
2018-05-23 23:00:02	163	66	276	14	32	0.6	82
2018-05-24 00:00:02	267	201	582	6	10	0.45	80
2018-05-24 01:00:02	500	363	1090	10	16	1.4	80
2018-05-24 02:00:02	500	269	902	8	8	0.5	85
2018-05-24 03:00:02	500	282	1003	7	9	0.6	82
2018-05-24 04:00:02	500	214	714	8	5	0.6	90
2018-05-24 05:00:02	143	75	236	6	1	0.4	102
2018-05-24 06:00:02	49	18	49	6	1	0.3	119
2018-05-24 07:00:02	34	9	20	6	2	0.4	108
2018-05-24 08:00:02	32	4	12	6	2	0.4	101
2018-05-24 09:00:02	27	4	10	6	12	0.5	84
2018-05-24 10:00:02	23	6	9	6	16	0.6	72
2018-05-24 11:00:02	21	6	12	6	10	0.5	66
2018-05-24 12:00:02	29	20	12	6	6	0.4	69
2018-05-24 13:00:02	60	46	34	6	4	0.4	78
2018-05-24 14:00:02	67	48	35	6	4	0.4	82
2018-05-24 15:00:02	69	50	0	6	4	0.4	84
2018-05-24 16:00:02	65	47	43	6	4	0.4	84
2018-05-24 17:00:02	73	53	59	7	4	0.4	76
2018-05-24 18:00:02	54	38	52	6	4	0.4	71
2018-05-24 19:00:02	49	34	32	6	5	0.4	74
2018-05-24 20:00:02	32	22	28	6	4	0.4	78
2018-05-24 21:00:02	29	20	24	6	6	0.4	78
2018-05-24 22:00:02	35	24	35	6	8	0.4	78
2018-05-24 23:00:02	47	22	47	6	8	0.4	75
2018-05-25 00:00:02	39	16	39	7	31	0.5	56
2018-05-25 01:00:02	30	14	30	6	6	0.4	78
2018-05-25 02:00:02	22	14	22	6	8	0.4	70
2018-05-25 03:00:02	24	13	24	6	14	0.4	55
2018-05-25 04:00:02	24	10	24	6	14	0.4	52
2018-05-25 05:00:02	21	10	21	6	12	0.4	58
2018-05-25 06:00:02	19	10	19	6	10	0.4	56
2018-05-25 07:00:02	18	4	18	6	15	0.4	46
2018-05-25 08:00:02	25	11	25	6	16	0.5	39
2018-05-25 09:00:02	28	12	28	6	26	0.6	34
2018-05-25 10:00:02	28	16	28	8	16	0.4	62
2018-05-25 11:00:02	24	15	22	16	14	0.4	74
2018-05-25 12:00:02	25	17	25	10	10	0.4	76
2018-05-25 13:00:02	30	18	30	12	8	0.4	84
2018-05-25 14:00:02	30	17	25	8	6	0.4	95
2018-05-25 15:00:02	32	14	18	8	6	0.4	102
2018-05-25 16:00:02	34	11	189	8	6	0.4	108
2018-05-25 17:00:02	36	12	17	9	6	0.4	113
2018-05-25 18:00:02	36	13	17	10	6	0.4	114
2018-05-25 19:00:02	36	12	20	10	8	0.4	114
2018-05-25 20:00:02	35	18	21	10	12	0.4	110
2018-05-25 21:00:02	31	14	24	10	22	0.4	97
2018-05-25 22:00:02	29	16	29	6	27	0.4	86
2018-05-25 23:00:02	32	14	32	7	36	0.4	70
2018-05-26 00:00:02	47	16	47	10	54	0.65	39
2018-05-26 01:00:02	50	18	50	7	46	0.6	46
2018-05-26 02:00:02	36	12	36	7	22	0.4	71
2018-05-26 03:00:02	30	13	30	9	28	0.4	54
2018-05-26 04:00:02	35	16	35	9	25	0.4	45
2018-05-26 05:00:02	24	9	24	8	16	0.4	52
2018-05-26 06:00:02	18	12	16	8	16	0.4	47
2018-05-26 07:00:02	20	9	20	10	20	0.4	42
2018-05-26 08:00:02	27	10	27	8	22	0.4	40
2018-05-26 09:00:02	26	12	26	10	27	0.6	36
2018-05-26 10:00:02	32	18	32	14	30	0.6	56
2018-05-26 11:00:02	40	22	40	16	23	0.6	84
2018-05-26 12:00:02	46	30	46	12	19	0.6	97
2018-05-26 13:00:02	37	19	28	9	11	0.4	116
2018-05-26 14:00:02	37	18	30	10	10	0.5	118
2018-05-26 15:00:02	40	14	30	10	8	0.5	127
2018-05-26 16:00:02	41	18	22	12	6	0.5	130
2018-05-26 17:00:02	40	12	20	11	6	0.5	127
2018-05-26 18:00:02	40	13	23	10	6	0.5	126
2018-05-26 19:00:02	41	11	21	10	7	0.5	130
2018-05-26 20:00:02	39	10	23	10	10	0.5	123
2018-05-26 21:00:02	35	14	24	10	14	0.6	112
2018-05-26 22:00:02	31	14	31	8	26	0.5	88
2018-05-26 23:00:02	37	13	37	7	40	0.6	61
2018-05-27 00:00:02	72	38	95	11	86	1.15	26
2018-05-27 01:00:02	55	18	60	10	62	0.7	26
2018-05-27 02:00:02	54	24	58	10	44	0.6	39
2018-05-27 03:00:02	52	24	53	9	36	0.6	42
2018-05-27 04:00:02	44	17	44	8	32	0.6	36
2018-05-27 05:00:02	42	16	42	7	31	0.6	32
2018-05-27 06:00:02	32	15	32	7	36	0.6	26
2018-05-27 07:00:02	36	18	36	8	38	0.8	26
2018-05-27 08:00:02	40	16	40	8	37	0.8	30
2018-05-27 09:00:02	51	20	51	9	42	0.9	26
2018-05-27 10:00:02	55	26	60	14	48	2	52
2018-05-27 11:00:02	65	36	80	15	38	2	99
2018-05-27 12:00:02	56	28	62	13	16	0.8	120
2018-05-27 13:00:02	46	32	44	12	12	0.6	127
2018-05-27 14:00:02	52	36	36	10	8	0.6	142
2018-05-27 15:00:02	49	30	42	10	8	0.6	154
2018-05-27 16:00:02	55	26	46	10	7	0.6	164
2018-05-27 17:00:02	63	28	48	10	7	0.6	170
2018-05-27 18:00:02	78	24	59	10	7	0.6	182
2018-05-27 19:00:02	85	28	63	10	8	0.6	188
2018-05-27 20:00:02	77	31	71	10	10	0.6	181
2018-05-27 21:00:02	60	32	70	10	22	0.6	159
2018-05-27 22:00:02	62	30	73	10	52	0.9	119
2018-05-27 23:00:02	74	45	98	10	108	1.7	38
2018-05-28 00:00:02	255	77	327	8	58	1	57
2018-05-28 01:00:02	97	43	144	10	75	0.9	52
2018-05-28 02:00:02	78	36	106	12	44	0.7	71
2018-05-28 03:00:02	70	36	90	12	33	0.6	77
2018-05-28 04:00:02	70	34	89	10	23	0.6	70
2018-05-28 05:00:02	66	28	81	8	22	0.6	56
2018-05-28 06:00:02	64	30	78	8	24	0.6	58
2018-05-28 07:00:02	67	34	84	9	28	0.6	68
2018-05-28 08:00:02	68	33	86	10	32	0.6	68
2018-05-28 09:00:02	71	30	91	10	49	0.8	42
2018-05-28 10:00:02	72	38	94	10	55	1	42
2018-05-28 11:00:02	72	42	94	12	27	0.8	122
2018-05-28 12:00:02	70	47	90	12	21	0.7	150
2018-05-28 13:00:02	113	42	96	15	18	1	226
2018-05-28 14:00:02	122	58	132	24	16	1	244
2018-05-28 15:00:02	94	50	132	20	12	0.7	195
2018-05-28 16:00:02	87	48	124	14	8	0.6	182
2018-05-28 17:00:02	106	54	146	20	12	0.8	212
2018-05-28 18:00:02	121	62	155	20	12	1	241
2018-05-28 19:00:02	114	76	178	12	10	0.6	170
2018-05-28 20:00:02	473	159	573	8	7	0.4	102
2018-05-28 21:00:02	500	146	641	8	6	0.4	102
2018-05-28 22:00:02	360	104	468	7	4	0.4	106
2018-05-28 23:00:02	500	113	600	6	4	0.4	98
2018-05-29 00:00:02	229	57	279	7	14	0.5	87
2018-05-29 01:00:02	232	90	372	6	2	0.4	90
2018-05-29 02:00:02	132	64	214	6	3	0.4	86
2018-05-29 03:00:02	76	30	101	6	4	0.4	80
2018-05-29 04:00:02	54	20	58	6	4	0.4	72
2018-05-29 05:00:02	58	34	65	6	3	0.4	75
2018-05-29 06:00:02	58	38	66	6	4	0.4	70
2018-05-29 07:00:02	55	32	59	7	5	0.4	66
2018-05-29 08:00:02	51	31	52	6	6	0.4	74
2018-05-29 09:00:02	46	31	46	7	12	1	72
2018-05-29 10:00:02	39	26	39	6	10	0.4	72
2018-05-29 11:00:02	43	30	38	6	7	0.4	80
2018-05-29 12:00:02	43	30	36	6	6	0.4	88
2018-05-29 13:00:02	40	28	34	6	5	0.4	102
2018-05-29 14:00:02	43	30	0	6	5	0.4	106
2018-05-29 15:00:02	37	22	27	6	4	0.4	116
2018-05-29 16:00:02	33	21	19	7	4	0.4	105
2018-05-29 17:00:02	36	20	21	7	6	0.4	114
2018-05-29 18:00:02	37	24	30	10	9	0.4	116
2018-05-29 19:00:02	36	20	36	12	11	0.4	111
2018-05-29 20:00:02	36	24	35	14	11	0.4	114
2018-05-29 21:00:02	38	23	38	14	14	0.5	112
2018-05-29 22:00:02	35	23	35	10	17	0.4	106
2018-05-29 23:00:02	37	19	37	10	29	0.5	86
2018-05-30 00:00:02	61	29	76	13	29	0.7	76
2018-05-30 01:00:02	42	27	42	8	32	0.6	66
2018-05-30 02:00:02	45	24	45	10	38	0.4	56
2018-05-30 03:00:02	46	22	46	9	35	0.4	58
2018-05-30 04:00:02	44	20	44	8	30	0.5	58
2018-05-30 05:00:02	47	18	47	8	28	0.4	55
2018-05-30 06:00:03	51	21	52	10	34	0.6	36
2018-05-30 07:00:03	55	24	60	10	35	0.6	28
2018-05-30 08:00:03	56	30	62	8	40	0.7	18
2018-05-30 09:00:03	59	32	68	8	40	0.8	20
2018-05-30 10:00:03	64	38	78	12	43	1	30
2018-05-30 11:00:03	71	44	92	16	36	0.9	48
2018-05-30 12:00:03	77	52	103	14	28	2.1	112
2018-05-30 13:00:03	95	71	136	14	11	1.1	114
2018-05-30 14:00:03	77	46	104	9	5	0.5	107
2018-05-30 15:00:03	67	40	83	11	5	0.5	112
2018-05-30 16:00:03	60	30	70	11	4	0.5	114
2018-05-30 17:00:03	63	32	76	12	5	0.5	115
2018-05-30 18:00:03	67	32	83	12	6	0.6	117
2018-05-30 19:00:03	67	31	84	17	16	0.9	118
2018-05-30 20:00:03	66	34	82	20	21	0.8	113
2018-05-30 21:00:03	66	31	82	22	30	0.8	96
2018-05-30 22:00:03	72	38	93	20	47	0.9	70
2018-05-30 23:00:03	75	38	100	20	49	0.8	62
2018-05-31 00:00:03	56	25	71	13	27	0.6	68
2018-05-31 01:00:03	76	38	102	14	24	0.8	74
2018-05-31 02:00:03	68	32	86	9	6	0.5	98
2018-05-31 03:00:03	73	28	95	8	4	0.4	92
2018-05-31 04:00:03	94	35	138	6	2	0.4	83
2018-05-31 05:00:03	121	46	191	7	2	0.4	88
2018-05-31 06:00:03	114	42	178	8	2	0.4	92
2018-05-31 07:00:03	69	25	88	8	2	0.4	88
2018-05-31 08:00:03	54	18	58	7	5	0.4	81
2018-05-31 09:00:03	54	18	58	7	20	0.5	61
2018-05-31 10:00:03	55	20	60	7	22	0.5	62
2018-05-31 11:00:03	46	16	46	7	10	0.6	83
2018-05-31 12:00:03	41	13	41	8	13	0.6	76
2018-05-31 13:00:03	45	16	45	16	17	0.7	70
2018-05-31 14:00:03	55	18	60	8	9	0.4	80
2018-05-31 15:00:03	38	15	38	8	6	0.5	81
2018-05-31 16:00:03	40	14	40	8	6	0.5	80
2018-05-31 17:00:03	63	19	76	7	8	0.4	75
2018-05-31 18:00:03	70	18	90	8	10	0.4	75
2018-05-31 19:00:03	39	15	39	8	8	0.4	84
2018-05-31 20:00:03	27	12	26	8	10	0.4	84
2018-05-31 21:00:03	26	9	26	6	12	0.4	82
2018-05-31 22:00:03	30	10	30	6	22	0.5	69
2018-05-31 23:00:03	33	12	33	6	21	0.5	65

## Sheet: 六月
时间	AQI	PM2.5	PM10	SO2	NO2	CO	O3
2018-06-01	54	26	66	9	39	0.5	46
2018-06-01 01:00:00	32	21	32	19	37	0.4	44
2018-06-01 02:00:00	29	20	27	19	32	0.4	45
2018-06-01 02:59:59	27	13	27	9	14	0.4	56
2018-06-01 03:59:59	22	6	22	10	14	0.4	60
2018-06-01 04:59:59	21	8	19	9	8	0.3	67
2018-06-01 05:59:59	21	10	18	8	8	0.4	67
2018-06-01 06:59:59	19	8	18	8	12	0.4	60
2018-06-01 07:59:59	24	11	24	10	22	0.4	44
2018-06-01 08:59:59	34	13	34	14	35	0.6	30
2018-06-01 09:59:59	42	20	42	9	25	0.6	46
2018-06-01 10:59:59	59	28	67	10	14	0.6	63
2018-06-01 11:59:59	71	44	92	12	13	0.6	76
2018-06-01 12:59:59	72	35	94	16	10	0.6	82
2018-06-01 13:59:59	69	30	88	12	7	0.6	87
2018-06-01 14:59:59	64	34	78	19	8	0.6	91
2018-06-01 15:59:59	63	45	70	14	6	0.5	98
2018-06-01 16:59:59	58	40	65	12	6	0.4	100
2018-06-01 17:59:59	56	34	62	10	6	0.4	98
2018-06-01 18:59:59	56	32	61	8	6	0.4	97
2018-06-01 19:59:59	55	33	60	10	8	0.4	95
2018-06-01 20:59:59	55	26	60	8	15	0.4	84
2018-06-01 21:59:59	58	32	65	7	26	0.4	70
2018-06-01 22:59:59	68	36	86	13	47	0.6	44
2018-06-01 23:59:59	88	52	126	11	82	1.05	26
2018-06-02 00:59:59	76	36	102	8	62	0.6	20
2018-06-02 01:59:59	76	34	102	10	38	0.6	40
2018-06-02 02:59:59	73	34	96	14	34	0.5	40
2018-06-02 03:59:59	64	36	77	12	26	0.5	46
2018-06-02 04:59:59	59	35	67	10	49	0.9	18
2018-06-02 05:59:59	81	51	112	12	54	2.8	12
2018-06-02 06:59:59	81	52	112	10	44	1.6	14
2018-06-02 07:59:59	73	41	96	8	39	1.1	16
2018-06-02 08:59:59	69	35	87	9	37	0.8	20
2018-06-02 09:59:59	69	35	88	12	36	0.8	32
2018-06-02 10:59:59	61	37	72	22	20	0.6	76
2018-06-02 11:59:59	53	36	56	15	15	0.6	93
2018-06-02 12:59:59	43	30	41	14	8	0.5	107
2018-06-02 13:59:59	51	30	52	18	8	0.5	124
2018-06-02 14:59:59	50	31	50	16	7	0.4	142
2018-06-02 15:59:59	55	35	60	16	10	0.6	134
2018-06-02 16:59:59	60	40	70	15	10	0.6	147
2018-06-02 17:59:59	61	42	72	14	10	0.6	156
2018-06-02 18:59:59	63	41	75	14	12	0.6	158
2018-06-02 19:59:59	65	45	79	14	14	0.7	160
2018-06-02 20:59:59	69	44	88	15	19	0.8	153
2018-06-02 21:59:59	73	47	96	14	84	1.2	78
2018-06-02 22:59:59	88	58	125	12	123	1.6	19
2018-06-02 23:59:59	81	52	113	12	68	1.2	30
2018-06-03 00:59:59	96	56	142	16	70	1.1	46
2018-06-03 01:59:59	93	56	135	16	44	0.8	62
2018-06-03 02:59:59	79	44	108	12	44	0.8	50
2018-06-03 03:59:59	73	36	96	10	50	1	36
2018-06-03 04:59:59	78	43	105	11	56	1	26
2018-06-03 05:59:59	76	46	102	12	36	0.8	49
2018-06-03 06:59:59	72	39	94	10	38	0.8	52
2018-06-03 07:59:59	68	35	86	10	38	0.8	55
2018-06-03 08:59:59	72	36	92	10	52	1	40
2018-06-03 09:59:59	74	41	98	12	48	1	52
2018-06-03 10:59:59	69	45	88	18	32	1	110
2018-06-03 11:59:59	69	46	88	30	36	1	118
2018-06-03 12:59:59	82	54	114	20	30	1.8	175
2018-06-03 13:59:59	89	60	128	10	7	0.6	132
2018-06-03 14:59:59	77	53	104	8	6	0.5	124
2018-06-03 15:59:59	102	68	154	8	7	0.5	106
2018-06-03 16:59:59	176	104	302	8	6	0.5	103
2018-06-03 17:59:59	109	74	168	8	6	0.5	106
2018-06-03 18:59:59	64	46	72	7	4	0.4	106
2018-06-03 19:59:59	50	34	50	7	10	0.6	94
2018-06-03 20:59:59	57	32	63	13	14	0.6	86
2018-06-03 21:59:59	75	39	100	8	18	0.7	77
2018-06-03 22:59:59	73	39	96	11	23	1.1	65
2018-06-03 23:59:59	57	31	64	10	55	1.05	27
2018-06-04 00:59:59	57	35	64	12	18	0.8	52
2018-06-04 01:59:59	38	22	38	14	10	0.6	62
2018-06-04 02:59:59	39	14	39	13	4	0.6	70
2018-06-04 03:59:59	37	14	37	11	5	0.5	67
2018-06-04 04:59:59	36	16	36	10	5	0.6	60
2018-06-04 05:59:59	30	16	30	10	9	0.6	45
2018-06-04 06:59:59	34	19	34	10	10	0.6	44
2018-06-04 07:59:59	44	18	44	10	14	0.8	44
2018-06-04 08:59:59	49	20	49	10	31	0.8	32
2018-06-04 09:59:59	48	18	48	10	20	0.6	52
2018-06-04 10:59:59	45	16	45	9	13	0.6	72
2018-06-04 11:59:59	38	22	38	8	10	0.6	89
2018-06-04 12:59:59	41	28	41	8	8	0.6	98
2018-06-04 13:59:59	36	23	36	8	4	0.4	109
2018-06-04 14:59:59	36	19	28	8	4	0.4	115
2018-06-04 15:59:59	38	14	28	9	4	0.4	120
2018-06-04 16:59:59	39	16	29	8	4	0.4	123
2018-06-04 17:59:59	40	15	26	8	4	0.4	128
2018-06-04 18:59:59	41	10	28	8	5	0.5	130
2018-06-04 19:59:59	56	18	62	8	8	0.5	128
2018-06-04 20:59:59	38	16	31	8	11	0.6	120
2018-06-04 21:59:59	31	16	30	8	22	0.6	98
2018-06-04 22:59:59	39	20	39	8	38	0.7	72
2018-06-04 23:59:59	49	23	50	8	57	0.95	45
2018-06-05 00:59:59	68	30	86	8	78	1	14
2018-06-05 01:59:59	59	26	68	8	57	0.8	28
2018-06-05 02:59:59	52	22	54	8	43	0.7	34
2018-06-05 04:00:00	51	18	52	8	28	0.6	46
2018-06-05 05:00:00	42	20	42	8	18	0.6	60
2018-06-05 06:00:00	39	16	39	9	16	0.6	69
2018-06-05 07:00:00	44	15	44	9	14	0.7	66
2018-06-05 08:00:00	38	15	38	10	20	0.7	59
2018-06-05 09:00:00	43	16	43	10	28	0.7	51
2018-06-05 10:00:00	47	16	47	8	18	0.6	68
2018-06-05 11:00:00	40	11	40	8	12	0.6	78
2018-06-05 12:00:00	32	14	32	8	8	0.5	92
2018-06-05 13:00:00	38	16	38	8	5	0.5	106
2018-06-05 14:00:00	36	12	32	7	5	0.5	113
2018-06-05 15:00:00	39	18	30	8	4	0.5	124
2018-06-05 16:00:00	42	18	32	8	6	0.6	132
2018-06-05 17:00:00	40	11	30	8	4	0.6	128
2018-06-05 18:00:00	41	16	31	8	4	0.5	130
2018-06-05 19:00:00	42	16	28	8	4	0.5	134
2018-06-05 20:00:00	42	14	31	7	6	0.5	132
2018-06-05 21:00:00	37	12	32	8	10	0.5	117
2018-06-05 22:00:00	33	18	30	8	12	0.6	104
2018-06-05 23:00:00	38	22	38	8	20	0.6	92
2018-06-06 00:00:00	50	25	52	8	40	0.65	64
2018-06-06 01:00:00	53	20	56	8	28	0.6	74
2018-06-06 02:00:00	45	17	45	8	18	0.6	76
2018-06-06 03:00:00	32	18	32	7	14	0.6	82
2018-06-06 04:00:00	30	14	30	7	10	0.6	82
2018-06-06 05:00:00	26	12	26	6	8	0.6	80
2018-06-06 06:00:00	26	14	26	8	10	0.5	73
2018-06-06 07:00:00	27	13	27	8	12	0.5	67
2018-06-06 08:00:00	29	12	29	8	18	0.6	54
2018-06-06 09:00:00	32	16	32	7	28	0.6	42
2018-06-06 10:00:00	44	17	44	8	34	0.8	46
2018-06-06 11:00:00	45	20	45	10	15	0.6	94
2018-06-06 12:00:00	36	14	36	12	10	0.6	112
2018-06-06 13:00:00	39	22	22	9	5	0.6	124
2018-06-06 14:00:00	40	12	28	8	5	0.5	127
2018-06-06 15:00:00	40	12	25	8	4	0.4	127
2018-06-06 16:00:00	40	10	20	8	4	0.4	128
2018-06-06 17:00:00	40	9	24	9	6	0.5	128
2018-06-06 18:00:00	40	8	21	9	5	0.4	128
2018-06-06 19:00:00	59	42	21	8	6	0.4	126
2018-06-06 20:00:00	52	36	0	10	7	0.4	122
2018-06-06 21:00:00	54	38	20	8	12	0.4	116
2018-06-06 22:00:00	29	16	24	8	28	0.6	92
2018-06-06 23:00:00	42	18	42	8	67	0.7	42
2018-06-07 00:00:00	49	18	51	1	36	0.6	72
2018-06-07 01:00:00	46	31	46	10	28	0.5	74
2018-06-07 02:00:00	39	23	39	12	22	0.4	83
2018-06-07 03:00:00	29	17	29	8	14	0.4	90
2018-06-07 04:00:00	26	12	26	8	15	0.4	72
2018-06-07 05:00:00	28	11	28	7	15	0.4	61
2018-06-07 06:00:00	24	12	24	7	11	0.4	61
2018-06-07 07:00:00	22	14	22	6	25	0.5	37
2018-06-07 08:00:00	30	15	30	7	36	0.6	28
2018-06-07 09:00:00	44	22	44	7	45	0.8	20
2018-06-07 10:00:00	61	34	71	11	50	1.2	62
2018-06-07 11:00:00	78	57	102	14	60	1.6	90
2018-06-07 12:00:00	62	44	58	15	25	0.8	94
2018-06-07 13:00:00	48	23	48	19	13	0.7	121
2018-06-07 14:00:00	42	26	39	16	6	0.6	134
2018-06-07 15:00:00	44	23	29	12	6	0.6	140
2018-06-07 16:00:00	44	7	23	12	5	0.6	140
2018-06-07 17:00:00	41	10	28	8	6	0.6	131
2018-06-07 18:00:00	44	12	19	8	4	0.6	138
2018-06-07 19:00:00	45	12	20	11	9	0.8	142
2018-06-07 20:00:00	42	8	27	16	16	0.8	132
2018-06-07 21:00:00	34	15	34	14	32	0.8	106
2018-06-07 22:00:00	52	18	53	8	24	0.6	90
2018-06-07 23:00:00	0	0	0	0	0	0	0
2018-06-08 00:00:00	47	14	48	7	28	0.7	88
2018-06-08 01:00:00	50	12	50	6	16	0.06	98
2018-06-08 02:00:00	42	14	42	6	17	0.6	98
2018-06-08 03:00:00	34	14	34	7	24	0.6	86
2018-06-08 04:00:00	42	16	42	6	24	0.6	78
2018-06-08 05:00:00	32	12	32	6	14	0.6	86
2018-06-08 06:00:00	30	10	24	6	11	0.6	93
2018-06-08 07:00:00	28	8	22	7	16	0.6	88
2018-06-08 08:00:00	32	19	32	7	20	0.6	80
2018-06-08 09:00:00	28	14	28	7	30	0.7	66
2018-06-08 10:00:00	46	18	46	8	43	0.8	54
2018-06-08 11:00:00	54	16	58	8	26	0.8	94
2018-06-08 12:00:00	42	9	42	8	8	0.6	122
2018-06-08 13:00:00	40	8	17	8	5	0.6	128
2018-06-08 14:00:00	42	10	24	8	5	0.6	134
2018-06-08 15:00:00	45	4	30	8	5	0.6	144
2018-06-08 16:00:00	41	8	34	8	4	0.6	130
2018-06-08 17:00:00	40	10	40	7	7	0.6	114
2018-06-08 18:00:00	36	8	36	8	9	0.5	115
2018-06-08 19:00:00	35	13	26	8	15	0.6	112
2018-06-08 20:00:00	40	14	27	8	10	0.6	126
2018-06-08 21:00:00	40	10	28	8	12	0.6	128
2018-06-08 22:00:00	30	10	30	7	38	0.8	92
2018-06-08 23:00:00	40	16	40	8	52	1	70
2018-06-09 00:00:00	53	20	56	7	48	0.9	59
2018-06-09 01:00:00	48	28	48	8	44	0.8	70
2018-06-09 02:00:00	52	20	54	6	40	0.8	70
2018-06-09 03:00:00	47	17	47	6	28	0.7	73
2018-06-09 04:00:00	36	13	36	8	17	0.8	80
2018-06-09 05:00:00	36	14	36	8	10	0.6	85
2018-06-09 06:00:00	28	7	28	7	10	0.6	84
2018-06-09 07:00:00	28	12	28	9	11	0.7	79
2018-06-09 08:00:00	27	10	27	9	12	0.7	74
2018-06-09 09:00:00	26	8	26	8	14	0.6	72
2018-06-09 10:00:00	32	14	32	8	21	0.8	70
2018-06-09 11:00:00	32	12	32	8	17	0.8	82
2018-06-09 12:00:00	32	10	28	8	8	0.6	102
2018-06-09 13:00:00	35	12	35	8	4	0.6	112
2018-06-09 14:00:00	38	8	28	7	4	0.6	120
2018-06-09 15:00:00	39	6	20	6	2	0.6	124
2018-06-09 16:00:00	37	10	20	6	3	0.6	117
2018-06-09 17:00:00	36	7	20	6	4	0.6	114
2018-06-09 18:00:00	37	8	18	6	4	0.6	116
2018-06-09 19:00:00	37	4	17	6	3	0.6	116
2018-06-09 20:00:00	36	9	17	6	4	0.6	114
2018-06-09 21:00:00	32	5	19	6	13	0.6	102
2018-06-09 22:00:00	28	11	28	6	46	0.8	62
2018-06-09 23:00:00	49	22	46	7	70	1	32
2018-06-10 00:00:00	55	25	61	7	47	0.85	54
2018-06-10 01:00:00	54	18	58	6	46	0.8	48
2018-06-10 02:00:00	48	16	448	6	20	0.6	80
2018-06-10 03:00:00	37	10	37	6	16	0.6	84
2018-06-10 04:00:00	33	11	33	6	18	0.6	74
2018-06-10 05:00:00	35	13	35	14	28	1.2	57
2018-06-10 06:00:00	68	36	86	22	44	2.2	34
2018-06-10 07:00:00	64	26	78	11	24	1	57
2018-06-10 08:00:00	50	12	50	11	28	1	54
2018-06-10 09:00:00	51	14	52	9	28	0.8	60
2018-06-10 10:00:00	51	12	52	8	18	0.8	75
2018-06-10 11:00:00	38	9	38	8	10	0.6	90
2018-06-10 12:00:00	37	14	37	8	8	0.6	114
2018-06-10 13:00:00	35	12	26	8	6	0.6	110
2018-06-10 14:00:00	35	18	30	8	4	0.6	110
2018-06-10 15:00:00	36	8	28	7	4	0.6	114
2018-06-10 16:00:00	40	14	28	8	5	0.6	126
2018-06-10 17:00:00	45	16	30	8	8	0.8	142
2018-06-10 18:00:00	43	12	29	12	9	0.8	136
2018-06-10 19:00:00	39	12	31	9	6	0.6	122
2018-06-10 20:00:00	37	20	0	8	8	0.6	117
2018-06-10 21:00:00	39	27	28	8	24	0.9	98
2018-06-10 22:00:00	42	17	42	9	42	1	72
2018-06-10 23:00:00	52	20	54	8	66	1	38
2018-06-11 00:00:00	63	27	76	8	54	0.85	55
2018-06-11 01:00:00	57	11	64	6	8	0.6	112
2018-06-11 02:00:00	32	7	28	6	10	0.6	101
2018-06-11 03:00:00	28	10	25	7	16	0.6	88
2018-06-11 04:00:00	32	14	32	8	7	0.6	96
2018-06-11 05:00:00	29	8	21	8	8	0.6	90
2018-06-11 06:00:00	30	10	30	7	6	0.6	90
2018-06-11 07:00:00	33	10	33	8	6	0.6	96
2018-06-11 08:00:00	30	6	30	7	12	0.6	86
2018-06-11 09:00:00	37	8	37	8	24	0.7	74
2018-06-11 10:00:00	40	15	40	8	18	0.8	88
2018-06-11 11:00:00	36	13	36	8	16	0.7	92
2018-06-11 12:00:00	38	14	38	9	11	0.6	108
2018-06-11 13:00:00	35	13	24	8	8	0.6	111
2018-06-11 14:00:00	35	18	27	8	8	0.6	111
2018-06-11 15:00:00	39	16	32	8	6	0.6	122
2018-06-11 16:00:00	42	6	24	8	4	0.6	132
2018-06-11 17:00:00	45	8	32	8	5	0.6	142
2018-06-11 18:00:00	44	8	30	9	6	0.6	139
2018-06-11 19:00:00	44	5	36	8	10	0.7	140
2018-06-11 20:00:00	44	14	36	8	8	0.6	138
2018-06-11 21:00:00	40	18	32	8	12	0.6	128
2018-06-11 22:00:00	35	10	34	8	24	0.7	111
2018-06-11 23:00:00	52	22	54	8	88	1.3	32
2018-06-12 00:00:00	51	19	61	7	41	0.7	68
2018-06-12 01:00:00	102	26	154	8	5	0.6	100
2018-06-12 02:00:00	73	14	96	8	4	0.6	101
2018-06-12 03:00:00	52	10	54	8	4	0.6	102
2018-06-12 04:00:00	32	8	30	8	4	0.6	102
2018-06-12 05:00:00	32	6	21	8	5	0.6	100
2018-06-12 06:00:00	32	5	16	8	4	0.6	102
2018-06-12 07:00:00	30	8	17	9	8	0.6	95
2018-06-12 08:00:00	29	8	18	8	10	0.6	92
2018-06-12 09:00:00	33	12	33	8	18	0.7	82
2018-06-12 10:00:00	36	12	36	8	26	0.8	70
2018-06-12 11:00:00	42	12	42	8	36	0.8	56
2018-06-12 12:00:00	40	12	40	8	13	0.6	90
2018-06-12 13:00:00	34	20	34	7	7	0.5	96
2018-06-12 14:00:00	35	16	26	8	8	0.5	110
2018-06-12 15:00:00	41	18	27	8	6	0.6	130
2018-06-12 16:00:00	41	10	40	7	8	0.5	130
2018-06-12 17:00:00	32	9	27	7	8	0.5	100
2018-06-12 18:00:00	31	12	26	7	10	0.5	99
2018-06-12 19:00:00	31	14	26	7	12	0.5	99
2018-06-12 20:00:00	30	14	30	7	16	0.5	93
2018-06-12 21:00:00	38	14	38	6	26	0.6	82
2018-06-12 22:00:00	46	13	46	6	28	0.4	76
2018-06-12 23:00:00	38	16	38	6	11	0.4	92
2018-06-13 00:00:00	33	10	33	6	6	0.4	102
2018-06-13 01:00:00	44	13	44	6	4	0.3	109
2018-06-13 02:00:00	44	12	44	6	2	0.3	110
2018-06-13 03:00:00	34	6	30	6	3	0.3	108
2018-06-13 04:00:00	34	4	17	6	2	0.3	107
2018-06-13 05:00:00	32	4	14	6	3	0.4	102
2018-06-13 06:00:00	31	8	19	6	6	0.4	98
2018-06-13 07:00:00	28	7	15	6	10	0.4	88
2018-06-13 08:00:00	24	6	19	7	14	0.4	76
2018-06-13 09:00:00	29	10	29	7	23	0.5	60
2018-06-13 10:00:00	38	10	38	7	44	0.6	42
2018-06-13 11:00:00	42	10	42	7	30	0.5	64
2018-06-13 12:00:00	30	8	30	7	15	0.4	80
2018-06-13 13:00:01	27	8	22	7	10	0.4	86
2018-06-13 14:00:01	34	8	20	6	6	0.4	106
2018-06-13 15:00:01	32	8	22	7	6	0.4	102
2018-06-13 16:00:01	32	9	16	6	6	0.4	100
2018-06-13 17:00:01	30	5	25	6	9	0.4	96
2018-06-13 18:00:01	30	2	18	6	8	0.4	96
2018-06-13 19:00:01	36	14	14	6	6	0.5	114
2018-06-13 20:00:01	35	4	16	7	12	0.6	110
2018-06-13 21:00:01	38	10	38	13	20	0.6	76
2018-06-13 22:00:01	0	0	0	0	0	0	0
2018-06-13 23:00:01	0	0	0	0	0	0	0
2018-06-14 00:00:01	39	16	39	7	7	0.6	99
2018-06-14 01:00:01	26	4	26	6	17	0.4	68
2018-06-14 02:00:01	23	4	16	6	8	0.4	71
2018-06-14 03:00:01	22	4	16	7	8	0.4	70
2018-06-14 04:00:01	21	6	21	7	19	0.5	60
2018-06-14 05:00:01	36	18	36	8	36	0.8	34
2018-06-14 06:00:01	53	24	56	8	37	0.8	44
2018-06-14 07:00:01	59	22	67	12	36	0.9	58
2018-06-14 08:00:01	52	15	54	15	16	0.6	91
2018-06-14 09:00:01	36	10	36	10	8	0.6	112
2018-06-14 10:00:01	38	10	31	12	6	0.6	122
2018-06-14 11:00:01	41	12	26	10	6	0.6	129
2018-06-14 12:00:01	40	6	20	8	4	0.5	126
2018-06-14 13:00:01	40	2	19	11	5	0.6	127
2018-06-14 14:00:01	41	13	21	16	7	0.6	130
2018-06-14 15:00:01	42	24	26	16	12	0.8	133
2018-06-14 16:00:01	36	14	23	10	14	0.6	113
2018-06-14 17:00:01	32	8	32	8	24	0.6	98
2018-06-14 18:00:01	67	18	84	8	10	0.6	114
2018-06-14 19:00:01	57	16	64	8	8	0.6	104
2018-06-14 20:00:01	0	0	0	0	0	0	0
2018-06-14 21:00:01	0	0	0	0	0	0	0
2018-06-14 22:00:01	0	0	0	0	0	0	0
2018-06-14 23:00:01	0	0	0	0	0	0	0
2018-06-15 00:00:01	35	15	35	7	8	0.6	84
2018-06-15 01:00:01	37	10	37	7	10	0.6	93
2018-06-15 02:00:01	29	15	29	8	10	0.6	90
2018-06-15 03:00:01	30	5	30	8	9	0.6	64
2018-06-15 04:00:01	34	12	34	17	10	0.7	68
2018-06-15 05:00:01	38	0	33	11	10	0.6	71
2018-06-15 06:00:01	32	8	32	10	10	0.6	78
2018-06-15 07:00:01	32	8	32	12	8	0.6	89
2018-06-15 08:00:01	32	13	32	18	8	0.6	100
2018-06-15 09:00:01	34	11	34	10	6	0.5	98
2018-06-15 10:00:01	33	8	31	7	5	0.4	104
2018-06-15 11:00:01	34	19	29	6	5	0.4	108
2018-06-15 12:00:01	35	6	20	6	6	0.4	110
2018-06-15 13:00:01	34	6	22	8	11	0.6	107
2018-06-15 14:00:01	33	6	22	8	10	0.6	104
2018-06-15 15:00:01	31	5	24	8	12	0.6	98
2018-06-15 16:00:01	28	10	28	8	24	0.6	80
2018-06-15 17:00:01	51	14	52	8	8	0.6	78
2018-06-15 18:00:01	52	25	54	8	8	0.6	75
2018-06-15 19:00:01	0	0	0	0	0	0	0
2018-06-15 20:00:01	0	0	0	0	0	0	0
2018-06-15 21:00:01	0	0	0	0	0	0	0
2018-06-15 22:00:01	0	0	0	0	0	0	0
2018-06-15 23:00:01	0	0	0	0	0	0	0
2018-06-16 00:00:01	35	12	35	8	27	0.7	57
2018-06-16 01:00:01	26	18	0	8	7	0.6	78
2018-06-16 02:00:01	25	14	18	8	6	0.6	80
2018-06-16 03:00:01	23	11	16	8	8	0.6	71
2018-06-16 04:00:01	22	7	21	8	6	0.6	69
2018-06-16 05:00:01	22	7	22	8	8	0.6	64
2018-06-16 06:00:01	21	11	18	8	9	0.6	66
2018-06-16 07:00:01	22	12	22	8	13	0.6	69
2018-06-16 08:00:01	29	10	29	8	17	0.6	59
2018-06-16 09:00:01	32	16	32	8	16	0.6	52
2018-06-16 10:00:01	25	17	19	8	26	0.6	48
2018-06-16 11:00:01	21	10	15	8	15	0.6	66
2018-06-16 12:00:01	28	11	14	8	8	0.6	88
2018-06-16 13:00:01	31	17	30	8	6	0.5	98
2018-06-16 14:00:01	30	16	24	7	6	0.5	93
2018-06-16 15:00:01	31	2	20	6	4	0.4	97
2018-06-16 16:00:01	32	6	13	7	4	0.4	100
2018-06-16 17:00:01	36	25	0	6	4	0.5	102
2018-06-16 18:00:01	38	26	0	6	4	0.4	105
2018-06-16 19:00:01	32	10	16	6	6	0.4	102
2018-06-16 20:00:01	33	4	16	7	6	0.4	104
2018-06-16 21:00:01	29	8	22	8	16	0.6	92
2018-06-16 22:00:01	30	12	30	8	22	0.6	78
2018-06-16 23:00:01	33	12	33	8	32	0.8	60
2018-06-17 00:00:01	35	9	35	8	27	0.7	60
2018-06-17 01:00:01	42	22	42	8	35	0.7	50
2018-06-17 02:00:01	36	12	36	8	20	0.6	62
2018-06-17 03:00:01	30	11	30	10	18	0.6	65
2018-06-17 04:00:01	34	6	34	12	14	0.6	71
2018-06-17 05:00:01	31	6	31	10	14	0.6	72
2018-06-17 06:00:01	24	10	24	8	15	0.5	65
2018-06-17 07:00:01	18	12	16	8	20	0.6	50
2018-06-17 08:00:01	24	10	24	8	24	0.6	50
2018-06-17 09:00:01	32	8	32	10	32	0.6	42
2018-06-17 10:00:01	38	14	38	10	38	0.7	36
2018-06-17 11:00:01	32	16	32	11	12	0.6	92
2018-06-17 12:00:01	34	7	24	16	12	0.8	106
2018-06-17 13:00:01	41	18	40	14	20	1.4	130
2018-06-17 14:00:01	40	18	40	18	8	0.6	122
2018-06-17 15:00:01	41	12	28	17	7	0.6	131
2018-06-17 16:00:01	40	18	33	13	6	0.6	128
2018-06-17 17:00:01	37	10	28	12	6	0.6	117
2018-06-17 18:00:01	37	10	24	12	8	0.6	116
2018-06-17 19:00:01	34	7	26	10	11	0.6	107
2018-06-17 20:00:01	34	10	28	10	14	0.6	106
2018-06-17 21:00:01	39	22	39	10	18	0.6	102
2018-06-17 22:00:01	33	19	33	12	20	0.8	98
2018-06-17 23:00:01	32	20	32	9	14	0.6	80
2018-06-18 00:00:01	32	11	32	10	26	0.7	64
2018-06-18 01:00:01	26	6	26	16	12	0.7	71
2018-06-18 02:00:01	31	1	31	16	14	0.6	69
2018-06-18 03:00:01	26	12	26	16	15	0.6	68
2018-06-18 04:00:01	25	11	25	22	14	0.6	70
2018-06-18 05:00:01	23	12	22	20	11	0.6	72
2018-06-18 06:00:01	22	10	18	16	11	0.6	68
2018-06-18 07:00:01	20	10	15	12	13	0.6	64
2018-06-18 08:00:01	18	9	18	10	20	0.6	50
2018-06-18 09:00:01	27	11	27	10	30	0.7	43
2018-06-18 10:00:01	34	12	34	10	37	0.8	38
2018-06-18 11:00:01	36	16	36	16	14	0.6	80
2018-06-18 12:00:01	27	8	25	12	10	0.6	86
2018-06-18 13:00:01	31	18	31	14	14	0.7	90
2018-06-18 14:00:01	42	29	36	28	26	1.4	106
2018-06-18 15:00:01	52	36	44	41	26	0.8	88
2018-06-18 16:00:01	36	25	28	18	14	0.6	100
2018-06-18 17:00:01	32	18	23	16	12	0.6	102
2018-06-18 18:00:01	35	20	25	14	10	0.6	110
2018-06-18 19:00:01	36	25	0	13	9	0.6	112
2018-06-18 20:00:01	32	15	27	12	12	0.6	102
2018-06-18 21:00:01	29	13	26	14	19	0.7	90
2018-06-18 22:00:01	32	18	32	9	16	0.6	90
2018-06-18 23:00:01	26	8	26	12	23	0.6	75
2018-06-19 00:00:01	47	23	52	10	66	1	28
2018-06-19 01:00:01	53	26	55	16	52	0.8	40
2018-06-19 02:00:01	42	24	42	16	42	0.8	45
2018-06-19 03:00:01	44	21	44	14	30	0.7	48
2018-06-19 04:00:01	38	16	38	12	18	0.6	58
2018-06-19 05:00:01	30	10	30	12	16	0.6	48
2018-06-19 06:00:01	28	14	28	12	24	0.6	30
2018-06-19 07:00:01	31	12	31	10	22	0.7	34
2018-06-19 08:00:01	32	11	32	10	28	0.7	26
2018-06-19 09:00:01	42	12	42	9	38	0.8	21
2018-06-19 10:00:01	51	16	51	13	36	0.8	30
2018-06-19 11:00:01	54	14	57	12	22	0.6	61
2018-06-19 12:00:01	34	9	34	14	14	0.5	97
2018-06-19 13:00:01	37	15	28	14	13	0.6	116
2018-06-19 14:00:01	42	16	34	14	11	0.6	134
2018-06-19 15:00:01	63	17	46	18	10	1.1	170
2018-06-19 16:00:01	43	15	36	22	8	0.8	136
2018-06-19 17:00:01	42	12	34	24	8	0.8	134
2018-06-19 18:00:01	37	10	28	14	8	0.7	118
2018-06-19 19:00:01	38	10	24	12	7	0.6	120
2018-06-19 20:00:01	38	9	17	11	8	0.6	120
2018-06-19 21:00:01	31	8	22	8	16	0.5	99
2018-06-19 22:00:01	53	9	24	8	25	0.5	162
2018-06-19 23:00:01	39	11	29	8	77	1.2	27
2018-06-20 00:00:01	47	21	49	8	51	0.85	52
2018-06-20 01:00:01	67	30	84	8	64	0.9	22
2018-06-20 02:00:01	53	24	55	9	33	0.6	55
2018-06-20 03:00:01	47	14	47	9	20	0.6	72
2018-06-20 04:00:01	44	14	44	10	18	0.6	70
2018-06-20 05:00:01	39	12	39	9	22	0.6	64
2018-06-20 06:00:01	32	14	32	8	18	0.6	68
2018-06-20 07:00:01	33	11	33	8	24	0.6	58
2018-06-20 08:00:01	35	15	35	8	32	0.7	41
2018-06-20 09:00:01	38	16	38	8	35	0.8	48
2018-06-20 10:00:01	48	19	48	8	32	0.8	64
2018-06-20 11:00:01	38	13	38	8	12	0.6	98
2018-06-20 12:00:01	35	10	34	8	10	0.5	110
2018-06-20 13:00:01	43	14	27	14	14	0.7	136
2018-06-20 14:00:01	51	20	51	36	18	0.8	127
2018-06-20 15:00:01	46	16	46	10	9	0.5	118
2018-06-20 16:00:01	39	18	30	8	6	0.5	122
2018-06-20 17:00:01	42	12	27	8	9	0.6	132
2018-06-20 18:00:01	40	15	35	16	14	0.7	126
2018-06-20 19:00:01	37	13	37	8	15	0.6	104
2018-06-20 20:00:01	44	12	44	10	23	0.6	98
2018-06-20 21:00:01	52	18	54	10	17	0.6	113
2018-06-20 22:00:01	44	15	44	8	19	0.6	99
2018-06-20 23:00:01	30	8	26	8	17	0.6	93
2018-06-21 00:00:01	41	15	39	7	42	0.75	57
2018-06-21 01:00:01	64	18	78	8	6	0.5	97
2018-06-21 02:00:01	46	14	46	7	8	0.5	92
2018-06-21 03:00:01	29	10	25	7	8	0.5	90
2018-06-21 04:00:01	29	8	24	8	8	0.5	90
2018-06-21 05:00:01	31	14	16	8	4	0.5	98
2018-06-21 06:00:01	31	16	20	8	4	0.5	98
2018-06-21 07:00:01	29	13	16	8	6	0.5	92
2018-06-21 08:00:01	26	13	0	8	12	0.5	81
2018-06-21 09:00:01	21	6	10	8	19	0.6	66
2018-06-21 10:00:01	17	11	0	8	31	0.6	53
2018-06-21 11:00:01	29	20	20	8	30	0.7	58
2018-06-21 12:00:01	35	24	30	8	14	0.6	83
2018-06-21 13:00:01	28	15	26	8	10	0.5	90
2018-06-21 14:00:01	32	19	22	7	7	0.5	100
2018-06-21 15:00:01	36	13	21	8	6	0.5	113
2018-06-21 16:00:01	33	8	28	8	6	0.5	104
2018-06-21 17:00:01	30	16	30	8	6	0.5	96
2018-06-21 18:00:01	31	11	22	8	8	0.5	99
2018-06-21 19:00:01	31	8	21	7	8	0.4	98
2018-06-21 20:00:01	31	12	30	8	10	0.5	97
2018-06-21 21:00:02	32	8	32	8	17	0.5	91
2018-06-21 22:00:02	28	8	28	8	30	0.6	74
2018-06-21 23:00:02	38	18	38	8	54	0.8	39
2018-06-22 00:00:02	54	24	57	9	72	1	31
2018-06-22 01:00:02	57	33	64	8	66	0.9	1
2018-06-22 02:00:02	58	32	66	8	50	0.6	26
2018-06-22 03:00:02	53	24	56	7	34	0.6	42
2018-06-22 04:00:02	51	20	52	7	35	0.6	31
2018-06-22 05:00:02	50	12	50	8	27	0.6	39
2018-06-22 06:00:02	51	12	51	8	26	0.5	37
2018-06-22 07:00:02	46	12	46	8	24	0.6	38
2018-06-22 08:00:02	48	12	48	8	30	0.6	31
2018-06-22 09:00:02	50	12	50	8	37	0.6	23
2018-06-22 10:00:02	54	18	58	8	48	0.9	10
2018-06-22 11:00:02	55	20	60	8	49	0.9	16
2018-06-22 12:00:02	48	30	48	8	32	0.7	47
2018-06-22 13:00:02	38	26	35	8	14	0.6	88
2018-06-22 14:00:02	30	4	28	10	14	0.6	94
2018-06-22 15:00:02	32	19	32	11	10	0.6	101
2018-06-22 16:00:02	33	20	29	10	8	0.6	104
2018-06-22 17:00:02	34	18	24	9	11	0.6	106
2018-06-22 18:00:02	35	18	29	8	10	0.5	112
2018-06-22 19:00:02	38	12	25	8	12	0.5	119
2018-06-22 20:00:02	39	14	24	8	10	0.5	123
2018-06-22 21:00:02	40	10	23	7	12	0.5	126
2018-06-22 22:00:02	32	17	28	8	28	0.7	102
2018-06-22 23:00:02	48	20	48	10	76	1	49
2018-06-23 00:00:02	54	26	58	9	79	1	34
2018-06-23 01:00:02	64	29	77	10	53	0.8	54
2018-06-23 02:00:02	54	22	58	10	26	0.6	72
2018-06-23 03:00:02	44	20	44	9	28	0.6	58
2018-06-23 04:00:02	29	11	29	8	22	0.6	57
2018-06-23 05:00:02	23	7	23	8	16	0.6	64
2018-06-23 06:00:02	21	8	16	7	12	0.6	66
2018-06-23 07:00:02	24	6	14	8	14	0.5	74
2018-06-23 08:00:02	22	8	16	7	22	0.6	70
2018-06-23 09:00:02	22	12	22	7	38	0.6	46
2018-06-23 10:00:02	36	18	36	8	38	0.6	54
2018-06-23 11:00:02	34	16	31	8	12	0.5	106
2018-06-23 12:00:02	39	6	18	8	8	0.5	124
2018-06-23 13:00:02	41	8	12	8	6	0.5	130
2018-06-23 14:00:02	40	14	15	8	5	0.5	128
2018-06-23 15:00:02	40	10	14	7	4	0.4	127
2018-06-23 16:00:02	39	9	15	6	4	0.4	124
2018-06-23 17:00:02	39	4	12	7	6	0.4	122
2018-06-23 18:00:02	40	11	16	7	6	0.5	126
2018-06-23 19:00:02	41	10	18	8	8	0.6	131
2018-06-23 20:00:02	40	10	19	8	9	0.6	128
2018-06-23 21:00:02	37	15	22	8	16	0.6	118
2018-06-23 22:00:02	30	14	24	6	30	0.6	93
2018-06-23 23:00:02	38	20	38	8	68	1	50
2018-06-24 00:00:02	47	21	48	7	62	0.8	52
2018-06-24 01:00:02	63	29	76	7	74	0.9	25
2018-06-24 02:00:02	55	18	59	6	34	0.6	64
2018-06-24 03:00:02	33	14	33	8	22	0.6	79
2018-06-24 04:00:02	27	12	24	8	18	0.5	84
2018-06-24 05:00:02	29	12	22	8	15	0.6	90
2018-06-24 06:00:02	25	12	23	8	16	0.6	78
2018-06-24 07:00:02	28	14	28	8	21	0.6	74
2018-06-24 08:00:02	36	14	36	8	30	0.6	61
2018-06-24 09:00:02	52	19	54	8	38	0.7	28
2018-06-24 10:00:02	53	29	56	14	28	0.7	90
2018-06-24 11:00:02	38	12	31	20	16	0.5	119
2018-06-24 12:00:02	44	18	29	14	8	0.6	140
2018-06-24 13:00:02	44	22	31	12	8	0.5	140
2018-06-24 14:00:02	46	12	24	10	6	0.5	146
2018-06-24 15:00:02	46	13	27	11	6	0.4	146
2018-06-24 16:00:02	45	17	28	9	8	0.4	144
2018-06-24 17:00:02	45	16	24	10	8	0.5	142
2018-06-24 18:00:02	46	16	20	12	10	0.5	146
2018-06-24 19:00:02	46	18	22	14	14	0.6	147
2018-06-24 20:00:02	40	16	30	12	28	0.6	126
2018-06-24 21:00:02	44	22	44	11	36	0.6	110
2018-06-24 22:00:02	48	22	48	8	42	0.6	90
2018-06-24 23:00:02	0	0	0	0	0	0	0
2018-06-25 00:00:02	35	13	32	6	23	0.5	85
2018-06-25 01:00:02	55	39	48	8	84	1.1	10
2018-06-25 02:00:02	65	32	80	8	83	1.1	6
2018-06-25 03:00:02	62	36	74	8	70	0.9	13
2018-06-25 04:00:02	52	24	53	8	48	0.8	40
2018-06-25 05:00:02	36	7	36	7	21	0.6	77
2018-06-25 06:00:02	27	6	27	8	20	0.7	81
2018-06-25 07:00:02	28	10	28	9	16	0.7	85
2018-06-25 08:00:02	53	14	56	9	15	0.7	77
2018-06-25 09:00:02	62	14	73	8	16	0.6	72
2018-06-25 10:00:02	64	17	77	9	14	0.6	84
2018-06-25 11:00:02	60	24	70	8	8	0.6	95
2018-06-25 12:00:02	54	8	58	8	6	0.5	97
2018-06-25 13:00:02	52	12	54	7	6	0.5	104
2018-06-25 14:00:02	60	16	69	7	5	0.5	108
2018-06-25 15:00:02	77	23	103	7	4	0.5	108
2018-06-25 16:00:02	85	35	120	7	6	0.5	106
2018-06-25 17:00:02	76	20	101	8	6	0.5	112
2018-06-25 18:00:02	58	9	66	7	7	0.4	107
2018-06-25 19:00:02	54	10	58	7	8	0.4	102
2018-06-25 20:00:02	36	15	36	7	10	0.4	94
2018-06-25 21:00:02	26	11	26	8	19	0.6	71
2018-06-25 22:00:02	27	10	24	7	12	0.4	84
2018-06-25 23:00:02	0	0	0	0	0	0	0
2018-06-26 00:00:02	41	12	40	10	42	0.6	55
2018-06-26 01:00:02	29	16	24	7	8	0.4	92
2018-06-26 02:00:02	27	12	18	8	12	0.4	84
2018-06-26 03:00:02	27	12	0	8	10	0.4	85
2018-06-26 04:00:02	24	9	0	7	12	0.4	75
2018-06-26 05:00:02	24	6	9	7	10	0.4	75
2018-06-26 06:00:02	23	3	4	10	8	0.4	72
2018-06-26 07:00:02	21	6	8	8	11	0.4	67
2018-06-26 08:00:02	22	4	12	8	14	0.4	70
2018-06-26 09:00:02	24	8	12	8	16	0.4	76
2018-06-26 10:00:02	26	2	19	8	16	0.4	81
2018-06-26 11:00:02	31	6	16	8	9	0.4	98
2018-06-26 12:00:02	33	7	20	8	8	0.4	105
2018-06-26 13:00:02	35	23	0	8	7	0.4	112
2018-06-26 14:00:02	37	10	17	8	6	0.4	118
2018-06-26 15:00:02	37	19	0	8	4	0.4	118
2018-06-26 16:00:02	38	13	20	8	5	0.4	120
2018-06-26 17:00:02	39	8	18	8	6	0.4	122
2018-06-26 18:00:02	40	10	18	7	7	0.4	125
2018-06-26 19:00:02	39	7	16	13	13	0.6	122
2018-06-26 20:00:02	37	10	26	31	20	0.8	116
2018-06-26 21:00:02	30	8	24	34	24	0.6	93
2018-06-26 22:00:02	28	14	28	18	36	0.6	81
2018-06-26 23:00:02	43	17	43	14	73	0.8	36
2018-06-27 00:00:02	56	22	62	13	76	1.1	21
2018-06-27 01:00:02	51	21	52	12	48	0.6	53
2018-06-27 02:00:02	34	17	34	12	46	0.6	46
2018-06-27 03:00:02	30	18	30	10	54	0.7	32
2018-06-27 04:00:02	34	16	34	10	26	0.6	58
2018-06-27 05:00:02	34	14	34	10	13	0.6	80
2018-06-27 06:00:02	29	12	29	8	8	0.4	92
2018-06-27 07:00:02	27	10	22	7	10	0.4	84
2018-06-27 08:00:02	25	10	25	6	12	0.4	80
2018-06-27 09:00:02	28	9	28	6	32	0.6	61
2018-06-27 10:00:02	39	13	39	6	24	0.4	84
2018-06-27 11:00:02	35	9	27	6	8	0.4	112
2018-06-27 12:00:02	36	4	22	6	6	0.4	114
2018-06-27 13:00:02	37	12	23	7	6	0.4	118
2018-06-27 14:00:02	46	14	19	8	8	0.4	147
2018-06-27 15:00:02	43	12	26	15	11	0.6	136
2018-06-27 16:00:02	42	10	28	12	8	0.4	133
2018-06-27 17:00:02	45	11	19	14	7	0.3	143
2018-06-27 18:00:02	46	8	24	12	6	0.3	146
2018-06-27 19:00:02	47	12	22	12	6	0.4	148
2018-06-27 20:00:02	42	15	26	10	11	0.4	132
2018-06-27 21:00:02	35	9	35	11	26	0.6	105
2018-06-27 22:00:02	44	14	44	15	43	0.8	84
2018-06-27 23:00:02	57	29	64	18	50	0.8	66
2018-06-28 00:00:02	56	25	62	12	51	1.1	59
2018-06-28 01:00:02	30	12	30	10	25	0.6	45
2018-06-28 02:00:02	36	17	36	12	30	0.7	48
2018-06-28 03:00:02	42	20	42	14	46	0.8	40
2018-06-28 04:00:02	52	14	54	12	33	0.7	64
2018-06-28 05:00:02	50	15	50	10	12	0.5	88
2018-06-28 06:00:02	40	16	40	8	10	0.4	94
2018-06-28 07:00:02	43	22	43	7	11	0.4	104
2018-06-28 08:00:02	40	24	40	10	15	0.7	123
2018-06-28 09:00:02	45	21	40	14	14	0.7	143
2018-06-28 10:00:02	46	12	46	16	12	0.6	145
2018-06-28 11:00:02	48	25	48	20	11	0.6	150
2018-06-28 12:00:02	45	16	45	59	10	0.7	140
2018-06-28 13:00:02	42	16	37	37	10	0.8	134
2018-06-28 14:00:02	39	28	37	14	14	0.8	122
2018-06-28 15:00:02	44	28	44	12	20	0.8	107
2018-06-28 16:00:02	53	29	56	12	36	1	87
2018-06-28 17:00:02	54	20	58	12	29	0.8	98
2018-06-28 18:00:02	0	0	0	0	0	0	0
2018-06-28 19:00:02	0	0	0	0	0	0	0
2018-06-28 20:00:02	0	0	0	0	0	0	0
2018-06-28 21:00:02	0	0	0	0	0	0	0
2018-06-28 22:00:02	0	0	0	0	0	0	0
2018-06-28 23:00:02	0	0	0	0	0	0	0
2018-06-29 00:00:02	49	19	51	9	32	0.8	88
2018-06-29 01:00:02	50	24	50	10	19	0.8	108
2018-06-29 02:00:02	40	12	40	9	20	0.7	98
2018-06-29 03:00:02	45	18	45	10	28	0.8	76
2018-06-29 04:00:02	42	18	42	9	18	0.6	88
2018-06-29 05:00:02	32	9	22	10	10	0.6	102
2018-06-29 06:00:02	34	8	24	10	10	0.6	106
2018-06-29 07:00:02	32	10	20	7	8	0.6	100
2018-06-29 08:00:02	27	10	26	8	16	0.7	86
2018-06-29 09:00:02	38	14	38	10	39	0.9	56
2018-06-29 10:00:02	57	20	63	10	50	1.2	46
2018-06-29 11:00:02	54	20	58	8	22	0.8	92
2018-06-29 12:00:02	38	16	34	9	10	0.6	120
2018-06-29 13:00:02	39	7	30	7	6	0.6	124
2018-06-29 14:00:02	40	7	22	6	4	0.6	126
2018-06-29 15:00:02	40	8	21	7	6	0.6	128
2018-06-29 16:00:02	43	10	25	74	7	0.9	136
2018-06-29 17:00:02	45	13	28	12	9	1	144
2018-06-29 18:00:02	50	14	39	18	14	0.9	158
2018-06-29 19:00:02	42	15	33	28	16	0.8	134
2018-06-29 20:00:02	41	12	39	18	24	0.8	129
2018-06-29 21:00:02	49	14	49	14	34	0.9	99
2018-06-29 22:00:02	46	22	46	9	28	0.8	104
2018-06-29 23:00:02	44	14	44	8	34	0.8	90
2018-06-30 00:00:02	38	13	38	7	43	0.9	70
2018-06-30 01:00:02	52	24	53	8	31	0.8	74
2018-06-30 02:00:02	72	20	930	6	8	0.6	102
2018-06-30 03:00:02	93	29	136	6	5	0.6	108
2018-06-30 04:00:02	88	29	126	6	4	0.5	112
2018-06-30 05:00:03	99	28	147	6	10	0.6	100
2018-06-30 06:00:03	82	26	114	6	14	0.6	90
2018-06-30 07:00:03	85	30	119	7	15	0.6	93
2018-06-30 08:00:03	81	28	112	7	22	0.7	82
2018-06-30 09:00:03	74	22	97	6	26	0.6	86
2018-06-30 10:00:03	66	22	81	6	38	0.9	68
2018-06-30 11:00:03	67	28	84	10	34	0.9	76
2018-06-30 12:00:03	71	26	92	15	18	0.6	100
2018-06-30 13:00:03	63	26	76	13	12	0.6	130
2018-06-30 14:00:03	52	18	54	14	6	0.6	140
2018-06-30 15:00:03	44	16	32	8	8	0.4	138
2018-06-30 16:00:03	43	6	24	7	5	0.4	135
2018-06-30 17:00:03	41	4	26	6	5	0.5	130
2018-06-30 18:00:03	40	9	18	6	4	0.6	128
2018-06-30 19:00:03	41	8	20	7	8	0.6	130
2018-06-30 20:00:03	41	8	32	6	12	0.7	130
2018-06-30 21:00:03	41	12	36	6	10	0.6	130
2018-06-30 22:00:03	36	10	28	6	18	0.8	114
2018-06-30 23:00:03	30	10	26	6	28	0.8	95

## Sheet: 七月
时间	AQI	PM2.5	PM10	SO2	NO2	CO	O3
2018-07-01	35	9	31	6	31	0.85	90
2018-07-01 01:00:00	46	20	46	6	56	1.1	46
2018-07-01 01:59:59	48	23	48	6	36	1	60
2018-07-01 02:59:59	53	24	56	6	22	0.8	79
2018-07-01 03:59:59	57	10	64	5	4	0.7	122
2018-07-01 04:59:59	35	7	32	5	7	0.7	110
2018-07-01 05:59:59	34	7	23	5	8	0.7	108
2018-07-01 06:59:59	33	6	18	5	9	0.7	104
2018-07-01 07:59:59	28	12	12	5	17	0.7	89
2018-07-01 08:59:59	18	3	18	6	31	0.9	55
2018-07-01 09:59:59	44	12	44	8	18	0.8	90
2018-07-01 10:59:59	33	17	32	8	13	0.8	104
2018-07-01 11:59:59	39	12	26	6	8	0.7	122
2018-07-01 12:59:59	39	1	14	6	6	0.6	122
2018-07-01 13:59:59	47	6	28	13	15	1	148
2018-07-01 14:59:59	47	22	40	16	10	0.9	149
2018-07-01 15:59:59	49	14	26	9	6	0.7	156
2018-07-01 16:59:59	47	6	18	6	6	0.6	148
2018-07-01 17:59:59	47	6	18	6	6	0.6	148
2018-07-01 18:59:59	45	5	15	6	6	0.6	142
2018-07-01 19:59:59	44	6	17	6	6	0.6	138
2018-07-01 20:59:59	39	19	0	6	16	0.8	124
2018-07-01 21:59:59	39	10	24	6	16	0.7	124
2018-07-01 22:59:59	35	11	28	6	23	0.7	111
2018-07-01 23:59:59	41	9	37	6	11	0.65	110
2018-07-02 00:59:59	42	4	42	6	23	0.7	97
2018-07-02 01:59:59	40	8	40	6	23	0.7	92
2018-07-02 02:59:59	30	6	28	6	20	0.7	94
2018-07-02 03:59:59	31	13	26	6	15	0.6	97
2018-07-02 04:59:59	30	10	17	6	15	0.7	96
2018-07-02 05:59:59	29	10	22	6	16	0.7	91
2018-07-02 06:59:59	25	10	22	7	24	0.8	77
2018-07-02 07:59:59	21	11	21	6	31	0.9	61
2018-07-02 08:59:59	35	12	35	7	36	0.9	66
2018-07-02 09:59:59	41	14	41	7	32	0.9	78
2018-07-02 10:59:59	33	14	32	8	14	0.8	105
2018-07-02 11:59:59	34	7	32	7	10	0.7	106
2018-07-02 12:59:59	34	3	24	6	10	0.7	108
2018-07-02 13:59:59	40	10	26	6	8	0.7	125
2018-07-02 14:59:59	40	8	24	6	6	0.6	128
2018-07-02 15:59:59	40	8	18	6	5	0.6	126
2018-07-02 16:59:59	39	2	21	6	8	0.7	122
2018-07-02 17:59:59	39	8	22	6	6	0.6	123
2018-07-02 18:59:59	39	10	22	6	6	0.6	122
2018-07-02 19:59:59	39	6	26	6	6	0.6	124
2018-07-02 20:59:59	35	7	26	6	12	0.7	112
2018-07-02 21:59:59	32	10	32	6	30	0.8	86
2018-07-02 22:59:59	51	14	52	6	11	0.6	102
2018-07-02 23:59:59	42	10	36	6	8	0.6	111
2018-07-03 00:59:59	44	4	44	6	12	0.7	99
2018-07-03 01:59:59	49	18	49	6	14	0.7	92
2018-07-03 02:59:59	42	29	0	6	12	0.7	93
2018-07-03 03:59:59	28	19	0	6	16	0.8	86
2018-07-03 04:59:59	30	10	21	6	10	0.7	95
2018-07-03 05:59:59	29	6	22	7	8	0.7	90
2018-07-03 06:59:59	26	6	22	7	10	0.7	82
2018-07-03 07:59:59	26	15	24	7	12	0.8	81
2018-07-03 08:59:59	30	9	30	7	23	0.8	71
2018-07-03 09:59:59	34	10	34	7	21	0.8	80
2018-07-03 10:59:59	30	14	30	7	22	0.8	78
2018-07-03 11:59:59	35	11	30	6	14	0.8	103
2018-07-03 12:59:59	41	8	30	7	8	0.7	130
2018-07-03 13:59:59	45	10	23	7	6	0.7	142
2018-07-03 14:59:59	42	12	21	7	6	0.6	132
2018-07-03 15:59:59	40	15	18	6	6	0.6	126
2018-07-03 16:59:59	40	8	22	6	6	0.6	127
2018-07-03 17:59:59	40	6	20	6	7	0.6	126
2018-07-03 18:59:59	39	7	20	6	6	0.6	124
2018-07-03 19:59:59	38	11	26	6	10	0.6	120
2018-07-03 20:59:59	36	10	26	6	13	0.6	114
2018-07-03 21:59:59	34	14	27	6	15	0.6	108
2018-07-03 22:59:59	36	8	26	6	10	0.6	114
2018-07-03 23:59:59	35	7	24	6	7	0.6	110
2018-07-04 00:59:59	36	8	21	6	8	0.6	114
2018-07-04 01:59:59	35	6	30	6	7	0.6	110
2018-07-04 02:59:59	33	10	22	6	5	0.6	104
2018-07-04 03:59:59	33	11	21	6	4	0.6	104
2018-07-04 04:59:59	32	8	16	6	6	0.6	101
2018-07-04 05:59:59	34	4	10	6	7	0.6	106
2018-07-04 06:59:59	32	4	12	6	8	0.6	102
2018-07-04 07:59:59	30	4	16	6	9	0.6	96
2018-07-04 08:59:59	29	9	18	6	15	0.6	92
2018-07-04 09:59:59	29	10	23	7	18	0.7	90
2018-07-04 10:59:59	32	10	23	6	14	0.6	101
2018-07-04 11:59:59	35	8	19	7	8	0.6	112
2018-07-04 12:59:59	39	8	23	7	6	0.6	122
2018-07-04 13:59:59	41	14	20	7	6	0.6	129
2018-07-04 14:59:59	40	10	16	7	5	0.6	128
2018-07-04 15:59:59	40	8	16	6	4	0.5	128
2018-07-04 16:59:59	42	9	13	6	4	0.5	132
2018-07-04 17:59:59	43	4	12	6	5	0.5	135
2018-07-04 18:59:59	39	6	12	6	6	0.5	124
2018-07-04 19:59:59	36	4	18	6	8	0.6	114
2018-07-04 20:59:59	34	8	26	6	10	0.6	108
2018-07-04 21:59:59	33	12	31	6	12	0.6	104
2018-07-04 22:59:59	32	8	24	6	12	0.6	102
2018-07-04 23:59:59	35	7	30	6	16	0.6	88
2018-07-05 00:59:59	37	16	37	6	18	0.6	75
2018-07-05 01:59:59	25	14	25	6	16	0.6	70
2018-07-05 03:00:00	23	11	18	6	12	0.6	73
2018-07-05 04:00:00	23	8	20	6	10	0.6	73
2018-07-05 04:59:59	24	10	16	7	8	0.6	76
2018-07-05 05:59:59	23	4	16	7	8	0.6	72
2018-07-05 06:59:59	21	7	16	8	10	0.6	66
2018-07-05 07:59:59	24	12	24	8	16	0.6	62
2018-07-05 08:59:59	26	8	26	7	22	0.7	55
2018-07-05 09:59:59	30	12	30	7	20	0.7	61
2018-07-05 10:59:59	26	11	17	7	9	0.6	82
2018-07-05 11:59:59	29	10	20	7	8	0.6	92
2018-07-05 12:59:59	33	6	17	7	6	0.6	104
2018-07-05 13:59:59	37	6	20	8	8	0.8	116
2018-07-05 14:59:59	37	11	28	8	8	0.8	116
2018-07-05 15:59:59	33	10	16	6	3	0.4	104
2018-07-05 16:59:59	35	6	16	6	5	0.4	110
2018-07-05 17:59:59	35	6	16	6	5	0.4	112
2018-07-05 18:59:59	34	13	17	6	4	0.4	108
2018-07-05 19:59:59	33	6	14	6	6	0.4	103
2018-07-05 20:59:59	31	6	16	6	10	0.4	97
2018-07-05 21:59:59	27	11	20	6	18	0.6	86
2018-07-05 22:59:59	32	14	32	6	38	0.6	58
2018-07-05 23:59:59	50	21	56	7	52	0.85	42
2018-07-06 00:59:59	26	9	26	6	39	0.6	50
2018-07-06 01:59:59	34	12	34	6	30	0.6	61
2018-07-06 02:59:59	38	14	38	8	22	0.8	62
2018-07-06 03:59:59	32	16	32	6	17	0.6	58
2018-07-06 04:59:59	24	12	24	6	14	0.6	60
2018-07-06 05:59:59	24	12	24	7	12	0.6	62
2018-07-06 06:59:59	25	17	25	7	12	0.6	64
2018-07-06 07:59:59	32	12	32	6	31	0.7	36
2018-07-06 08:59:59	42	13	42	6	36	0.6	36
2018-07-06 09:59:59	48	18	48	8	22	0.6	62
2018-07-06 10:59:59	37	14	37	8	12	0.6	78
2018-07-06 11:59:59	28	8	27	7	8	0.4	88
2018-07-06 12:59:59	29	10	16	6	6	0.4	92
2018-07-06 13:59:59	29	9	20	6	6	0.4	92
2018-07-06 14:59:59	30	8	18	6	5	0.4	94
2018-07-06 15:59:59	32	6	14	6	6	0.4	102
2018-07-06 16:59:59	34	6	19	8	9	0.5	107
2018-07-06 17:59:59	35	8	20	10	9	0.6	110
2018-07-06 18:59:59	34	8	18	8	10	0.6	106
2018-07-06 19:59:59	32	11	24	10	16	0.8	101
2018-07-06 20:59:59	30	12	28	18	20	0.8	96
2018-07-06 21:59:59	28	8	28	12	32	0.8	72
2018-07-06 22:59:59	46	9	46	8	62	0.9	36
2018-07-06 23:59:59	64	30	79	8	88	1.15	10
2018-07-07 00:59:59	68	28	85	12	66	0.8	26
2018-07-07 01:59:59	55	20	60	13	66	0.9	17
2018-07-07 02:59:59	57	20	64	14	52	0.8	26
2018-07-07 03:59:59	48	18	48	9	25	0.6	50
2018-07-07 04:59:59	38	17	38	8	22	0.6	44
2018-07-07 05:59:59	38	17	38	8	20	0.6	50
2018-07-07 06:59:59	32	14	32	8	24	0.6	39
2018-07-07 07:59:59	31	16	31	8	36	0.8	27
2018-07-07 08:59:59	58	21	66	10	52	0.8	18
2018-07-07 09:59:59	69	28	88	14	52	1.7	46
2018-07-07 10:59:59	86	43	121	16	52	4.2	140
2018-07-07 11:59:59	116	0	141	21	45	4	229
2018-07-07 12:59:59	95	52	140	20	22	1.2	138
2018-07-07 13:59:59	57	22	64	18	10	0.6	126
2018-07-07 14:59:59	41	17	38	10	7	0.6	130
2018-07-07 15:59:59	41	12	25	8	6	0.4	130
2018-07-07 16:59:59	42	10	22	7	8	0.4	133
2018-07-07 17:59:59	45	10	21	8	6	0.5	142
2018-07-07 18:59:59	45	6	23	8	8	0.5	142
2018-07-07 19:59:59	45	10	21	9	11	0.6	142
2018-07-07 20:59:59	42	8	24	8	16	0.6	132
2018-07-07 21:59:59	35	12	31	8	28	0.6	110
2018-07-07 22:59:59	46	22	46	10	74	1.1	44
2018-07-07 23:59:59	70	30	90	13	81	1.15	29
2018-07-08 00:59:59	75	31	99	8	93	1.2	10
2018-07-08 01:59:59	65	29	80	8	65	0.8	38
2018-07-08 02:59:59	52	21	54	10	44	0.7	50
2018-07-08 03:59:59	50	15	50	8	30	0.6	58
2018-07-08 04:59:59	42	12	42	8	18	0.6	70
2018-07-08 05:59:59	41	13	41	10	16	0.6	70
2018-07-08 06:59:59	32	16	32	8	20	0.6	66
2018-07-08 07:59:59	40	14	40	8	32	0.7	52
2018-07-08 08:59:59	53	19	56	9	46	1	40
2018-07-08 09:59:59	53	18	56	8	44	1	56
2018-07-08 10:59:59	57	19	64	12	51	2	124
2018-07-08 11:59:59	101	44	140	31	49	3.8	202
2018-07-08 12:59:59	101	52	152	120	82	2.9	87
2018-07-08 13:59:59	85	47	120	77	48	2.1	115
2018-07-08 14:59:59	64	30	78	40	24	1.2	136
2018-07-08 15:59:59	51	25	51	22	13	0.8	147
2018-07-08 16:59:59	43	10	30	9	6	0.5	137
2018-07-08 17:59:59	43	2	22	10	8	0.6	137
2018-07-08 18:59:59	40	11	36	13	16	0.7	125
2018-07-08 19:59:59	40	18	40	12	28	0.8	107
2018-07-08 20:59:59	50	18	50	16	46	1	86
2018-07-08 21:59:59	55	26	59	14	46	0.9	80
2018-07-08 22:59:59	63	26	76	14	90	1.2	23
2018-07-08 23:59:59	60	24	71	11	50	0.85	54
2018-07-09 00:59:59	76	38	102	13	54	1	60
2018-07-09 01:59:59	75	29	99	6	10	0.5	110
2018-07-09 02:59:59	75	17	99	6	5	0.4	120
2018-07-09 03:59:59	51	10	51	6	4	0.4	116
2018-07-09 04:59:59	38	4	20	5	3	0.4	120
2018-07-09 05:59:59	40	4	24	5	3	0.4	126
2018-07-09 07:00:00	39	5	22	5	4	0.4	124
2018-07-09 08:00:00	38	8	20	6	8	0.5	119
2018-07-09 09:00:00	35	10	25	6	18	0.6	110
2018-07-09 10:00:00	36	22	36	6	49	0.8	66
2018-07-09 11:00:00	52	32	54	6	20	0.6	94
2018-07-09 12:00:00	39	20	39	6	11	0.5	106
2018-07-09 13:00:00	43	24	43	6	12	0.6	110
2018-07-09 14:00:00	56	0	44	5	10	0.5	112
2018-07-09 15:00:00	39	8	34	5	6	0.4	122
2018-07-09 16:00:00	56	14	61	5	4	0.4	124
2018-07-09 17:00:00	49	1	49	5	4	0.4	125
2018-07-09 18:00:00	37	8	25	5	4	0.4	116
2018-07-09 19:00:00	36	9	29	5	6	0.4	113
2018-07-09 20:00:00	34	8	27	5	7	0.4	108
2018-07-09 21:00:00	30	7	30	5	15	0.5	91
2018-07-09 22:00:00	33	13	33	6	28	0.6	70
2018-07-09 23:00:00	50	18	50	6	37	0.7	57
2018-07-10 00:00:00	52	21	56	6	37	0.6	58
2018-07-10 01:00:00	52	19	53	5	22	0.6	69
2018-07-10 02:00:00	39	11	39	5	12	0.5	82
2018-07-10 03:00:00	40	14	40	5	6	0.5	93
2018-07-10 04:00:00	55	7	59	5	7	0.5	92
2018-07-10 05:00:00	57	15	63	5	2	0.4	117
2018-07-10 06:00:00	51	13	52	5	3	0.4	122
2018-07-10 07:00:00	37	2	20	5	4	0.4	116
2018-07-10 08:00:00	29	8	13	5	14	0.5	90
2018-07-10 09:00:00	45	9	45	5	41	0.6	51
2018-07-10 10:00:00	54	8	58	6	43	0.7	50
2018-07-10 11:00:00	55	13	60	6	17	0.6	89
2018-07-10 12:00:00	40	14	40	6	10	0.6	106
2018-07-10 13:00:00	34	20	30	6	6	0.5	107
2018-07-10 14:00:00	34	12	19	7	5	0.5	108
2018-07-10 15:00:00	34	12	19	7	5	0.5	108
2018-07-10 16:00:00	35	6	23	6	4	0.5	112
2018-07-10 17:00:00	35	6	24	6	5	0.4	110
2018-07-10 18:00:00	35	6	24	6	5	0.4	110
2018-07-10 19:00:00	35	12	20	6	6	0.4	112
2018-07-10 20:00:00	35	10	23	6	10	0.5	110
2018-07-10 21:00:00	32	12	26	6	16	0.5	102
2018-07-10 22:00:00	40	14	40	6	42	0.7	68
2018-07-10 23:00:00	55	18	60	6	70	0.8	29
2018-07-11 00:00:00	57	25	64	6	41	0.6	59
2018-07-11 01:00:00	52	26	54	6	33	0.6	59
2018-07-11 02:00:00	44	20	44	6	38	0.6	50
2018-07-11 03:00:00	37	14	37	6	38	0.6	46
2018-07-11 04:00:00	31	8	31	6	24	0.5	60
2018-07-11 05:00:00	26	12	26	6	22	0.5	66
2018-07-11 06:00:00	26	12	26	6	18	0.5	70
2018-07-11 07:00:00	25	8	22	6	16	0.5	78
2018-07-11 08:00:00	24	10	24	6	20	0.5	74
2018-07-11 09:00:00	44	17	44	6	46	0.8	37
2018-07-11 10:00:00	63	26	76	6	50	0.8	36
2018-07-11 11:00:00	59	18	68	6	18	0.6	92
2018-07-11 12:00:00	38	18	38	5	9	0.5	107
2018-07-11 13:00:00	34	21	33	7	6	0.4	108
2018-07-11 14:00:00	35	13	26	6	6	0.6	109
2018-07-11 15:00:00	35	16	32	6	5	0.4	112
2018-07-11 16:00:00	36	12	26	6	6	0.4	113
2018-07-11 17:00:00	35	12	24	6	8	0.5	110
2018-07-11 18:00:00	26	9	26	6	28	0.6	81
2018-07-11 19:00:00	38	18	38	6	44	0.7	64
2018-07-11 20:00:00	51	24	52	6	58	0.8	46
2018-07-11 21:00:00	0	0	0	0	0	0	0
2018-07-11 22:00:00	0	0	0	0	0	0	0
2018-07-11 23:00:00	0	0	0	0	0	0	0
2018-07-12 00:00:00	43	17	38	6	24	0.55	78
2018-07-12 01:00:00	54	20	58	6	22	0.5	80
2018-07-12 02:00:00	74	22	98	6	8	0.4	90
2018-07-12 03:00:00	59	18	68	6	6	0.5	98
2018-07-12 04:00:00	42	20	42	8	8	0.5	94
2018-07-12 05:00:00	41	19	41	6	6	0.5	100
2018-07-12 06:00:00	40	15	40	6	6	0.5	98
2018-07-12 07:00:00	32	12	31	6	7	0.5	100
2018-07-12 08:00:00	32	16	31	6	10	0.5	100
2018-07-12 09:00:00	32	131	32	6	18	0.5	93
2018-07-12 10:00:00	38	4	38	6	20	0.6	84
2018-07-12 11:00:00	40	18	40	6	20	0.6	86
2018-07-12 12:00:00	43	16	43	6	11	0.5	107
2018-07-12 13:00:00	59	12	68	6	8	0.4	125
2018-07-12 14:00:00	40	14	40	6	5	0.4	116
2018-07-12 15:00:00	36	6	30	6	4	0.4	114
2018-07-12 16:00:00	36	11	30	6	4	0.4	113
2018-07-12 17:00:00	36	16	30	6	5	0.4	114
2018-07-12 18:00:00	31	11	28	6	10	0.5	98
2018-07-12 19:00:00	32	14	32	6	16	0.5	89
2018-07-12 20:00:00	34	16	34	6	18	0.5	92
2018-07-12 21:00:00	61	13	71	6	12	0.5	103
2018-07-12 22:00:00	68	18	85	6	10	0.5	94
2018-07-12 23:00:00	34	7	34	6	10	0.5	90
2018-07-13 00:00:00	53	14	59	10	10	0.55	104
2018-07-13 01:00:00	30	12	0	6	8	0.5	96
2018-07-13 02:00:00	28	4	14	6	8	0.5	88
2018-07-13 03:00:00	29	3	14	6	8	0.5	90
2018-07-13 04:00:00	28	8	12	6	8	0.5	89
2018-07-13 05:00:00	30	7	12	6	6	0.5	93
2018-07-13 06:00:00	34	6	18	6	3	0.5	106
2018-07-13 07:00:00	27	7	12	6	11	0.6	84
2018-07-13 08:00:00	22	10	12	6	17	0.6	68
2018-07-13 09:00:00	17	3	14	6	34	0.7	42
2018-07-13 10:00:00	29	8	29	6	53	0.8	30
2018-07-13 11:00:00	36	14	36	6	33	0.6	67
2018-07-13 12:00:00	33	9	32	6	13	0.5	105
2018-07-13 13:00:00	41	4	20	6	8	0.4	131
2018-07-13 14:00:00	46	0	14	6	4	0.4	146
2018-07-13 15:00:00	45	6	16	6	4	0.4	142
2018-07-13 16:00:00	42	7	14	6	4	0.4	134
2018-07-13 17:00:00	44	4	15	6	4	0.4	140
2018-07-13 18:00:00	42	4	17	6	4	0.4	132
2018-07-13 19:00:00	41	2	15	6	4	0.4	130
2018-07-13 20:00:00	40	6	19	6	6	0.4	126
2018-07-13 21:00:00	37	8	19	6	12	0.5	117
2018-07-13 22:00:00	34	12	27	7	18	0.6	106
2018-07-13 23:00:00	63	16	76	9	14	0.6	113
2018-07-14 00:00:00	92	36	133	10	16	0.6	102
2018-07-14 01:00:00	85	22	120	10	11	0.5	120
2018-07-14 02:00:00	65	20	80	14	17	0.6	96
2018-07-14 03:00:00	53	20	56	10	24	0.6	71
2018-07-14 04:00:00	58	16	65	8	18	0.6	72
2018-07-14 05:00:00	46	17	46	6	9	0.5	86
2018-07-14 06:00:00	32	12	32	6	8	0.5	80
2018-07-14 07:00:00	32	10	32	6	12	0.5	74
2018-07-14 08:00:00	29	9	29	6	20	0.6	68
2018-07-14 09:00:00	33	11	33	6	28	0.6	68
2018-07-14 10:00:00	36	14	36	6	24	0.6	82
2018-07-14 11:00:00	39	17	39	6	16	0.5	108
2018-07-14 12:00:00	42	10	42	6	14	0.5	120
2018-07-14 13:00:00	44	14	44	6	12	0.6	140
2018-07-14 14:00:00	52	20	53	7	10	0.7	155
2018-07-14 15:00:00	44	12	34	6	4	0.4	139
2018-07-14 16:00:00	43	10	28	6	4	0.4	135
2018-07-14 17:00:00	42	4	22	6	5	0.4	132
2018-07-14 18:00:00	42	14	20	6	4	0.4	132
2018-07-14 19:00:00	40	8	18	6	5	0.4	128
2018-07-14 20:00:00	40	14	24	6	6	0.4	125
2018-07-14 21:00:00	34	15	21	6	14	0.5	108
2018-07-14 22:00:00	50	18	50	6	14	0.5	104
2018-07-14 23:00:00	94	41	138	6	20	0.5	90
2018-07-15 00:00:00	83	36	115	6	36	0.7	64
2018-07-15 01:00:00	82	28	114	6	12	0.5	100
2018-07-15 02:00:00	55	23	60	6	17	0.6	86
2018-07-15 03:00:00	44	15	44	6	30	0.6	62
2018-07-15 04:00:00	48	18	48	6	36	0.6	51
2018-07-15 05:00:00	52	21	54	6	28	0.5	58
2018-07-15 06:00:00	50	15	50	6	26	0.6	54
2018-07-15 07:00:00	48	16	48	6	28	0.6	52
2018-07-15 08:00:00	53	19	56	6	27	0.6	48
2018-07-15 09:00:00	61	22	72	6	40	0.6	32
2018-07-15 10:00:00	67	24	83	6	39	0.7	46
2018-07-15 11:00:00	60	22	70	8	31	1.2	86
2018-07-15 12:00:00	56	16	62	10	24	1	118
2018-07-15 13:00:00	80	27	80	12	18	1.3	184
2018-07-15 14:00:00	103	26	81	10	12	1.2	206
2018-07-15 15:00:00	50	16	50	6	8	0.6	144
2018-07-15 16:00:00	42	13	32	6	8	0.5	134
2018-07-15 17:00:00	42	8	24	6	8	0.4	132
2018-07-15 18:00:00	40	10	24	6	8	0.4	125
2018-07-15 19:00:00	34	16	24	6	17	0.6	108
2018-07-15 20:00:00	35	24	34	6	11	0.5	107
2018-07-15 21:00:00	51	20	51	6	12	0.5	98
2018-07-15 22:00:00	64	24	78	6	16	0.5	90
2018-07-15 23:00:00	56	17	62	6	32	0.6	62
2018-07-16 00:00:00	57	18	64	6	43	0.7	50
2018-07-16 01:00:00	49	16	49	6	42	0.6	55
2018-07-16 02:00:00	50	11	50	8	26	0.6	64
2018-07-16 03:00:00	42	12	42	6	17	0.5	69
2018-07-16 04:00:00	36	10	36	6	16	0.5	63
2018-07-16 05:00:00	32	13	32	6	17	0.4	66
2018-07-16 06:00:00	23	8	23	6	17	0.4	66
2018-07-16 07:00:00	22	6	22	6	20	0.6	56
2018-07-16 08:00:00	33	13	33	8	38	0.8	33
2018-07-16 09:00:00	63	27	76	10	55	3.7	36
2018-07-16 10:00:00	89	49	128	12	58	4.5	58
2018-07-16 11:00:00	86	48	122	32	68	3.8	82
2018-07-16 12:00:00	78	34	105	14	25	1.2	103
2018-07-16 13:00:00	59	28	67	10	12	0.6	120
2018-07-16 14:00:00	51	15	51	24	16	0.9	136
2018-07-16 15:00:00	51	22	52	28	19	1	138
2018-07-16 16:00:00	50	22	50	20	12	0.8	147
2018-07-16 17:00:00	47	28	47	12	8	0.6	140
2018-07-16 18:00:00	51	26	51	10	6	0.6	127
2018-07-16 19:00:00	59	18	68	6	6	0.4	108
2018-07-16 20:00:00	74	18	98	6	7	0.4	104
2018-07-16 21:00:00	75	15	99	6	10	0.5	95
2018-07-16 22:00:00	75	20	100	6	12	0.4	96
2018-07-16 23:00:00	54	19	58	6	21	0.6	84
2018-07-17 00:00:00	48	16	50	6	27	0.7	81
2018-07-17 01:00:00	57	12	64	6	42	0.6	46
2018-07-17 02:00:00	51	12	52	6	24	0.4	71
2018-07-17 03:00:00	34	10	34	6	22	0.5	66
2018-07-17 04:00:00	48	20	48	6	17	0.5	60
2018-07-17 05:00:00	58	28	65	6	19	0.5	52
2018-07-17 06:00:00	58	28	65	6	18	0.6	52
2018-07-17 07:00:00	53	27	55	6	23	0.6	43
2018-07-17 08:00:00	44	21	44	5	24	0.6	44
2018-07-17 09:00:00	52	20	53	5	28	0.6	63
2018-07-17 10:00:00	45	14	45	5	20	0.6	82
2018-07-17 11:00:00	52	9	54	5	11	0.5	95
2018-07-17 12:00:00	48	25	48	11	16	0.7	100
2018-07-17 13:00:00	58	28	65	35	23	1.5	122
2018-07-17 14:00:00	59	17	68	0	0	1.1	130
2018-07-17 15:00:00	57	17	64	28	0	0	0
2018-07-17 16:00:01	50	0	0	22	14	1.1	157
2018-07-17 17:00:01	61	29	71	83	11	0.7	129
2018-07-17 18:00:01	39	6	34	9	7	0.5	123
2018-07-17 19:00:01	36	12	25	8	7	0.5	115
2018-07-17 20:00:01	36	14	28	6	12	0.5	113
2018-07-17 21:00:01	32	16	32	6	28	0.6	92
2018-07-17 22:00:01	36	18	36	6	32	0.6	85
2018-07-17 23:00:01	44	16	44	6	14	0.5	112
2018-07-18 00:00:01	47	18	49	6	39	0.8	77
2018-07-18 01:00:01	50	16	50	6	14	0.6	104
2018-07-18 02:00:01	36	10	36	6	18	0.6	84
2018-07-18 03:00:01	32	10	28	6	11	0.5	100
2018-07-18 04:00:01	30	10	20	6	10	0.5	95
2018-07-18 05:00:01	29	8	22	6	11	0.5	91
2018-07-18 06:00:01	29	7	24	6	8	0.4	92
2018-07-18 07:00:01	30	10	16	6	8	0.4	96
2018-07-18 08:00:01	30	10	14	6	11	0.4	93
2018-07-18 09:00:01	22	7	22	6	26	0.6	67
2018-07-18 10:00:01	33	14	33	6	27	0.6	64
2018-07-18 11:00:01	46	16	46	6	15	0.5	106
2018-07-18 12:00:01	36	7	26	6	14	0.4	114
2018-07-18 13:00:01	31	12	22	6	18	0.6	98
2018-07-18 14:00:01	32	6	10	6	14	0.6	101
2018-07-18 15:00:01	38	8	11	6	8	0.4	120
2018-07-18 16:00:01	44	8	12	6	4	0.4	140
2018-07-18 17:00:01	45	6	12	5	5	0.4	142
2018-07-18 18:00:01	45	8	11	6	1	0.4	142
2018-07-18 19:00:01	44	6	14	6	5	0.4	138
2018-07-18 20:00:01	39	9	14	6	8	0.4	122
2018-07-18 21:00:01	36	12	18	6	14	0.5	115
2018-07-18 22:00:01	28	11	28	6	34	0.7	88
2018-07-18 23:00:01	50	15	50	6	52	0.8	72
2018-07-19 00:00:01	49	20	51	6	55	0.8	47
2018-07-19 01:00:01	59	19	68	6	48	0.6	56
2018-07-19 02:00:01	50	18	50	6	27	0.5	72
2018-07-19 03:00:01	40	17	40	6	14	0.6	73
2018-07-19 04:00:01	41	16	41	6	4	0.4	92
2018-07-19 05:00:01	28	12	28	6	6	0.4	84
2018-07-19 06:00:01	29	10	19	6	5	0.4	91
2018-07-19 07:00:01	25	14	19	6	11	0.4	80
2018-07-19 08:00:01	28	14	28	6	14	0.6	70
2018-07-19 09:00:01	31	18	31	6	25	0.6	57
2018-07-19 10:00:01	36	15	36	6	40	0.7	42
2018-07-19 11:00:01	41	17	41	7	42	0.9	43
2018-07-19 12:00:01	58	26	66	10	35	2	102
2018-07-19 13:00:01	59	39	67	10	18	0.7	109
2018-07-19 14:00:01	36	22	36	9	9	0.4	113
2018-07-19 15:00:01	38	17	21	8	8	0.4	121
2018-07-19 16:00:01	45	10	27	8	10	0.6	142
2018-07-19 17:00:01	41	14	26	6	8	0.4	129
2018-07-19 18:00:01	41	13	24	7	7	0.4	131
2018-07-19 19:00:01	41	17	31	6	6	0.4	130
2018-07-19 20:00:01	38	18	33	5	5	0.5	119
2018-07-19 21:00:01	34	10	34	6	11	0.5	107
2018-07-19 22:00:01	33	14	33	6	24	0.5	92
2018-07-19 23:00:01	37	25	37	6	38	0.6	60
2018-07-20 00:00:01	58	31	69	9	71	1	23
2018-07-20 01:00:01	46	31	46	6	40	0.6	54
2018-07-20 02:00:01	40	24	40	6	23	0.6	68
2018-07-20 03:00:01	41	22	41	6	20	0.6	59
2018-07-20 04:00:01	44	22	44	6	12	0.5	67
2018-07-20 05:00:01	36	24	36	6	12	0.5	68
2018-07-20 06:00:01	37	24	37	6	12	0.6	66
2018-07-20 07:00:01	40	26	40	6	12	0.5	65
2018-07-20 08:00:01	40	28	39	6	17	0.6	58
2018-07-20 09:00:01	44	26	44	7	34	0.7	39
2018-07-20 10:00:01	55	27	59	8	34	0.7	46
2018-07-20 11:00:01	60	24	70	7	17	0.6	78
2018-07-20 12:00:01	51	22	52	14	16	1	99
2018-07-20 13:00:01	55	20	60	32	18	1.2	112
2018-07-20 14:00:01	57	40	64	22	14	1	114
2018-07-20 15:00:01	47	28	47	16	10	0.6	111
2018-07-20 16:00:01	40	26	40	15	8	0.6	117
2018-07-20 17:00:01	40	23	40	11	8	0.5	124
2018-07-20 18:00:01	42	28	40	10	8	0.6	132
2018-07-20 19:00:01	46	24	46	14	12	0.8	137
2018-07-20 20:00:01	45	27	45	16	14	0.7	122
2018-07-20 21:00:01	44	21	44	20	16	0.8	112
2018-07-20 22:00:01	55	28	60	22	36	1	82
2018-07-20 23:00:01	59	32	68	16	80	1.2	22
2018-07-21 00:00:01	67	36	83	10	78	1.1	20
2018-07-21 01:00:01	78	48	106	10	66	1	68
2018-07-21 02:00:01	63	30	76	13	52	0.7	44
2018-07-21 03:00:01	52	28	54	12	35	0.6	54
2018-07-21 04:00:01	51	24	52	8	38	0.6	35
2018-07-21 05:00:01	53	28	56	8	42	0.6	28
2018-07-21 06:00:01	54	26	57	8	34	0.6	37
2018-07-21 07:00:01	48	30	48	8	24	0.6	48
2018-07-21 08:00:01	44	24	44	8	28	0.6	51
2018-07-21 09:00:01	56	28	62	8	42	0.6	36
2018-07-21 10:00:01	63	26	75	12	32	0.6	57
2018-07-21 11:00:01	53	23	56	13	26	0.6	78
2018-07-21 12:00:01	50	22	50	8	16	0.6	108
2018-07-21 13:00:01	50	25	50	10	12	0.6	124
2018-07-21 14:00:01	52	26	54	18	10	0.6	142
2018-07-21 15:00:01	48	26	48	12	8	0.6	146
2018-07-21 16:00:01	45	22	42	11	7	0.6	144
2018-07-21 17:00:01	46	14	36	10	7	0.6	146
2018-07-21 18:00:01	45	18	38	10	8	0.5	144
2018-07-21 19:00:01	45	22	42	10	10	0.5	142
2018-07-21 20:00:01	44	23	39	8	12	0.5	140
2018-07-21 21:00:01	44	22	44	8	21	0.6	122
2018-07-21 22:00:01	47	22	47	8	25	0.6	110
2018-07-21 23:00:01	48	17	48	8	68	1	46
2018-07-22 00:00:01	73	38	96	12	69	1.1	49
2018-07-22 01:00:01	68	41	86	8	58	0.8	46
2018-07-22 02:00:01	62	28	74	9	54	0.6	46
2018-07-22 03:00:01	55	25	60	8	38	0.6	48
2018-07-22 04:00:01	55	22	60	8	34	0.6	48
2018-07-22 05:00:01	51	20	52	8	36	0.9	40
2018-07-22 06:00:01	58	28	66	8	43	0.8	28
2018-07-22 07:00:01	53	30	56	8	26	0.6	52
2018-07-22 08:00:01	51	26	52	8	36	0.8	46
2018-07-22 09:00:01	58	28	65	8	49	0.8	36
2018-07-22 10:00:01	67	30	84	8	52	0.8	32
2018-07-22 11:00:01	64	34	78	9	36	0.8	69
2018-07-22 12:00:01	62	32	74	10	35	1.4	134
2018-07-22 13:00:01	76	42	102	13	29	1.6	162
2018-07-22 14:00:01	75	40	99	32	29	1.8	168
2018-07-22 15:00:01	74	42	98	50	30	1.4	158
2018-07-22 16:00:01	74	45	83	38	20	1.2	179
2018-07-22 17:00:01	78	28	82	18	12	1	182
2018-07-22 18:00:01	78	18	62	18	14	1	182
2018-07-22 19:00:01	64	27	66	23	18	1.2	171
2018-07-22 20:00:01	61	32	72	22	20	1	160
2018-07-22 21:00:01	58	39	65	21	24	1	150
2018-07-22 22:00:01	60	34	70	16	50	1	101
2018-07-22 23:00:01	70	32	90	16	72	1.2	64
2018-07-23 00:00:01	69	36	89	14	42	0.9	99
2018-07-23 01:00:01	82	47	114	17	52	0.9	74
2018-07-23 02:00:01	76	35	102	14	68	1	37
2018-07-23 03:00:01	76	40	102	18	68	1.2	32
2018-07-23 04:00:01	81	43	112	26	35	0.8	66
2018-07-23 05:00:01	72	23	93	20	32	0.6	55
2018-07-23 06:00:01	58	28	66	18	30	0.6	62
2018-07-23 07:00:01	57	20	64	21	23	0.6	81
2018-07-23 08:00:01	54	23	58	14	37	0.8	44
2018-07-23 09:00:01	61	30	72	14	48	1	36
2018-07-23 10:00:01	67	32	83	12	50	1.1	48
2018-07-23 11:00:01	65	34	80	12	32	0.8	92
2018-07-23 12:00:01	61	30	71	12	26	0.8	124
2018-07-23 13:00:01	88	36	78	12	22	1.4	190
2018-07-23 14:00:01	146	54	125	29	31	2.4	292
2018-07-23 15:00:01	114	58	134	47	22	1.3	228
2018-07-23 16:00:01	117	40	88	34	12	1	233
2018-07-23 17:00:01	115	38	76	24	12	1	230
2018-07-23 18:00:01	112	36	87	19	22	1.4	224
2018-07-23 19:00:01	108	47	92	26	22	1.2	215
2018-07-23 20:00:01	102	56	103	24	18	1.2	204
2018-07-23 21:00:01	74	45	98	15	18	1	170
2018-07-23 22:00:01	72	30	93	12	22	0.9	134
2018-07-23 23:00:01	61	32	72	12	20	0.7	123
2018-07-24 00:00:01	58	22	67	11	18	0.6	103
2018-07-24 01:00:01	51	18	51	10	24	0.6	100
2018-07-24 02:00:01	47	19	47	8	22	0.6	92
2018-07-24 03:00:01	55	31	59	9	11	0.7	105
2018-07-24 04:00:01	53	30	55	8	8	0.6	104
2018-07-24 05:00:01	51	30	52	7	9	0.5	103
2018-07-24 06:00:01	46	31	46	8	13	0.7	95
2018-07-24 07:00:01	60	30	69	8	13	0.8	81
2018-07-24 08:00:01	46	30	46	8	11	0.6	87
2018-07-24 09:00:01	43	30	40	8	22	0.7	76
2018-07-24 10:00:01	44	30	44	8	23	0.7	86
2018-07-24 11:00:01	45	31	38	7	7	0.5	128
2018-07-24 12:00:01	45	31	0	7	8	0.6	135
2018-07-24 13:00:01	43	3	19	14	12	0.6	135
2018-07-24 14:00:01	44	8	30	10	7	0.4	140
2018-07-24 15:00:01	45	12	25	8	5	0.4	142
2018-07-24 16:00:01	44	4	26	8	6	0.4	140
2018-07-24 17:00:01	41	9	30	8	8	0.5	130
2018-07-24 18:00:01	40	12	40	8	15	0.4	117
2018-07-24 19:00:01	41	14	40	9	12	0.6	129
2018-07-24 20:00:01	39	18	33	8	14	0.8	122
2018-07-24 21:00:01	70	22	90	8	35	1.1	70
2018-07-24 22:00:01	73	28	95	8	43	0.8	56
2018-07-24 23:00:01	66	18	81	10	30	0.6	70
2018-07-25 00:00:01	55	16	62	9	32	0.6	52
2018-07-25 01:00:01	54	6	58	10	20	0.6	72
2018-07-25 02:00:01	38	12	38	8	9	0.5	74
2018-07-25 03:00:01	24	13	22	8	8	0.5	76
2018-07-25 04:00:01	22	10	20	7	7	0.4	68
2018-07-25 05:00:01	20	7	20	6	5	0.4	64
2018-07-25 06:00:01	20	4	16	6	6	0.4	62
2018-07-25 07:00:01	23	4	18	6	6	0.4	71
2018-07-25 08:00:01	26	6	26	8	11	0.4	67
2018-07-25 09:00:01	28	7	28	8	20	0.6	66
2018-07-25 10:00:01	26	8	26	8	13	0.5	78
2018-07-25 11:00:01	25	8	22	9	11	0.5	79
2018-07-25 12:00:01	25	8	24	9	10	0.4	79
2018-07-25 13:00:01	26	14	24	6	7	0.4	81
2018-07-25 14:00:01	25	8	20	6	6	0.4	80
2018-07-25 15:00:01	23	14	22	6	6	0.4	72
2018-07-25 16:00:01	26	10	26	6	6	0.4	68
2018-07-25 17:00:01	26	11	26	6	7	0.4	72
2018-07-25 18:00:01	24	7	24	6	6	0.4	74
2018-07-25 19:00:01	24	7	24	6	8	0.4	74
2018-07-25 20:00:01	28	10	28	7	12	0.4	69
2018-07-25 21:00:01	55	8	60	8	19	0.5	60
2018-07-25 22:00:01	51	12	52	8	24	0.5	52
2018-07-25 23:00:01	45	14	45	8	38	0.5	34
2018-07-26 00:00:02	51	17	53	8	50	0.8	21
2018-07-26 01:00:02	44	13	44	13	42	0.6	27
2018-07-26 02:00:02	38	18	38	8	25	0.5	44
2018-07-26 03:00:02	30	10	30	8	28	0.5	38
2018-07-26 04:00:02	42	16	42	10	26	0.6	32
2018-07-26 05:00:02	42	10	42	16	8	0.5	53
2018-07-26 06:00:02	24	8	24	12	8	0.5	50
2018-07-26 07:00:02	20	6	20	6	13	0.5	44
2018-07-26 08:00:02	24	12	24	8	19	0.6	39
2018-07-26 09:00:02	32	8	32	18	18	0.7	42
2018-07-26 10:00:02	40	10	40	22	14	0.7	46
2018-07-26 11:00:02	33	12	33	16	12	0.6	56
2018-07-26 12:00:02	40	6	40	22	11	0.8	67
2018-07-26 13:00:02	42	20	42	26	10	0.6	70
2018-07-26 14:00:02	51	14	51	22	9	0.6	82
2018-07-26 15:00:02	40	16	40	16	8	0.6	90
2018-07-26 16:00:02	30	14	30	14	6	0.5	93
2018-07-26 17:00:02	34	12	34	12	6	0.5	93
2018-07-26 18:00:02	58	14	66	8	5	0.5	93
2018-07-26 19:00:02	59	14	67	8	7	0.5	88
2018-07-26 20:00:02	28	12	28	6	10	0.5	80
2018-07-26 21:00:02	28	18	28	39	12	0.6	76
2018-07-26 22:00:02	40	28	0	6	17	0.6	72
2018-07-26 23:00:02	35	24	34	6	38	0.6	40
2018-07-27 00:00:02	57	18	64	8	55	0.9	26
2018-07-27 01:00:02	62	20	73	8	66	1.1	2
2018-07-27 02:00:02	48	21	48	11	22	0.7	34
2018-07-27 03:00:02	45	28	45	11	28	0.7	32
2018-07-27 04:00:02	57	25	64	10	47	1.1	5
2018-07-27 05:00:02	66	36	81	10	47	1	11
2018-07-27 06:00:02	65	36	80	12	48	0.8	22
2018-07-27 07:00:02	61	19	71	14	37	0.7	38
2018-07-27 08:00:02	59	21	68	19	26	0.8	51
2018-07-27 09:00:02	51	15	51	12	19	0.7	61
2018-07-27 10:00:02	41	18	41	9	12	0.6	85
2018-07-27 11:00:02	57	10	64	6	6	0.5	92
2018-07-27 12:00:02	51	6	52	8	6	0.5	98
2018-07-27 13:00:02	36	5	36	10	8	0.6	100
2018-07-27 14:00:02	36	8	36	10	11	0.6	96
2018-07-27 15:00:02	32	8	32	15	14	0.6	92
2018-07-27 16:00:02	42	8	42	9	18	0.6	86
2018-07-27 17:00:02	41	10	41	11	34	0.7	66
2018-07-27 18:00:02	51	16	52	18	60	0.8	38
2018-07-27 19:00:02	61	22	72	11	54	0.8	40
2018-07-27 20:00:02	0	0	0	0	0	0	0
2018-07-27 21:00:02	0	0	0	0	0	0	0
2018-07-27 22:00:02	0	0	0	0	0	0	0
2018-07-27 23:00:02	0	0	0	0	0	0	0
2018-07-28 00:00:02	65	24	81	8	71	1	22
2018-07-28 01:00:02	55	14	60	8	51	0.8	34
2018-07-28 02:00:02	48	20	48	9	47	0.6	35
2018-07-28 03:00:02	38	16	38	9	55	0.8	18
2018-07-28 04:00:02	38	11	38	8	48	0.6	22
2018-07-28 05:00:02	32	7	32	6	38	0.6	30
2018-07-28 06:00:02	28	10	28	6	22	0.6	44
2018-07-28 07:00:02	29	12	29	6	22	0.6	44
2018-07-28 08:00:02	43	14	43	8	34	0.7	32
2018-07-28 09:00:02	55	22	60	8	46	0.8	20
2018-07-28 10:00:02	62	27	73	14	38	0.9	40
2018-07-28 11:00:02	48	22	48	18	26	0.8	83
2018-07-28 12:00:02	39	16	39	14	14	0.6	116
2018-07-28 13:00:02	41	18	32	11	11	0.6	130
2018-07-28 14:00:02	73	18	40	12	14	1	178
2018-07-28 15:00:02	78	26	62	20	14	1.2	182
2018-07-28 16:00:02	53	26	56	38	20	1	150
2018-07-28 17:00:02	43	20	43	16	10	0.6	130
2018-07-28 18:00:02	40	10	28	8	6	0.5	125
2018-07-28 19:00:02	39	10	28	7	6	0.5	122
2018-07-28 20:00:02	39	9	29	8	8	0.5	123
2018-07-28 21:00:02	39	8	32	8	12	0.6	122
2018-07-28 22:00:02	40	13	40	8	38	0.7	84
2018-07-28 23:00:02	55	22	60	8	88	1.2	16
2018-07-29 00:00:02	61	33	72	8	64	1	29
2018-07-29 01:00:02	77	34	104	8	84	1.1	2
2018-07-29 02:00:02	75	29	100	8	78	1	2
2018-07-29 03:00:02	64	27	78	8	68	0.8	8
2018-07-29 04:00:02	65	21	79	8	50	0.6	21
2018-07-29 05:00:02	60	26	70	12	37	0.8	38
2018-07-29 06:00:02	66	26	82	19	46	1	26
2018-07-29 07:00:02	65	32	80	17	56	1	8
2018-07-29 08:00:02	62	32	73	14	46	1.2	21
2018-07-29 09:00:02	58	28	65	16	38	1	46
2018-07-29 10:00:02	65	32	80	13	44	1.7	36
2018-07-29 11:00:02	68	30	85	13	20	0.9	64
2018-07-29 12:00:02	51	17	51	14	12	0.6	74
2018-07-29 13:00:02	40	28	40	9	8	0.6	83
2018-07-29 14:00:02	38	22	38	8	6	0.6	86
2018-07-29 15:00:02	40	18	40	8	6	0.6	92
2018-07-29 16:00:02	38	17	38	12	11	0.8	110
2018-07-29 17:00:02	40	15	40	22	15	1	120
2018-07-29 18:00:02	53	20	56	38	16	1	115
2018-07-29 19:00:02	51	18	52	18	14	0.9	113
2018-07-29 20:00:02	48	14	48	12	14	0.8	100
2018-07-29 21:00:02	48	12	48	9	17	0.6	87
2018-07-29 22:00:02	44	14	44	8	29	0.7	65
2018-07-29 23:00:02	48	30	48	8	43	0.8	46
2018-07-30 00:00:02	46	22	46	10	25	0.65	60
2018-07-30 01:00:02	49	34	49	9	38	0.8	48
2018-07-30 02:00:02	52	28	54	10	36	1	46
2018-07-30 03:00:02	43	18	43	9	46	0.9	21
2018-07-30 04:00:02	56	18	62	9	53	0.8	8
2018-07-30 05:00:02	51	19	51	12	18	0.7	54
2018-07-30 06:00:02	28	7	28	10	13	0.6	54
2018-07-30 07:00:02	36	8	36	11	23	0.7	36
2018-07-30 08:00:02	39	11	39	9	17	0.5	42
2018-07-30 09:00:02	36	7	36	19	24	0.6	34
2018-07-30 10:00:02	44	6	44	52	22	1	41
2018-07-30 11:00:02	43	15	43	24	19	0.7	54
2018-07-30 12:00:02	31	9	31	13	15	0.6	68
2018-07-30 13:00:02	28	19	26	18	14	0.8	76
2018-07-30 14:00:02	40	8	40	6	8	0.6	88
2018-07-30 15:00:02	32	8	32	6	6	0.6	95
2018-07-30 16:00:02	31	5	26	6	6	0.6	99
2018-07-30 17:00:02	32	4	30	7	8	0.6	100
2018-07-30 18:00:02	32	6	32	10	10	0.6	96
2018-07-30 19:00:02	28	12	25	8	10	0.5	89
2018-07-30 20:00:02	25	12	25	6	14	0.5	75
2018-07-30 21:00:02	36	15	36	6	13	0.5	74
2018-07-30 22:00:02	38	14	38	6	10	0.5	70
2018-07-30 23:00:02	39	10	39	6	13	0.5	65
2018-07-31 00:00:02	49	16	52	10	47	0.85	35
2018-07-31 01:00:02	41	20	41	10	16	0.6	65
2018-07-31 02:00:02	39	22	39	7	10	0.5	74
2018-07-31 03:00:02	32	22	28	6	8	0.5	79
2018-07-31 04:00:02	25	14	21	7	8	0.5	80
2018-07-31 05:00:02	25	14	20	8	7	0.5	80
2018-07-31 06:00:02	22	14	22	8	10	0.6	68
2018-07-31 07:00:02	27	13	27	8	16	0.6	56
2018-07-31 08:00:02	27	13	27	8	16	0.6	56
2018-07-31 09:00:02	30	17	30	8	30	0.8	48
2018-07-31 10:00:02	34	18	34	8	28	0.6	63
2018-07-31 11:00:02	34	10	34	12	21	0.7	78
2018-07-31 12:00:02	31	14	30	12	12	0.6	97
2018-07-31 13:00:02	34	15	23	9	8	0.5	107
2018-07-31 14:00:02	35	16	18	10	7	0.5	112
2018-07-31 15:00:02	37	12	24	12	6	0.5	116
2018-07-31 16:00:02	35	14	25	11	7	0.5	111
2018-07-31 17:00:02	34	14	23	10	8	0.5	108
2018-07-31 18:00:02	35	16	22	10	7	0.5	110
2018-07-31 19:00:02	37	19	26	10	7	0.5	116
2018-07-31 20:00:02	36	13	28	12	10	0.5	114
2018-07-31 21:00:02	34	12	34	12	15	0.5	104
2018-07-31 22:00:02	34	14	34	9	18	0.6	88
2018-07-31 23:00:02	42	16	42	8	54	0.8	36

## Sheet: 八月
时间	AQI	PM2.5	PM10	SO2	NO2	CO	O3
2018-08-01
2018-08-01 01:00:00
2018-08-01 01:59:59
2018-08-01 02:59:59
2018-08-01 03:59:59
2018-08-01 04:59:59
2018-08-01 05:59:59
2018-08-01 06:59:59
2018-08-01 07:59:59
2018-08-01 08:59:59
2018-08-01 09:59:59
2018-08-01 10:59:59
2018-08-01 11:59:59
2018-08-01 12:59:59
2018-08-01 13:59:59
2018-08-01 14:59:59
2018-08-01 15:59:59
2018-08-01 16:59:59
2018-08-01 17:59:59
2018-08-01 18:59:59
2018-08-01 19:59:59
2018-08-01 20:59:59
2018-08-01 21:59:59
2018-08-01 22:59:59
2018-08-01 23:59:59
2018-08-02 00:59:59
2018-08-02 01:59:59
2018-08-02 02:59:59
2018-08-02 03:59:59
2018-08-02 04:59:59
2018-08-02 05:59:59
2018-08-02 06:59:59
2018-08-02 07:59:59
2018-08-02 08:59:59
2018-08-02 09:59:59
2018-08-02 10:59:59
2018-08-02 11:59:59
2018-08-02 12:59:59
2018-08-02 13:59:59
2018-08-02 14:59:59
2018-08-02 15:59:59
2018-08-02 16:59:59
2018-08-02 17:59:59
2018-08-02 18:59:59
2018-08-02 19:59:59
2018-08-02 20:59:59
2018-08-02 21:59:59
2018-08-02 22:59:59
2018-08-02 23:59:59
2018-08-03 00:59:59
2018-08-03 01:59:59
2018-08-03 02:59:59
2018-08-03 03:59:59
2018-08-03 04:59:59
2018-08-03 05:59:59
2018-08-03 06:59:59
2018-08-03 07:59:59
2018-08-03 08:59:59
2018-08-03 09:59:59
2018-08-03 10:59:59
2018-08-03 11:59:59
2018-08-03 12:59:59
2018-08-03 13:59:59
2018-08-03 14:59:59
2018-08-03 15:59:59
2018-08-03 16:59:59
2018-08-03 17:59:59
2018-08-03 18:59:59
2018-08-03 19:59:59
2018-08-03 20:59:59
2018-08-03 21:59:59
2018-08-03 22:59:59
2018-08-03 23:59:59
2018-08-04 00:59:59
2018-08-04 01:59:59
2018-08-04 02:59:59
2018-08-04 03:59:59
2018-08-04 04:59:59
2018-08-04 05:59:59
2018-08-04 06:59:59
2018-08-04 07:59:59
2018-08-04 08:59:59
2018-08-04 09:59:59
2018-08-04 10:59:59
2018-08-04 11:59:59
2018-08-04 12:59:59
2018-08-04 13:59:59
2018-08-04 14:59:59
2018-08-04 15:59:59
2018-08-04 16:59:59
2018-08-04 17:59:59
2018-08-04 18:59:59
2018-08-04 19:59:59
2018-08-04 20:59:59
2018-08-04 21:59:59
2018-08-04 22:59:59
2018-08-04 23:59:59
2018-08-05 00:59:59
2018-08-05 01:59:59
2018-08-05 02:59:59
2018-08-05 04:00:00
2018-08-05 05:00:00
2018-08-05 06:00:00
2018-08-05 07:00:00
2018-08-05 08:00:00
2018-08-05 09:00:00
2018-08-05 10:00:00
2018-08-05 11:00:00
2018-08-05 12:00:00
2018-08-05 13:00:00
2018-08-05 14:00:00
2018-08-05 15:00:00
2018-08-05 16:00:00
2018-08-05 17:00:00
2018-08-05 18:00:00
2018-08-05 19:00:00
2018-08-05 20:00:00
2018-08-05 21:00:00
2018-08-05 22:00:00
2018-08-05 23:00:00
2018-08-06 00:00:00
2018-08-06 01:00:00
2018-08-06 02:00:00
2018-08-06 03:00:00
2018-08-06 04:00:00
2018-08-06 05:00:00
2018-08-06 06:00:00
2018-08-06 07:00:00
2018-08-06 08:00:00
2018-08-06 09:00:00
2018-08-06 10:00:00
2018-08-06 11:00:00
2018-08-06 12:00:00
2018-08-06 13:00:00
2018-08-06 14:00:00
2018-08-06 15:00:00
2018-08-06 16:00:00
2018-08-06 17:00:00
2018-08-06 18:00:00
2018-08-06 19:00:00
2018-08-06 20:00:00
2018-08-06 21:00:00
2018-08-06 22:00:00
2018-08-06 23:00:00
2018-08-07 00:00:00
2018-08-07 01:00:00
2018-08-07 02:00:00
2018-08-07 03:00:00
2018-08-07 04:00:00
2018-08-07 05:00:00
2018-08-07 06:00:00
2018-08-07 07:00:00
2018-08-07 08:00:00
2018-08-07 09:00:00
2018-08-07 10:00:00
2018-08-07 11:00:00
2018-08-07 12:00:00
2018-08-07 13:00:00
2018-08-07 14:00:00
2018-08-07 15:00:00
2018-08-07 16:00:00
2018-08-07 17:00:00
2018-08-07 18:00:00
2018-08-07 19:00:00
2018-08-07 20:00:00
2018-08-07 21:00:00
2018-08-07 22:00:00
2018-08-07 23:00:00
2018-08-08 00:00:00
2018-08-08 01:00:00
2018-08-08 02:00:00
2018-08-08 03:00:00
2018-08-08 04:00:00
2018-08-08 05:00:00
2018-08-08 06:00:00
2018-08-08 07:00:00
2018-08-08 08:00:00
2018-08-08 09:00:00
2018-08-08 10:00:00
2018-08-08 11:00:00
2018-08-08 12:00:00
2018-08-08 13:00:00
2018-08-08 14:00:00
2018-08-08 15:00:00
2018-08-08 16:00:00
2018-08-08 17:00:00
2018-08-08 18:00:00
2018-08-08 19:00:00
2018-08-08 20:00:00
2018-08-08 21:00:00
2018-08-08 22:00:00
2018-08-08 23:00:00
2018-08-09 00:00:00
2018-08-09 01:00:00
2018-08-09 02:00:00
2018-08-09 03:00:00
2018-08-09 04:00:00
2018-08-09 05:00:00
2018-08-09 06:00:00
2018-08-09 07:00:00
2018-08-09 08:00:00
2018-08-09 09:00:00
2018-08-09 10:00:00
2018-08-09 11:00:00
2018-08-09 12:00:00
2018-08-09 13:00:00
2018-08-09 14:00:00
2018-08-09 15:00:00
2018-08-09 16:00:00
2018-08-09 17:00:00
2018-08-09 18:00:00
2018-08-09 19:00:00
2018-08-09 20:00:00
2018-08-09 21:00:00
2018-08-09 22:00:00
2018-08-09 23:00:00
2018-08-10 00:00:00
2018-08-10 01:00:00
2018-08-10 02:00:00
2018-08-10 03:00:00
2018-08-10 04:00:00
2018-08-10 05:00:00
2018-08-10 06:00:00
2018-08-10 07:00:00
2018-08-10 08:00:00
2018-08-10 09:00:00
2018-08-10 10:00:00
2018-08-10 11:00:00
2018-08-10 12:00:00
2018-08-10 13:00:00
2018-08-10 14:00:00
2018-08-10 15:00:00
2018-08-10 16:00:00
2018-08-10 17:00:00
2018-08-10 18:00:00
2018-08-10 19:00:00
2018-08-10 20:00:00
2018-08-10 21:00:00
2018-08-10 22:00:00
2018-08-10 23:00:00
2018-08-11 00:00:00
2018-08-11 01:00:00
2018-08-11 02:00:00
2018-08-11 03:00:00
2018-08-11 04:00:00
2018-08-11 05:00:00
2018-08-11 06:00:00
2018-08-11 07:00:00
2018-08-11 08:00:00
2018-08-11 09:00:00
2018-08-11 10:00:00
2018-08-11 11:00:00
2018-08-11 12:00:00
2018-08-11 13:00:00
2018-08-11 14:00:00
2018-08-11 15:00:00
2018-08-11 16:00:00
2018-08-11 17:00:00
2018-08-11 18:00:00
2018-08-11 19:00:00
2018-08-11 20:00:00
2018-08-11 21:00:00
2018-08-11 22:00:00
2018-08-11 23:00:00
2018-08-12 00:00:00
2018-08-12 01:00:00
2018-08-12 02:00:00
2018-08-12 03:00:00
2018-08-12 04:00:00
2018-08-12 05:00:00
2018-08-12 06:00:00
2018-08-12 07:00:00
2018-08-12 08:00:00
2018-08-12 09:00:00
2018-08-12 10:00:00
2018-08-12 11:00:00
2018-08-12 12:00:00
2018-08-12 13:00:00
2018-08-12 14:00:00
2018-08-12 15:00:00
2018-08-12 16:00:00
2018-08-12 17:00:00
2018-08-12 18:00:00
2018-08-12 19:00:00
2018-08-12 20:00:00
2018-08-12 21:00:00
2018-08-12 22:00:00
2018-08-12 23:00:00
2018-08-13 00:00:00
2018-08-13 01:00:00
2018-08-13 02:00:00
2018-08-13 03:00:00
2018-08-13 04:00:00
2018-08-13 05:00:00
2018-08-13 06:00:00
2018-08-13 07:00:00
2018-08-13 08:00:00
2018-08-13 09:00:00
2018-08-13 10:00:00
2018-08-13 11:00:00
2018-08-13 12:00:00
2018-08-13 13:00:01
2018-08-13 14:00:01
2018-08-13 15:00:01
2018-08-13 16:00:01
2018-08-13 17:00:01
2018-08-13 18:00:01
2018-08-13 19:00:01
2018-08-13 20:00:01
2018-08-13 21:00:01
2018-08-13 22:00:01
2018-08-13 23:00:01
2018-08-14 00:00:01
2018-08-14 01:00:01
2018-08-14 02:00:01
2018-08-14 03:00:01
2018-08-14 04:00:01
2018-08-14 05:00:01
2018-08-14 06:00:01
2018-08-14 07:00:01
2018-08-14 08:00:01
2018-08-14 09:00:01
2018-08-14 10:00:01
2018-08-14 11:00:01
2018-08-14 12:00:01
2018-08-14 13:00:01
2018-08-14 14:00:01
2018-08-14 15:00:01
2018-08-14 16:00:01
2018-08-14 17:00:01
2018-08-14 18:00:01
2018-08-14 19:00:01
2018-08-14 20:00:01
2018-08-14 21:00:01
2018-08-14 22:00:01
2018-08-14 23:00:01
2018-08-15 00:00:01
2018-08-15 01:00:01
2018-08-15 02:00:01
2018-08-15 03:00:01
2018-08-15 04:00:01
2018-08-15 05:00:01
2018-08-15 06:00:01
2018-08-15 07:00:01
2018-08-15 08:00:01
2018-08-15 09:00:01
2018-08-15 10:00:01
2018-08-15 11:00:01
2018-08-15 12:00:01
2018-08-15 13:00:01
2018-08-15 14:00:01
2018-08-15 15:00:01
2018-08-15 16:00:01
2018-08-15 17:00:01
2018-08-15 18:00:01
2018-08-15 19:00:01
2018-08-15 20:00:01
2018-08-15 21:00:01
2018-08-15 22:00:01
2018-08-15 23:00:01
2018-08-16 00:00:01
2018-08-16 01:00:01
2018-08-16 02:00:01
2018-08-16 03:00:01
2018-08-16 04:00:01
2018-08-16 05:00:01
2018-08-16 06:00:01
2018-08-16 07:00:01
2018-08-16 08:00:01
2018-08-16 09:00:01
2018-08-16 10:00:01
2018-08-16 11:00:01
2018-08-16 12:00:01
2018-08-16 13:00:01
2018-08-16 14:00:01
2018-08-16 15:00:01
2018-08-16 16:00:01
2018-08-16 17:00:01
2018-08-16 18:00:01
2018-08-16 19:00:01
2018-08-16 20:00:01
2018-08-16 21:00:01
2018-08-16 22:00:01
2018-08-16 23:00:01
2018-08-17 00:00:01
2018-08-17 01:00:01
2018-08-17 02:00:01
2018-08-17 03:00:01
2018-08-17 04:00:01
2018-08-17 05:00:01
2018-08-17 06:00:01
2018-08-17 07:00:01
2018-08-17 08:00:01
2018-08-17 09:00:01
2018-08-17 10:00:01
2018-08-17 11:00:01
2018-08-17 12:00:01
2018-08-17 13:00:01
2018-08-17 14:00:01
2018-08-17 15:00:01
2018-08-17 16:00:01
2018-08-17 17:00:01
2018-08-17 18:00:01
2018-08-17 19:00:01
2018-08-17 20:00:01
2018-08-17 21:00:01
2018-08-17 22:00:01
2018-08-17 23:00:01
2018-08-18 00:00:01
2018-08-18 01:00:01
2018-08-18 02:00:01
2018-08-18 03:00:01
2018-08-18 04:00:01
2018-08-18 05:00:01
2018-08-18 06:00:01
2018-08-18 07:00:01
2018-08-18 08:00:01
2018-08-18 09:00:01
2018-08-18 10:00:01
2018-08-18 11:00:01
2018-08-18 12:00:01
2018-08-18 13:00:01
2018-08-18 14:00:01
2018-08-18 15:00:01
2018-08-18 16:00:01
2018-08-18 17:00:01
2018-08-18 18:00:01
2018-08-18 19:00:01
2018-08-18 20:00:01
2018-08-18 21:00:01
2018-08-18 22:00:01
2018-08-18 23:00:01
2018-08-19 00:00:01
2018-08-19 01:00:01
2018-08-19 02:00:01
2018-08-19 03:00:01
2018-08-19 04:00:01
2018-08-19 05:00:01
2018-08-19 06:00:01
2018-08-19 07:00:01
2018-08-19 08:00:01
2018-08-19 09:00:01
2018-08-19 10:00:01
2018-08-19 11:00:01
2018-08-19 12:00:01
2018-08-19 13:00:01
2018-08-19 14:00:01
2018-08-19 15:00:01
2018-08-19 16:00:01
2018-08-19 17:00:01
2018-08-19 18:00:01
2018-08-19 19:00:01
2018-08-19 20:00:01
2018-08-19 21:00:01
2018-08-19 22:00:01
2018-08-19 23:00:01
2018-08-20 00:00:01
2018-08-20 01:00:01
2018-08-20 02:00:01
2018-08-20 03:00:01
2018-08-20 04:00:01
2018-08-20 05:00:01
2018-08-20 06:00:01
2018-08-20 07:00:01
2018-08-20 08:00:01
2018-08-20 09:00:01
2018-08-20 10:00:01
2018-08-20 11:00:01
2018-08-20 12:00:01
2018-08-20 13:00:01
2018-08-20 14:00:01
2018-08-20 15:00:01
2018-08-20 16:00:01
2018-08-20 17:00:01
2018-08-20 18:00:01
2018-08-20 19:00:01
2018-08-20 20:00:01
2018-08-20 21:00:01
2018-08-20 22:00:01
2018-08-20 23:00:01
2018-08-21 00:00:01
2018-08-21 01:00:01
2018-08-21 02:00:01
2018-08-21 03:00:01
2018-08-21 04:00:01
2018-08-21 05:00:01
2018-08-21 06:00:01
2018-08-21 07:00:01
2018-08-21 08:00:01
2018-08-21 09:00:01
2018-08-21 10:00:01
2018-08-21 11:00:01
2018-08-21 12:00:01
2018-08-21 13:00:01
2018-08-21 14:00:01
2018-08-21 15:00:01
2018-08-21 16:00:01
2018-08-21 17:00:01
2018-08-21 18:00:01
2018-08-21 19:00:01
2018-08-21 20:00:01
2018-08-21 21:00:02
2018-08-21 22:00:02
2018-08-21 23:00:02
2018-08-22 00:00:02
2018-08-22 01:00:02
2018-08-22 02:00:02
2018-08-22 03:00:02
2018-08-22 04:00:02
2018-08-22 05:00:02
2018-08-22 06:00:02
2018-08-22 07:00:02
2018-08-22 08:00:02
2018-08-22 09:00:02
2018-08-22 10:00:02
2018-08-22 11:00:02
2018-08-22 12:00:02
2018-08-22 13:00:02
2018-08-22 14:00:02
2018-08-22 15:00:02
2018-08-22 16:00:02
2018-08-22 17:00:02
2018-08-22 18:00:02
2018-08-22 19:00:02
2018-08-22 20:00:02
2018-08-22 21:00:02
2018-08-22 22:00:02
2018-08-22 23:00:02
2018-08-23 00:00:02
2018-08-23 01:00:02
2018-08-23 02:00:02
2018-08-23 03:00:02
2018-08-23 04:00:02
2018-08-23 05:00:02
2018-08-23 06:00:02
2018-08-23 07:00:02
2018-08-23 08:00:02
2018-08-23 09:00:02
2018-08-23 10:00:02
2018-08-23 11:00:02
2018-08-23 12:00:02
2018-08-23 13:00:02
2018-08-23 14:00:02
2018-08-23 15:00:02
2018-08-23 16:00:02
2018-08-23 17:00:02
2018-08-23 18:00:02
2018-08-23 19:00:02
2018-08-23 20:00:02
2018-08-23 21:00:02
2018-08-23 22:00:02
2018-08-23 23:00:02
2018-08-24 00:00:02
2018-08-24 01:00:02
2018-08-24 02:00:02
2018-08-24 03:00:02
2018-08-24 04:00:02
2018-08-24 05:00:02
2018-08-24 06:00:02
2018-08-24 07:00:02
2018-08-24 08:00:02
2018-08-24 09:00:02
2018-08-24 10:00:02
2018-08-24 11:00:02
2018-08-24 12:00:02
2018-08-24 13:00:02
2018-08-24 14:00:02
2018-08-24 15:00:02
2018-08-24 16:00:02
2018-08-24 17:00:02
2018-08-24 18:00:02
2018-08-24 19:00:02
2018-08-24 20:00:02
2018-08-24 21:00:02
2018-08-24 22:00:02
2018-08-24 23:00:02
2018-08-25 00:00:02
2018-08-25 01:00:02
2018-08-25 02:00:02
2018-08-25 03:00:02
2018-08-25 04:00:02
2018-08-25 05:00:02
2018-08-25 06:00:02
2018-08-25 07:00:02
2018-08-25 08:00:02
2018-08-25 09:00:02
2018-08-25 10:00:02
2018-08-25 11:00:02
2018-08-25 12:00:02
2018-08-25 13:00:02
2018-08-25 14:00:02
2018-08-25 15:00:02
2018-08-25 16:00:02
2018-08-25 17:00:02
2018-08-25 18:00:02
2018-08-25 19:00:02
2018-08-25 20:00:02
2018-08-25 21:00:02
2018-08-25 22:00:02
2018-08-25 23:00:02
2018-08-26 00:00:02
2018-08-26 01:00:02
2018-08-26 02:00:02
2018-08-26 03:00:02
2018-08-26 04:00:02
2018-08-26 05:00:02
2018-08-26 06:00:02
2018-08-26 07:00:02
2018-08-26 08:00:02
2018-08-26 09:00:02
2018-08-26 10:00:02
2018-08-26 11:00:02
2018-08-26 12:00:02
2018-08-26 13:00:02
2018-08-26 14:00:02
2018-08-26 15:00:02
2018-08-26 16:00:02
2018-08-26 17:00:02
2018-08-26 18:00:02
2018-08-26 19:00:02
2018-08-26 20:00:02
2018-08-26 21:00:02
2018-08-26 22:00:02
2018-08-26 23:00:02
2018-08-27 00:00:02
2018-08-27 01:00:02
2018-08-27 02:00:02
2018-08-27 03:00:02
2018-08-27 04:00:02
2018-08-27 05:00:02
2018-08-27 06:00:02
2018-08-27 07:00:02
2018-08-27 08:00:02
2018-08-27 09:00:02
2018-08-27 10:00:02
2018-08-27 11:00:02
2018-08-27 12:00:02
2018-08-27 13:00:02
2018-08-27 14:00:02
2018-08-27 15:00:02
2018-08-27 16:00:02
2018-08-27 17:00:02
2018-08-27 18:00:02
2018-08-27 19:00:02
2018-08-27 20:00:02
2018-08-27 21:00:02
2018-08-27 22:00:02
2018-08-27 23:00:02
2018-08-28 00:00:02
2018-08-28 01:00:02
2018-08-28 02:00:02
2018-08-28 03:00:02
2018-08-28 04:00:02
2018-08-28 05:00:02
2018-08-28 06:00:02
2018-08-28 07:00:02
2018-08-28 08:00:02
2018-08-28 09:00:02
2018-08-28 10:00:02
2018-08-28 11:00:02
2018-08-28 12:00:02
2018-08-28 13:00:02
2018-08-28 14:00:02
2018-08-28 15:00:02
2018-08-28 16:00:02
2018-08-28 17:00:02
2018-08-28 18:00:02
2018-08-28 19:00:02
2018-08-28 20:00:02
2018-08-28 21:00:02
2018-08-28 22:00:02
2018-08-28 23:00:02
2018-08-29 00:00:02
2018-08-29 01:00:02
2018-08-29 02:00:02
2018-08-29 03:00:02
2018-08-29 04:00:02
2018-08-29 05:00:02
2018-08-29 06:00:02
2018-08-29 07:00:02
2018-08-29 08:00:02
2018-08-29 09:00:02
2018-08-29 10:00:02
2018-08-29 11:00:02
2018-08-29 12:00:02
2018-08-29 13:00:02
2018-08-29 14:00:02
2018-08-29 15:00:02
2018-08-29 16:00:02
2018-08-29 17:00:02
2018-08-29 18:00:02
2018-08-29 19:00:02
2018-08-29 20:00:02
2018-08-29 21:00:02
2018-08-29 22:00:02
2018-08-29 23:00:02
2018-08-30 00:00:02
2018-08-30 01:00:02
2018-08-30 02:00:02
2018-08-30 03:00:02
2018-08-30 04:00:02
2018-08-30 05:00:03
2018-08-30 06:00:03
2018-08-30 07:00:03
2018-08-30 08:00:03
2018-08-30 09:00:03
2018-08-30 10:00:03
2018-08-30 11:00:03
2018-08-30 12:00:03
2018-08-30 13:00:03
2018-08-30 14:00:03
2018-08-30 15:00:03
2018-08-30 16:00:03
2018-08-30 17:00:03
2018-08-30 18:00:03
2018-08-30 19:00:03
2018-08-30 20:00:03
2018-08-30 21:00:03
2018-08-30 22:00:03
2018-08-30 23:00:03
2018-08-31 00:00:03
2018-08-31 01:00:03
2018-08-31 02:00:03
2018-08-31 03:00:03
2018-08-31 04:00:03
2018-08-31 05:00:03
2018-08-31 06:00:03
2018-08-31 07:00:03
2018-08-31 08:00:03
2018-08-31 09:00:03
2018-08-31 10:00:03
2018-08-31 11:00:03
2018-08-31 12:00:03
2018-08-31 13:00:03
2018-08-31 14:00:03
2018-08-31 15:00:03
2018-08-31 16:00:03
2018-08-31 17:00:03
2018-08-31 18:00:03
2018-08-31 19:00:03
2018-08-31 20:00:03
2018-08-31 21:00:03
2018-08-31 22:00:03
2018-08-31 23:00:03

## Sheet: 九月
时间	AQI	PM2.5	PM10	SO2	NO2	CO	O3
2018-09-01
2018-09-01 01:00:00
2018-09-01 01:59:59
2018-09-01 02:59:59
2018-09-01 03:59:59
2018-09-01 04:59:59
2018-09-01 05:59:59
2018-09-01 06:59:59
2018-09-01 07:59:59
2018-09-01 08:59:59
2018-09-01 09:59:59
2018-09-01 10:59:59
2018-09-01 11:59:59
2018-09-01 12:59:59
2018-09-01 13:59:59
2018-09-01 14:59:59
2018-09-01 15:59:59
2018-09-01 16:59:59
2018-09-01 17:59:59
2018-09-01 18:59:59
2018-09-01 19:59:59
2018-09-01 20:59:59
2018-09-01 21:59:59
2018-09-01 22:59:59
2018-09-01 23:59:59
2018-09-02 00:59:59
2018-09-02 01:59:59
2018-09-02 02:59:59
2018-09-02 03:59:59
2018-09-02 04:59:59
2018-09-02 05:59:59
2018-09-02 06:59:59
2018-09-02 07:59:59
2018-09-02 08:59:59
2018-09-02 09:59:59
2018-09-02 10:59:59
2018-09-02 11:59:59
2018-09-02 12:59:59
2018-09-02 13:59:59
2018-09-02 14:59:59
2018-09-02 15:59:59
2018-09-02 16:59:59
2018-09-02 17:59:59
2018-09-02 18:59:59
2018-09-02 19:59:59
2018-09-02 20:59:59
2018-09-02 21:59:59
2018-09-02 22:59:59
2018-09-02 23:59:59
2018-09-03 00:59:59
2018-09-03 01:59:59
2018-09-03 02:59:59
2018-09-03 03:59:59
2018-09-03 04:59:59
2018-09-03 05:59:59
2018-09-03 06:59:59
2018-09-03 07:59:59
2018-09-03 08:59:59
2018-09-03 09:59:59
2018-09-03 10:59:59
2018-09-03 11:59:59
2018-09-03 12:59:59
2018-09-03 13:59:59
2018-09-03 14:59:59
2018-09-03 15:59:59
2018-09-03 16:59:59
2018-09-03 17:59:59
2018-09-03 18:59:59
2018-09-03 19:59:59
2018-09-03 20:59:59
2018-09-03 21:59:59
2018-09-03 22:59:59
2018-09-03 23:59:59
2018-09-04 00:59:59
2018-09-04 01:59:59
2018-09-04 02:59:59
2018-09-04 03:59:59
2018-09-04 04:59:59
2018-09-04 05:59:59
2018-09-04 06:59:59
2018-09-04 07:59:59
2018-09-04 08:59:59
2018-09-04 09:59:59
2018-09-04 10:59:59
2018-09-04 11:59:59
2018-09-04 12:59:59
2018-09-04 13:59:59
2018-09-04 14:59:59
2018-09-04 15:59:59
2018-09-04 16:59:59
2018-09-04 17:59:59
2018-09-04 18:59:59
2018-09-04 19:59:59
2018-09-04 20:59:59
2018-09-04 21:59:59
2018-09-04 22:59:59
2018-09-04 23:59:59
2018-09-05 00:59:59
2018-09-05 01:59:59
2018-09-05 02:59:59
2018-09-05 04:00:00
2018-09-05 05:00:00
2018-09-05 06:00:00
2018-09-05 07:00:00
2018-09-05 08:00:00
2018-09-05 09:00:00
2018-09-05 10:00:00
2018-09-05 11:00:00
2018-09-05 12:00:00
2018-09-05 13:00:00
2018-09-05 14:00:00
2018-09-05 15:00:00
2018-09-05 16:00:00
2018-09-05 17:00:00
2018-09-05 18:00:00
2018-09-05 19:00:00
2018-09-05 20:00:00
2018-09-05 21:00:00
2018-09-05 22:00:00
2018-09-05 23:00:00
2018-09-06 00:00:00
2018-09-06 01:00:00
2018-09-06 02:00:00
2018-09-06 03:00:00
2018-09-06 04:00:00
2018-09-06 05:00:00
2018-09-06 06:00:00
2018-09-06 07:00:00
2018-09-06 08:00:00
2018-09-06 09:00:00
2018-09-06 10:00:00
2018-09-06 11:00:00
2018-09-06 12:00:00
2018-09-06 13:00:00
2018-09-06 14:00:00
2018-09-06 15:00:00
2018-09-06 16:00:00
2018-09-06 17:00:00
2018-09-06 18:00:00
2018-09-06 19:00:00
2018-09-06 20:00:00
2018-09-06 21:00:00
2018-09-06 22:00:00
2018-09-06 23:00:00
2018-09-07 00:00:00
2018-09-07 01:00:00
2018-09-07 02:00:00
2018-09-07 03:00:00
2018-09-07 04:00:00
2018-09-07 05:00:00
2018-09-07 06:00:00
2018-09-07 07:00:00
2018-09-07 08:00:00
2018-09-07 09:00:00
2018-09-07 10:00:00
2018-09-07 11:00:00
2018-09-07 12:00:00
2018-09-07 13:00:00
2018-09-07 14:00:00
2018-09-07 15:00:00
2018-09-07 16:00:00
2018-09-07 17:00:00
2018-09-07 18:00:00
2018-09-07 19:00:00
2018-09-07 20:00:00
2018-09-07 21:00:00
2018-09-07 22:00:00
2018-09-07 23:00:00
2018-09-08 00:00:00
2018-09-08 01:00:00
2018-09-08 02:00:00
2018-09-08 03:00:00
2018-09-08 04:00:00
2018-09-08 05:00:00
2018-09-08 06:00:00
2018-09-08 07:00:00
2018-09-08 08:00:00
2018-09-08 09:00:00
2018-09-08 10:00:00
2018-09-08 11:00:00
2018-09-08 12:00:00
2018-09-08 13:00:00
2018-09-08 14:00:00
2018-09-08 15:00:00
2018-09-08 16:00:00
2018-09-08 17:00:00
2018-09-08 18:00:00
2018-09-08 19:00:00
2018-09-08 20:00:00
2018-09-08 21:00:00
2018-09-08 22:00:00
2018-09-08 23:00:00
2018-09-09 00:00:00
2018-09-09 01:00:00
2018-09-09 02:00:00
2018-09-09 03:00:00
2018-09-09 04:00:00
2018-09-09 05:00:00
2018-09-09 06:00:00
2018-09-09 07:00:00
2018-09-09 08:00:00
2018-09-09 09:00:00
2018-09-09 10:00:00
2018-09-09 11:00:00
2018-09-09 12:00:00
2018-09-09 13:00:00
2018-09-09 14:00:00
2018-09-09 15:00:00
2018-09-09 16:00:00
2018-09-09 17:00:00
2018-09-09 18:00:00
2018-09-09 19:00:00
2018-09-09 20:00:00
2018-09-09 21:00:00
2018-09-09 22:00:00
2018-09-09 23:00:00
2018-09-10 00:00:00
2018-09-10 01:00:00
2018-09-10 02:00:00
2018-09-10 03:00:00
2018-09-10 04:00:00
2018-09-10 05:00:00
2018-09-10 06:00:00
2018-09-10 07:00:00
2018-09-10 08:00:00
2018-09-10 09:00:00
2018-09-10 10:00:00
2018-09-10 11:00:00
2018-09-10 12:00:00
2018-09-10 13:00:00
2018-09-10 14:00:00
2018-09-10 15:00:00
2018-09-10 16:00:00
2018-09-10 17:00:00
2018-09-10 18:00:00
2018-09-10 19:00:00
2018-09-10 20:00:00
2018-09-10 21:00:00
2018-09-10 22:00:00
2018-09-10 23:00:00
2018-09-11 00:00:00
2018-09-11 01:00:00
2018-09-11 02:00:00
2018-09-11 03:00:00
2018-09-11 04:00:00
2018-09-11 05:00:00
2018-09-11 06:00:00
2018-09-11 07:00:00
2018-09-11 08:00:00
2018-09-11 09:00:00
2018-09-11 10:00:00
2018-09-11 11:00:00
2018-09-11 12:00:00
2018-09-11 13:00:00
2018-09-11 14:00:00
2018-09-11 15:00:00
2018-09-11 16:00:00
2018-09-11 17:00:00
2018-09-11 18:00:00
2018-09-11 19:00:00
2018-09-11 20:00:00
2018-09-11 21:00:00
2018-09-11 22:00:00
2018-09-11 23:00:00
2018-09-12 00:00:00
2018-09-12 01:00:00
2018-09-12 02:00:00
2018-09-12 03:00:00
2018-09-12 04:00:00
2018-09-12 05:00:00
2018-09-12 06:00:00
2018-09-12 07:00:00
2018-09-12 08:00:00
2018-09-12 09:00:00
2018-09-12 10:00:00
2018-09-12 11:00:00
2018-09-12 12:00:00
2018-09-12 13:00:00
2018-09-12 14:00:00
2018-09-12 15:00:00
2018-09-12 16:00:00
2018-09-12 17:00:00
2018-09-12 18:00:00
2018-09-12 19:00:00
2018-09-12 20:00:00
2018-09-12 21:00:00
2018-09-12 22:00:00
2018-09-12 23:00:00
2018-09-13 00:00:00
2018-09-13 01:00:00
2018-09-13 02:00:00
2018-09-13 03:00:00
2018-09-13 04:00:00
2018-09-13 05:00:00
2018-09-13 06:00:00
2018-09-13 07:00:00
2018-09-13 08:00:00
2018-09-13 09:00:00
2018-09-13 10:00:00
2018-09-13 11:00:00
2018-09-13 12:00:00
2018-09-13 13:00:01
2018-09-13 14:00:01
2018-09-13 15:00:01
2018-09-13 16:00:01
2018-09-13 17:00:01
2018-09-13 18:00:01
2018-09-13 19:00:01
2018-09-13 20:00:01
2018-09-13 21:00:01
2018-09-13 22:00:01
2018-09-13 23:00:01
2018-09-14 00:00:01
2018-09-14 01:00:01
2018-09-14 02:00:01
2018-09-14 03:00:01
2018-09-14 04:00:01
2018-09-14 05:00:01
2018-09-14 06:00:01
2018-09-14 07:00:01
2018-09-14 08:00:01
2018-09-14 09:00:01
2018-09-14 10:00:01
2018-09-14 11:00:01
2018-09-14 12:00:01
2018-09-14 13:00:01
2018-09-14 14:00:01
2018-09-14 15:00:01
2018-09-14 16:00:01
2018-09-14 17:00:01
2018-09-14 18:00:01
2018-09-14 19:00:01
2018-09-14 20:00:01
2018-09-14 21:00:01
2018-09-14 22:00:01
2018-09-14 23:00:01
2018-09-15 00:00:01
2018-09-15 01:00:01
2018-09-15 02:00:01
2018-09-15 03:00:01
2018-09-15 04:00:01
2018-09-15 05:00:01
2018-09-15 06:00:01
2018-09-15 07:00:01
2018-09-15 08:00:01
2018-09-15 09:00:01
2018-09-15 10:00:01
2018-09-15 11:00:01
2018-09-15 12:00:01
2018-09-15 13:00:01
2018-09-15 14:00:01
2018-09-15 15:00:01
2018-09-15 16:00:01
2018-09-15 17:00:01
2018-09-15 18:00:01
2018-09-15 19:00:01
2018-09-15 20:00:01
2018-09-15 21:00:01
2018-09-15 22:00:01
2018-09-15 23:00:01
2018-09-16 00:00:01
2018-09-16 01:00:01
2018-09-16 02:00:01
2018-09-16 03:00:01
2018-09-16 04:00:01
2018-09-16 05:00:01
2018-09-16 06:00:01
2018-09-16 07:00:01
2018-09-16 08:00:01
2018-09-16 09:00:01
2018-09-16 10:00:01
2018-09-16 11:00:01
2018-09-16 12:00:01
2018-09-16 13:00:01
2018-09-16 14:00:01
2018-09-16 15:00:01
2018-09-16 16:00:01
2018-09-16 17:00:01
2018-09-16 18:00:01
2018-09-16 19:00:01
2018-09-16 20:00:01
2018-09-16 21:00:01
2018-09-16 22:00:01
2018-09-16 23:00:01
2018-09-17 00:00:01
2018-09-17 01:00:01
2018-09-17 02:00:01
2018-09-17 03:00:01
2018-09-17 04:00:01
2018-09-17 05:00:01
2018-09-17 06:00:01
2018-09-17 07:00:01
2018-09-17 08:00:01
2018-09-17 09:00:01
2018-09-17 10:00:01
2018-09-17 11:00:01
2018-09-17 12:00:01
2018-09-17 13:00:01
2018-09-17 14:00:01
2018-09-17 15:00:01
2018-09-17 16:00:01
2018-09-17 17:00:01
2018-09-17 18:00:01
2018-09-17 19:00:01
2018-09-17 20:00:01
2018-09-17 21:00:01
2018-09-17 22:00:01
2018-09-17 23:00:01
2018-09-18 00:00:01
2018-09-18 01:00:01
2018-09-18 02:00:01
2018-09-18 03:00:01
2018-09-18 04:00:01
2018-09-18 05:00:01
2018-09-18 06:00:01
2018-09-18 07:00:01
2018-09-18 08:00:01
2018-09-18 09:00:01
2018-09-18 10:00:01
2018-09-18 11:00:01
2018-09-18 12:00:01
2018-09-18 13:00:01
2018-09-18 14:00:01
2018-09-18 15:00:01
2018-09-18 16:00:01
2018-09-18 17:00:01
2018-09-18 18:00:01
2018-09-18 19:00:01
2018-09-18 20:00:01
2018-09-18 21:00:01
2018-09-18 22:00:01
2018-09-18 23:00:01
2018-09-19 00:00:01
2018-09-19 01:00:01
2018-09-19 02:00:01
2018-09-19 03:00:01
2018-09-19 04:00:01
2018-09-19 05:00:01
2018-09-19 06:00:01
2018-09-19 07:00:01
2018-09-19 08:00:01
2018-09-19 09:00:01
2018-09-19 10:00:01
2018-09-19 11:00:01
2018-09-19 12:00:01
2018-09-19 13:00:01
2018-09-19 14:00:01
2018-09-19 15:00:01
2018-09-19 16:00:01
2018-09-19 17:00:01
2018-09-19 18:00:01
2018-09-19 19:00:01
2018-09-19 20:00:01
2018-09-19 21:00:01
2018-09-19 22:00:01
2018-09-19 23:00:01
2018-09-20 00:00:01
2018-09-20 01:00:01
2018-09-20 02:00:01
2018-09-20 03:00:01
2018-09-20 04:00:01
2018-09-20 05:00:01
2018-09-20 06:00:01
2018-09-20 07:00:01
2018-09-20 08:00:01
2018-09-20 09:00:01
2018-09-20 10:00:01
2018-09-20 11:00:01
2018-09-20 12:00:01
2018-09-20 13:00:01
2018-09-20 14:00:01
2018-09-20 15:00:01
2018-09-20 16:00:01
2018-09-20 17:00:01
2018-09-20 18:00:01
2018-09-20 19:00:01
2018-09-20 20:00:01
2018-09-20 21:00:01
2018-09-20 22:00:01
2018-09-20 23:00:01
2018-09-21 00:00:01
2018-09-21 01:00:01
2018-09-21 02:00:01
2018-09-21 03:00:01
2018-09-21 04:00:01
2018-09-21 05:00:01
2018-09-21 06:00:01
2018-09-21 07:00:01
2018-09-21 08:00:01
2018-09-21 09:00:01
2018-09-21 10:00:01
2018-09-21 11:00:01
2018-09-21 12:00:01
2018-09-21 13:00:01
2018-09-21 14:00:01
2018-09-21 15:00:01
2018-09-21 16:00:01
2018-09-21 17:00:01
2018-09-21 18:00:01
2018-09-21 19:00:01
2018-09-21 20:00:01
2018-09-21 21:00:02
2018-09-21 22:00:02
2018-09-21 23:00:02
2018-09-22 00:00:02
2018-09-22 01:00:02
2018-09-22 02:00:02
2018-09-22 03:00:02
2018-09-22 04:00:02
2018-09-22 05:00:02
2018-09-22 06:00:02
2018-09-22 07:00:02
2018-09-22 08:00:02
2018-09-22 09:00:02
2018-09-22 10:00:02
2018-09-22 11:00:02
2018-09-22 12:00:02
2018-09-22 13:00:02
2018-09-22 14:00:02
2018-09-22 15:00:02
2018-09-22 16:00:02
2018-09-22 17:00:02
2018-09-22 18:00:02
2018-09-22 19:00:02
2018-09-22 20:00:02
2018-09-22 21:00:02
2018-09-22 22:00:02
2018-09-22 23:00:02
2018-09-23 00:00:02
2018-09-23 01:00:02
2018-09-23 02:00:02
2018-09-23 03:00:02
2018-09-23 04:00:02
2018-09-23 05:00:02
2018-09-23 06:00:02
2018-09-23 07:00:02
2018-09-23 08:00:02
2018-09-23 09:00:02
2018-09-23 10:00:02
2018-09-23 11:00:02
2018-09-23 12:00:02
2018-09-23 13:00:02
2018-09-23 14:00:02
2018-09-23 15:00:02
2018-09-23 16:00:02
2018-09-23 17:00:02
2018-09-23 18:00:02
2018-09-23 19:00:02
2018-09-23 20:00:02
2018-09-23 21:00:02
2018-09-23 22:00:02
2018-09-23 23:00:02
2018-09-24 00:00:02
2018-09-24 01:00:02
2018-09-24 02:00:02
2018-09-24 03:00:02
2018-09-24 04:00:02
2018-09-24 05:00:02
2018-09-24 06:00:02
2018-09-24 07:00:02
2018-09-24 08:00:02
2018-09-24 09:00:02
2018-09-24 10:00:02
2018-09-24 11:00:02
2018-09-24 12:00:02
2018-09-24 13:00:02
2018-09-24 14:00:02
2018-09-24 15:00:02
2018-09-24 16:00:02
2018-09-24 17:00:02
2018-09-24 18:00:02
2018-09-24 19:00:02
2018-09-24 20:00:02
2018-09-24 21:00:02
2018-09-24 22:00:02
2018-09-24 23:00:02
2018-09-25 00:00:02
2018-09-25 01:00:02
2018-09-25 02:00:02
2018-09-25 03:00:02
2018-09-25 04:00:02
2018-09-25 05:00:02
2018-09-25 06:00:02
2018-09-25 07:00:02
2018-09-25 08:00:02
2018-09-25 09:00:02
2018-09-25 10:00:02
2018-09-25 11:00:02
2018-09-25 12:00:02
2018-09-25 13:00:02
2018-09-25 14:00:02
2018-09-25 15:00:02
2018-09-25 16:00:02
2018-09-25 17:00:02
2018-09-25 18:00:02
2018-09-25 19:00:02
2018-09-25 20:00:02
2018-09-25 21:00:02
2018-09-25 22:00:02
2018-09-25 23:00:02
2018-09-26 00:00:02
2018-09-26 01:00:02
2018-09-26 02:00:02
2018-09-26 03:00:02
2018-09-26 04:00:02
2018-09-26 05:00:02
2018-09-26 06:00:02
2018-09-26 07:00:02
2018-09-26 08:00:02
2018-09-26 09:00:02
2018-09-26 10:00:02
2018-09-26 11:00:02
2018-09-26 12:00:02
2018-09-26 13:00:02
2018-09-26 14:00:02
2018-09-26 15:00:02
2018-09-26 16:00:02
2018-09-26 17:00:02
2018-09-26 18:00:02
2018-09-26 19:00:02
2018-09-26 20:00:02
2018-09-26 21:00:02
2018-09-26 22:00:02
2018-09-26 23:00:02
2018-09-27 00:00:02
2018-09-27 01:00:02
2018-09-27 02:00:02
2018-09-27 03:00:02
2018-09-27 04:00:02
2018-09-27 05:00:02
2018-09-27 06:00:02
2018-09-27 07:00:02
2018-09-27 08:00:02
2018-09-27 09:00:02
2018-09-27 10:00:02
2018-09-27 11:00:02
2018-09-27 12:00:02
2018-09-27 13:00:02
2018-09-27 14:00:02
2018-09-27 15:00:02
2018-09-27 16:00:02
2018-09-27 17:00:02
2018-09-27 18:00:02
2018-09-27 19:00:02
2018-09-27 20:00:02
2018-09-27 21:00:02
2018-09-27 22:00:02
2018-09-27 23:00:02
2018-09-28 00:00:02
2018-09-28 01:00:02
2018-09-28 02:00:02
2018-09-28 03:00:02
2018-09-28 04:00:02
2018-09-28 05:00:02
2018-09-28 06:00:02
2018-09-28 07:00:02
2018-09-28 08:00:02
2018-09-28 09:00:02
2018-09-28 10:00:02
2018-09-28 11:00:02
2018-09-28 12:00:02
2018-09-28 13:00:02
2018-09-28 14:00:02
2018-09-28 15:00:02
2018-09-28 16:00:02
2018-09-28 17:00:02
2018-09-28 18:00:02
2018-09-28 19:00:02
2018-09-28 20:00:02
2018-09-28 21:00:02
2018-09-28 22:00:02
2018-09-28 23:00:02
2018-09-29 00:00:02
2018-09-29 01:00:02
2018-09-29 02:00:02
2018-09-29 03:00:02
2018-09-29 04:00:02
2018-09-29 05:00:02
2018-09-29 06:00:02
2018-09-29 07:00:02
2018-09-29 08:00:02
2018-09-29 09:00:02
2018-09-29 10:00:02
2018-09-29 11:00:02
2018-09-29 12:00:02
2018-09-29 13:00:02
2018-09-29 14:00:02
2018-09-29 15:00:02
2018-09-29 16:00:02
2018-09-29 17:00:02
2018-09-29 18:00:02
2018-09-29 19:00:02
2018-09-29 20:00:02
2018-09-29 21:00:02
2018-09-29 22:00:02
2018-09-29 23:00:02
2018-09-30 00:00:02
2018-09-30 01:00:02
2018-09-30 02:00:02
2018-09-30 03:00:02
2018-09-30 04:00:02
2018-09-30 05:00:03
2018-09-30 06:00:03
2018-09-30 07:00:03
2018-09-30 08:00:03
2018-09-30 09:00:03
2018-09-30 10:00:03
2018-09-30 11:00:03
2018-09-30 12:00:03
2018-09-30 13:00:03
2018-09-30 14:00:03
2018-09-30 15:00:03
2018-09-30 16:00:03
2018-09-30 17:00:03
2018-09-30 18:00:03
2018-09-30 19:00:03
2018-09-30 20:00:03
2018-09-30 21:00:03
2018-09-30 22:00:03
2018-09-30 23:00:03

## Sheet: 十月
时间	AQI	PM2.5	PM10	SO2	NO2	CO	O3
2018-10-01
2018-10-01 01:00:00
2018-10-01 01:59:59
2018-10-01 02:59:59
2018-10-01 03:59:59
2018-10-01 04:59:59
2018-10-01 05:59:59
2018-10-01 06:59:59
2018-10-01 07:59:59
2018-10-01 08:59:59
2018-10-01 09:59:59
2018-10-01 10:59:59
2018-10-01 11:59:59
2018-10-01 12:59:59
2018-10-01 13:59:59
2018-10-01 14:59:59
2018-10-01 15:59:59
2018-10-01 16:59:59
2018-10-01 17:59:59
2018-10-01 18:59:59
2018-10-01 19:59:59
2018-10-01 20:59:59
2018-10-01 21:59:59
2018-10-01 22:59:59
2018-10-01 23:59:59
2018-10-02 00:59:59
2018-10-02 01:59:59
2018-10-02 02:59:59
2018-10-02 03:59:59
2018-10-02 04:59:59
2018-10-02 05:59:59
2018-10-02 06:59:59
2018-10-02 07:59:59
2018-10-02 08:59:59
2018-10-02 09:59:59
2018-10-02 10:59:59
2018-10-02 11:59:59
2018-10-02 12:59:59
2018-10-02 13:59:59
2018-10-02 14:59:59
2018-10-02 15:59:59
2018-10-02 16:59:59
2018-10-02 17:59:59
2018-10-02 18:59:59
2018-10-02 19:59:59
2018-10-02 20:59:59
2018-10-02 21:59:59
2018-10-02 22:59:59
2018-10-02 23:59:59
2018-10-03 00:59:59
2018-10-03 01:59:59
2018-10-03 02:59:59
2018-10-03 03:59:59
2018-10-03 04:59:59
2018-10-03 05:59:59
2018-10-03 06:59:59
2018-10-03 07:59:59
2018-10-03 08:59:59
2018-10-03 09:59:59
2018-10-03 10:59:59
2018-10-03 11:59:59
2018-10-03 12:59:59
2018-10-03 13:59:59
2018-10-03 14:59:59
2018-10-03 15:59:59
2018-10-03 16:59:59
2018-10-03 17:59:59
2018-10-03 18:59:59
2018-10-03 19:59:59
2018-10-03 20:59:59
2018-10-03 21:59:59
2018-10-03 22:59:59
2018-10-03 23:59:59
2018-10-04 00:59:59
2018-10-04 01:59:59
2018-10-04 02:59:59
2018-10-04 03:59:59
2018-10-04 04:59:59
2018-10-04 05:59:59
2018-10-04 06:59:59
2018-10-04 07:59:59
2018-10-04 08:59:59
2018-10-04 09:59:59
2018-10-04 10:59:59
2018-10-04 11:59:59
2018-10-04 12:59:59
2018-10-04 13:59:59
2018-10-04 14:59:59
2018-10-04 15:59:59
2018-10-04 16:59:59
2018-10-04 17:59:59
2018-10-04 18:59:59
2018-10-04 19:59:59
2018-10-04 20:59:59
2018-10-04 21:59:59
2018-10-04 22:59:59
2018-10-04 23:59:59
2018-10-05 00:59:59
2018-10-05 01:59:59
2018-10-05 02:59:59
2018-10-05 04:00:00
2018-10-05 05:00:00
2018-10-05 06:00:00
2018-10-05 07:00:00
2018-10-05 08:00:00
2018-10-05 09:00:00
2018-10-05 10:00:00
2018-10-05 11:00:00
2018-10-05 12:00:00
2018-10-05 13:00:00
2018-10-05 14:00:00
2018-10-05 15:00:00
2018-10-05 16:00:00
2018-10-05 17:00:00
2018-10-05 18:00:00
2018-10-05 19:00:00
2018-10-05 20:00:00
2018-10-05 21:00:00
2018-10-05 22:00:00
2018-10-05 23:00:00
2018-10-06 00:00:00
2018-10-06 01:00:00
2018-10-06 02:00:00
2018-10-06 03:00:00
2018-10-06 04:00:00
2018-10-06 05:00:00
2018-10-06 06:00:00
2018-10-06 07:00:00
2018-10-06 08:00:00
2018-10-06 09:00:00
2018-10-06 10:00:00
2018-10-06 11:00:00
2018-10-06 12:00:00
2018-10-06 13:00:00
2018-10-06 14:00:00
2018-10-06 15:00:00
2018-10-06 16:00:00
2018-10-06 17:00:00
2018-10-06 18:00:00
2018-10-06 19:00:00
2018-10-06 20:00:00
2018-10-06 21:00:00
2018-10-06 22:00:00
2018-10-06 23:00:00
2018-10-07 00:00:00
2018-10-07 01:00:00
2018-10-07 02:00:00
2018-10-07 03:00:00
2018-10-07 04:00:00
2018-10-07 05:00:00
2018-10-07 06:00:00
2018-10-07 07:00:00
2018-10-07 08:00:00
2018-10-07 09:00:00
2018-10-07 10:00:00
2018-10-07 11:00:00
2018-10-07 12:00:00
2018-10-07 13:00:00
2018-10-07 14:00:00
2018-10-07 15:00:00
2018-10-07 16:00:00
2018-10-07 17:00:00
2018-10-07 18:00:00
2018-10-07 19:00:00
2018-10-07 20:00:00
2018-10-07 21:00:00
2018-10-07 22:00:00
2018-10-07 23:00:00
2018-10-08 00:00:00
2018-10-08 01:00:00
2018-10-08 02:00:00
2018-10-08 03:00:00
2018-10-08 04:00:00
2018-10-08 05:00:00
2018-10-08 06:00:00
2018-10-08 07:00:00
2018-10-08 08:00:00
2018-10-08 09:00:00
2018-10-08 10:00:00
2018-10-08 11:00:00
2018-10-08 12:00:00
2018-10-08 13:00:00
2018-10-08 14:00:00
2018-10-08 15:00:00
2018-10-08 16:00:00
2018-10-08 17:00:00
2018-10-08 18:00:00
2018-10-08 19:00:00
2018-10-08 20:00:00
2018-10-08 21:00:00
2018-10-08 22:00:00
2018-10-08 23:00:00
2018-10-09 00:00:00
2018-10-09 01:00:00
2018-10-09 02:00:00
2018-10-09 03:00:00
2018-10-09 04:00:00
2018-10-09 05:00:00
2018-10-09 06:00:00
2018-10-09 07:00:00
2018-10-09 08:00:00
2018-10-09 09:00:00
2018-10-09 10:00:00
2018-10-09 11:00:00
2018-10-09 12:00:00
2018-10-09 13:00:00
2018-10-09 14:00:00
2018-10-09 15:00:00
2018-10-09 16:00:00
2018-10-09 17:00:00
2018-10-09 18:00:00
2018-10-09 19:00:00
2018-10-09 20:00:00
2018-10-09 21:00:00
2018-10-09 22:00:00
2018-10-09 23:00:00
2018-10-10 00:00:00
2018-10-10 01:00:00
2018-10-10 02:00:00
2018-10-10 03:00:00
2018-10-10 04:00:00
2018-10-10 05:00:00
2018-10-10 06:00:00
2018-10-10 07:00:00
2018-10-10 08:00:00
2018-10-10 09:00:00
2018-10-10 10:00:00
2018-10-10 11:00:00
2018-10-10 12:00:00
2018-10-10 13:00:00
2018-10-10 14:00:00
2018-10-10 15:00:00
2018-10-10 16:00:00
2018-10-10 17:00:00
2018-10-10 18:00:00
2018-10-10 19:00:00
2018-10-10 20:00:00
2018-10-10 21:00:00
2018-10-10 22:00:00
2018-10-10 23:00:00
2018-10-11 00:00:00
2018-10-11 01:00:00
2018-10-11 02:00:00
2018-10-11 03:00:00
2018-10-11 04:00:00
2018-10-11 05:00:00
2018-10-11 06:00:00
2018-10-11 07:00:00
2018-10-11 08:00:00
2018-10-11 09:00:00
2018-10-11 10:00:00
2018-10-11 11:00:00
2018-10-11 12:00:00
2018-10-11 13:00:00
2018-10-11 14:00:00
2018-10-11 15:00:00
2018-10-11 16:00:00
2018-10-11 17:00:00
2018-10-11 18:00:00
2018-10-11 19:00:00
2018-10-11 20:00:00
2018-10-11 21:00:00
2018-10-11 22:00:00
2018-10-11 23:00:00
2018-10-12 00:00:00
2018-10-12 01:00:00
2018-10-12 02:00:00
2018-10-12 03:00:00
2018-10-12 04:00:00
2018-10-12 05:00:00
2018-10-12 06:00:00
2018-10-12 07:00:00
2018-10-12 08:00:00
2018-10-12 09:00:00
2018-10-12 10:00:00
2018-10-12 11:00:00
2018-10-12 12:00:00
2018-10-12 13:00:00
2018-10-12 14:00:00
2018-10-12 15:00:00
2018-10-12 16:00:00
2018-10-12 17:00:00
2018-10-12 18:00:00
2018-10-12 19:00:00
2018-10-12 20:00:00
2018-10-12 21:00:00
2018-10-12 22:00:00
2018-10-12 23:00:00
2018-10-13 00:00:00
2018-10-13 01:00:00
2018-10-13 02:00:00
2018-10-13 03:00:00
2018-10-13 04:00:00
2018-10-13 05:00:00
2018-10-13 06:00:00
2018-10-13 07:00:00
2018-10-13 08:00:00
2018-10-13 09:00:00
2018-10-13 10:00:00
2018-10-13 11:00:00
2018-10-13 12:00:00
2018-10-13 13:00:01
2018-10-13 14:00:01
2018-10-13 15:00:01
2018-10-13 16:00:01
2018-10-13 17:00:01
2018-10-13 18:00:01
2018-10-13 19:00:01
2018-10-13 20:00:01
2018-10-13 21:00:01
2018-10-13 22:00:01
2018-10-13 23:00:01
2018-10-14 00:00:01
2018-10-14 01:00:01
2018-10-14 02:00:01
2018-10-14 03:00:01
2018-10-14 04:00:01
2018-10-14 05:00:01
2018-10-14 06:00:01
2018-10-14 07:00:01
2018-10-14 08:00:01
2018-10-14 09:00:01
2018-10-14 10:00:01
2018-10-14 11:00:01
2018-10-14 12:00:01
2018-10-14 13:00:01
2018-10-14 14:00:01
2018-10-14 15:00:01
2018-10-14 16:00:01
2018-10-14 17:00:01
2018-10-14 18:00:01
2018-10-14 19:00:01
2018-10-14 20:00:01
2018-10-14 21:00:01
2018-10-14 22:00:01
2018-10-14 23:00:01
2018-10-15 00:00:01
2018-10-15 01:00:01
2018-10-15 02:00:01
2018-10-15 03:00:01
2018-10-15 04:00:01
2018-10-15 05:00:01
2018-10-15 06:00:01
2018-10-15 07:00:01
2018-10-15 08:00:01
2018-10-15 09:00:01
2018-10-15 10:00:01
2018-10-15 11:00:01
2018-10-15 12:00:01
2018-10-15 13:00:01
2018-10-15 14:00:01
2018-10-15 15:00:01
2018-10-15 16:00:01
2018-10-15 17:00:01
2018-10-15 18:00:01
2018-10-15 19:00:01
2018-10-15 20:00:01
2018-10-15 21:00:01
2018-10-15 22:00:01
2018-10-15 23:00:01
2018-10-16 00:00:01
2018-10-16 01:00:01
2018-10-16 02:00:01
2018-10-16 03:00:01
2018-10-16 04:00:01
2018-10-16 05:00:01
2018-10-16 06:00:01
2018-10-16 07:00:01
2018-10-16 08:00:01
2018-10-16 09:00:01
2018-10-16 10:00:01
2018-10-16 11:00:01
2018-10-16 12:00:01
2018-10-16 13:00:01
2018-10-16 14:00:01
2018-10-16 15:00:01
2018-10-16 16:00:01
2018-10-16 17:00:01
2018-10-16 18:00:01
2018-10-16 19:00:01
2018-10-16 20:00:01
2018-10-16 21:00:01
2018-10-16 22:00:01
2018-10-16 23:00:01
2018-10-17 00:00:01
2018-10-17 01:00:01
2018-10-17 02:00:01
2018-10-17 03:00:01
2018-10-17 04:00:01
2018-10-17 05:00:01
2018-10-17 06:00:01
2018-10-17 07:00:01
2018-10-17 08:00:01
2018-10-17 09:00:01
2018-10-17 10:00:01
2018-10-17 11:00:01
2018-10-17 12:00:01
2018-10-17 13:00:01
2018-10-17 14:00:01
2018-10-17 15:00:01
2018-10-17 16:00:01
2018-10-17 17:00:01
2018-10-17 18:00:01
2018-10-17 19:00:01
2018-10-17 20:00:01
2018-10-17 21:00:01
2018-10-17 22:00:01
2018-10-17 23:00:01
2018-10-18 00:00:01
2018-10-18 01:00:01
2018-10-18 02:00:01
2018-10-18 03:00:01
2018-10-18 04:00:01
2018-10-18 05:00:01
2018-10-18 06:00:01
2018-10-18 07:00:01
2018-10-18 08:00:01
2018-10-18 09:00:01
2018-10-18 10:00:01
2018-10-18 11:00:01
2018-10-18 12:00:01
2018-10-18 13:00:01
2018-10-18 14:00:01
2018-10-18 15:00:01
2018-10-18 16:00:01
2018-10-18 17:00:01
2018-10-18 18:00:01
2018-10-18 19:00:01
2018-10-18 20:00:01
2018-10-18 21:00:01
2018-10-18 22:00:01
2018-10-18 23:00:01
2018-10-19 00:00:01
2018-10-19 01:00:01
2018-10-19 02:00:01
2018-10-19 03:00:01
2018-10-19 04:00:01
2018-10-19 05:00:01
2018-10-19 06:00:01
2018-10-19 07:00:01
2018-10-19 08:00:01
2018-10-19 09:00:01
2018-10-19 10:00:01
2018-10-19 11:00:01
2018-10-19 12:00:01
2018-10-19 13:00:01
2018-10-19 14:00:01
2018-10-19 15:00:01
2018-10-19 16:00:01
2018-10-19 17:00:01
2018-10-19 18:00:01
2018-10-19 19:00:01
2018-10-19 20:00:01
2018-10-19 21:00:01
2018-10-19 22:00:01
2018-10-19 23:00:01
2018-10-20 00:00:01
2018-10-20 01:00:01
2018-10-20 02:00:01
2018-10-20 03:00:01
2018-10-20 04:00:01
2018-10-20 05:00:01
2018-10-20 06:00:01
2018-10-20 07:00:01
2018-10-20 08:00:01
2018-10-20 09:00:01
2018-10-20 10:00:01
2018-10-20 11:00:01
2018-10-20 12:00:01
2018-10-20 13:00:01
2018-10-20 14:00:01
2018-10-20 15:00:01
2018-10-20 16:00:01
2018-10-20 17:00:01
2018-10-20 18:00:01
2018-10-20 19:00:01
2018-10-20 20:00:01
2018-10-20 21:00:01
2018-10-20 22:00:01
2018-10-20 23:00:01
2018-10-21 00:00:01
2018-10-21 01:00:01
2018-10-21 02:00:01
2018-10-21 03:00:01
2018-10-21 04:00:01
2018-10-21 05:00:01
2018-10-21 06:00:01
2018-10-21 07:00:01
2018-10-21 08:00:01
2018-10-21 09:00:01
2018-10-21 10:00:01
2018-10-21 11:00:01
2018-10-21 12:00:01
2018-10-21 13:00:01
2018-10-21 14:00:01
2018-10-21 15:00:01
2018-10-21 16:00:01
2018-10-21 17:00:01
2018-10-21 18:00:01
2018-10-21 19:00:01
2018-10-21 20:00:01
2018-10-21 21:00:02
2018-10-21 22:00:02
2018-10-21 23:00:02
2018-10-22 00:00:02
2018-10-22 01:00:02
2018-10-22 02:00:02
2018-10-22 03:00:02
2018-10-22 04:00:02
2018-10-22 05:00:02
2018-10-22 06:00:02
2018-10-22 07:00:02
2018-10-22 08:00:02
2018-10-22 09:00:02
2018-10-22 10:00:02
2018-10-22 11:00:02
2018-10-22 12:00:02
2018-10-22 13:00:02
2018-10-22 14:00:02
2018-10-22 15:00:02
2018-10-22 16:00:02
2018-10-22 17:00:02
2018-10-22 18:00:02
2018-10-22 19:00:02
2018-10-22 20:00:02
2018-10-22 21:00:02
2018-10-22 22:00:02
2018-10-22 23:00:02
2018-10-23 00:00:02
2018-10-23 01:00:02
2018-10-23 02:00:02
2018-10-23 03:00:02
2018-10-23 04:00:02
2018-10-23 05:00:02
2018-10-23 06:00:02
2018-10-23 07:00:02
2018-10-23 08:00:02
2018-10-23 09:00:02
2018-10-23 10:00:02
2018-10-23 11:00:02
2018-10-23 12:00:02
2018-10-23 13:00:02
2018-10-23 14:00:02
2018-10-23 15:00:02
2018-10-23 16:00:02
2018-10-23 17:00:02
2018-10-23 18:00:02
2018-10-23 19:00:02
2018-10-23 20:00:02
2018-10-23 21:00:02
2018-10-23 22:00:02
2018-10-23 23:00:02
2018-10-24 00:00:02
2018-10-24 01:00:02
2018-10-24 02:00:02
2018-10-24 03:00:02
2018-10-24 04:00:02
2018-10-24 05:00:02
2018-10-24 06:00:02
2018-10-24 07:00:02
2018-10-24 08:00:02
2018-10-24 09:00:02
2018-10-24 10:00:02
2018-10-24 11:00:02
2018-10-24 12:00:02
2018-10-24 13:00:02
2018-10-24 14:00:02
2018-10-24 15:00:02
2018-10-24 16:00:02
2018-10-24 17:00:02
2018-10-24 18:00:02
2018-10-24 19:00:02
2018-10-24 20:00:02
2018-10-24 21:00:02
2018-10-24 22:00:02
2018-10-24 23:00:02
2018-10-25 00:00:02
2018-10-25 01:00:02
2018-10-25 02:00:02
2018-10-25 03:00:02
2018-10-25 04:00:02
2018-10-25 05:00:02
2018-10-25 06:00:02
2018-10-25 07:00:02
2018-10-25 08:00:02
2018-10-25 09:00:02
2018-10-25 10:00:02
2018-10-25 11:00:02
2018-10-25 12:00:02
2018-10-25 13:00:02
2018-10-25 14:00:02
2018-10-25 15:00:02
2018-10-25 16:00:02
2018-10-25 17:00:02
2018-10-25 18:00:02
2018-10-25 19:00:02
2018-10-25 20:00:02
2018-10-25 21:00:02
2018-10-25 22:00:02
2018-10-25 23:00:02
2018-10-26 00:00:02
2018-10-26 01:00:02
2018-10-26 02:00:02
2018-10-26 03:00:02
2018-10-26 04:00:02
2018-10-26 05:00:02
2018-10-26 06:00:02
2018-10-26 07:00:02
2018-10-26 08:00:02
2018-10-26 09:00:02
2018-10-26 10:00:02
2018-10-26 11:00:02
2018-10-26 12:00:02
2018-10-26 13:00:02
2018-10-26 14:00:02
2018-10-26 15:00:02
2018-10-26 16:00:02
2018-10-26 17:00:02
2018-10-26 18:00:02
2018-10-26 19:00:02
2018-10-26 20:00:02
2018-10-26 21:00:02
2018-10-26 22:00:02
2018-10-26 23:00:02
2018-10-27 00:00:02
2018-10-27 01:00:02
2018-10-27 02:00:02
2018-10-27 03:00:02
2018-10-27 04:00:02
2018-10-27 05:00:02
2018-10-27 06:00:02
2018-10-27 07:00:02
2018-10-27 08:00:02
2018-10-27 09:00:02
2018-10-27 10:00:02
2018-10-27 11:00:02
2018-10-27 12:00:02
2018-10-27 13:00:02
2018-10-27 14:00:02
2018-10-27 15:00:02
2018-10-27 16:00:02
2018-10-27 17:00:02
2018-10-27 18:00:02
2018-10-27 19:00:02
2018-10-27 20:00:02
2018-10-27 21:00:02
2018-10-27 22:00:02
2018-10-27 23:00:02
2018-10-28 00:00:02
2018-10-28 01:00:02
2018-10-28 02:00:02
2018-10-28 03:00:02
2018-10-28 04:00:02
2018-10-28 05:00:02
2018-10-28 06:00:02
2018-10-28 07:00:02
2018-10-28 08:00:02
2018-10-28 09:00:02
2018-10-28 10:00:02
2018-10-28 11:00:02
2018-10-28 12:00:02
2018-10-28 13:00:02
2018-10-28 14:00:02
2018-10-28 15:00:02
2018-10-28 16:00:02
2018-10-28 17:00:02
2018-10-28 18:00:02
2018-10-28 19:00:02
2018-10-28 20:00:02
2018-10-28 21:00:02
2018-10-28 22:00:02
2018-10-28 23:00:02
2018-10-29 00:00:02
2018-10-29 01:00:02
2018-10-29 02:00:02
2018-10-29 03:00:02
2018-10-29 04:00:02
2018-10-29 05:00:02
2018-10-29 06:00:02
2018-10-29 07:00:02
2018-10-29 08:00:02
2018-10-29 09:00:02
2018-10-29 10:00:02
2018-10-29 11:00:02
2018-10-29 12:00:02
2018-10-29 13:00:02
2018-10-29 14:00:02
2018-10-29 15:00:02
2018-10-29 16:00:02
2018-10-29 17:00:02
2018-10-29 18:00:02
2018-10-29 19:00:02
2018-10-29 20:00:02
2018-10-29 21:00:02
2018-10-29 22:00:02
2018-10-29 23:00:02
2018-10-30 00:00:02
2018-10-30 01:00:02
2018-10-30 02:00:02
2018-10-30 03:00:02
2018-10-30 04:00:02
2018-10-30 05:00:03
2018-10-30 06:00:03
2018-10-30 07:00:03
2018-10-30 08:00:03
2018-10-30 09:00:03
2018-10-30 10:00:03
2018-10-30 11:00:03
2018-10-30 12:00:03
2018-10-30 13:00:03
2018-10-30 14:00:03
2018-10-30 15:00:03
2018-10-30 16:00:03
2018-10-30 17:00:03
2018-10-30 18:00:03
2018-10-30 19:00:03
2018-10-30 20:00:03
2018-10-30 21:00:03
2018-10-30 22:00:03
2018-10-30 23:00:03
2018-10-31 00:00:03
2018-10-31 01:00:03
2018-10-31 02:00:03
2018-10-31 03:00:03
2018-10-31 04:00:03
2018-10-31 05:00:03
2018-10-31 06:00:03
2018-10-31 07:00:03
2018-10-31 08:00:03
2018-10-31 09:00:03
2018-10-31 10:00:03
2018-10-31 11:00:03
2018-10-31 12:00:03
2018-10-31 13:00:03
2018-10-31 14:00:03
2018-10-31 15:00:03
2018-10-31 16:00:03
2018-10-31 17:00:03
2018-10-31 18:00:03
2018-10-31 19:00:03
2018-10-31 20:00:03
2018-10-31 21:00:03
2018-10-31 22:00:03
2018-10-31 23:00:03

[truncated: 2 more sheets: 十一月, 十二月]
