# Supplementary material for: Characteristics and sources of atmospheric pollutants in typical inland cities in arid regions of central Asia: A case study of Urumqi city
Source: PLoS One. 2021 Apr 20;16(4):e0249563. doi: 10.1371/journal.pone.0249563 (PMC8057588; doi:10.1371/journal.pone.0249563)
Supplement: S1 Dataset — (ZIP) [file pone.0249563.s001.zip › Pollution incident data in 2018.xlsx]

## Sheet: 11月
	AQI	PM2.5	PM10	SO2	NO2	CO	O3
2018-11-01		44	97
2018-11-01 01:00:00		46	82
2018-11-01 01:59:59		44	102
2018-11-01 02:59:59		46	101
2018-11-01 03:59:59		51	105
2018-11-01 04:59:59		51	101
2018-11-01 05:59:59		65	81
2018-11-01 06:59:59		65	79
2018-11-01 07:59:59		60	76
2018-11-01 08:59:59		56	73
2018-11-01 09:59:59		53	79
2018-11-01 10:59:59		49	77
2018-11-01 11:59:59		52	85
2018-11-01 12:59:59		51	59
2018-11-01 13:59:59		33	19
2018-11-01 14:59:59		17	0
2018-11-01 15:59:59		14	7
2018-11-01 16:59:59		10	0
2018-11-01 17:59:59		6	4
2018-11-01 18:59:59		6	3
2018-11-01 19:59:59		8	11
2018-11-01 20:59:59		8	6
2018-11-01 21:59:59		5	5
2018-11-01 22:59:59		4	7
2018-11-01 23:59:59		16	36
2018-11-02 00:59:59		9	12
2018-11-02 01:59:59		18	28
2018-11-02 02:59:59		22	18
2018-11-02 03:59:59		18	2
2018-11-02 04:59:59		10	2
2018-11-02 05:59:59		9	8
2018-11-02 06:59:59		6	6
2018-11-02 07:59:59		6	6
2018-11-02 08:59:59		8	13
2018-11-02 09:59:59		7	11
2018-11-02 10:59:59		6	14
2018-11-02 11:59:59		9	22
2018-11-02 12:59:59		10	22
2018-11-02 13:59:59		16	23
2018-11-02 14:59:59		17	34
2018-11-02 15:59:59		18	32
2018-11-02 16:59:59		13	31
2018-11-02 17:59:59		12	30
2018-11-02 18:59:59		14	23
2018-11-02 19:59:59		10	28
2018-11-02 20:59:59		11	29
2018-11-02 21:59:59		9	32
2018-11-02 22:59:59		13	34
2018-11-02 23:59:59		18	55
2018-11-03 00:59:59		13	22
2018-11-03 01:59:59		15	38
2018-11-03 02:59:59		18	33
2018-11-03 03:59:59		8	18
2018-11-03 04:59:59		11	20
2018-11-03 05:59:59		12	24
2018-11-03 06:59:59		15	34
2018-11-03 07:59:59		15	34
2018-11-03 08:59:59		20	54
2018-11-03 09:59:59		28	69
2018-11-03 10:59:59		28	60
2018-11-03 11:59:59		33	51
2018-11-03 13:00:00		29	30
2018-11-03 14:00:00		19	24
2018-11-03 15:00:00		16	41
2018-11-03 16:00:00		21	32
2018-11-03 17:00:00		22	35
2018-11-03 18:00:00		20	36
2018-11-03 19:00:00		18	32
2018-11-03 20:00:00		15	34
2018-11-03 21:00:00		16	42
2018-11-03 22:00:00		17	50
2018-11-03 23:00:00		19	55
2018-11-04 00:00:00		22	65
2018-11-04 01:00:00		25	82
2018-11-04 02:00:00		27	62
2018-11-04 03:00:00		27	70
2018-11-04 04:00:00		29	70
2018-11-04 05:00:00		27	64
2018-11-04 06:00:00		28	56
2018-11-04 07:00:00		29	67
2018-11-04 08:00:00		36	71
2018-11-04 09:00:00		31	57
2018-11-04 10:00:00		32	62
2018-11-04 11:00:00		38	73
2018-11-04 12:00:00		31	44
2018-11-04 13:00:00		29	41
2018-11-04 14:00:00		30	43
2018-11-04 15:00:00		29	48
2018-11-04 16:00:00		25	37
2018-11-04 17:00:00		24	42
2018-11-04 18:00:00		27	45
2018-11-04 19:00:00		20	38
2018-11-04 20:00:00		20	42
2018-11-04 21:00:00		17	41
2018-11-04 22:00:00		17	40
2018-11-04 23:00:00		21	42
2018-11-05 00:00:00		26	65
2018-11-05 01:00:00		24	41
2018-11-05 02:00:00		21	32
2018-11-05 03:00:00		20	33
2018-11-05 04:00:00		22	34
2018-11-05 05:00:00		24	33
2018-11-05 06:00:00		22	22
2018-11-05 07:00:00		20	37
2018-11-05 08:00:00		18	43
2018-11-05 09:00:00		24	43
2018-11-05 10:00:00		26	63
2018-11-05 11:00:00		26	55
2018-11-05 12:00:00		26	46
2018-11-05 13:00:00		26	40
2018-11-05 14:00:00		25	61
2018-11-05 15:00:00		25	52
2018-11-05 16:00:00		24	78
2018-11-05 17:00:00		20	48
2018-11-05 18:00:00		15	39
2018-11-05 19:00:00		17	40
2018-11-05 20:00:00		18	34
2018-11-05 21:00:00		19	45
2018-11-05 22:00:00		27	55
2018-11-05 23:00:00		25	76
2018-11-06 00:00:00		26	70
2018-11-06 01:00:00		28	67
2018-11-06 02:00:00		27	69
2018-11-06 03:00:00		30	56
2018-11-06 04:00:00		26	48
2018-11-06 05:00:00		26	46
2018-11-06 06:00:00		26	46
2018-11-06 07:00:00		28	43
2018-11-06 08:00:00		26	42
2018-11-06 09:00:00		27	45
2018-11-06 10:00:00		30	59
2018-11-06 11:00:00		29	67
2018-11-06 12:00:00		28	49
2018-11-06 13:00:00		27	50
2018-11-06 14:00:00		27	69
2018-11-06 15:00:00		32	80
2018-11-06 16:00:00		40	66
2018-11-06 17:00:00		36	64
2018-11-06 18:00:00		33	54
2018-11-06 19:00:00		29	51
2018-11-06 20:00:00		20	47
2018-11-06 21:00:00		23	60
2018-11-06 22:00:00		20	74
2018-11-06 23:00:00		24	72
2018-11-07 00:00:00		35	86
2018-11-07 01:00:00		23	60
2018-11-07 02:00:00		20	57
2018-11-07 03:00:00		25	68
2018-11-07 04:00:00		39	76
2018-11-07 05:00:00		51	80
2018-11-07 06:00:00		57	66
2018-11-07 07:00:00		55	63
2018-11-07 08:00:00		56	67
2018-11-07 09:00:00		54	65
2018-11-07 10:00:00		55	75
2018-11-07 11:00:00		53	88
2018-11-07 12:00:00		45	72
2018-11-07 13:00:00		39	74
2018-11-07 14:00:00		47	82
2018-11-07 15:00:00		44	77
2018-11-07 16:00:00		36	71
2018-11-07 17:00:00		41	71
2018-11-07 18:00:00		40	68
2018-11-07 19:00:00		44	74
2018-11-07 20:00:00		44	84
2018-11-07 21:00:00		41	75
2018-11-07 22:00:00		43	77
2018-11-07 23:00:00		47	111
2018-11-08 00:00:00		47	67
2018-11-08 01:00:00		53	102
2018-11-08 02:00:00		52	116
2018-11-08 03:00:00		50	97
2018-11-08 04:00:00		50	98
2018-11-08 05:00:00		52	115
2018-11-08 06:00:00		51	112
2018-11-08 07:00:00		50	76
2018-11-08 08:00:00		43	69
2018-11-08 09:00:00		38	73
2018-11-08 10:00:00		44	108
2018-11-08 11:00:00		44	103
2018-11-08 12:00:00		44	79
2018-11-08 13:00:00		33	60
2018-11-08 14:00:00		27	46
2018-11-08 15:00:00		34	69
2018-11-08 16:00:00		55	113
2018-11-08 17:00:00		72	137
2018-11-08 18:00:00		86	139
2018-11-08 19:00:00		83	126
2018-11-08 20:00:00		68	88
2018-11-08 21:00:00		55	82
2018-11-08 22:00:00		65	120
2018-11-08 23:00:00		72	84
2018-11-09 00:00:00		35	38
2018-11-09 01:00:00		27	27
2018-11-09 02:00:00		29	0
2018-11-09 03:00:00		32	0
2018-11-09 04:00:00		33	45
2018-11-09 05:00:00		39	0
2018-11-09 06:00:00		36	2
2018-11-09 07:00:00		31	2
2018-11-09 08:00:00		24	5
2018-11-09 09:00:00		19	0
2018-11-09 10:00:00		13	30
2018-11-09 11:00:00		16	53
2018-11-09 12:00:00		17	19
2018-11-09 13:00:00		19	24
2018-11-09 14:00:00		19	25
2018-11-09 15:00:00		23	13
2018-11-09 16:00:00		21	9
2018-11-09 17:00:00		19	22
2018-11-09 18:00:00		20	33
2018-11-09 19:00:00		19	50
2018-11-09 20:00:00		24	49
2018-11-09 21:00:00		24	85
2018-11-09 22:00:00		28	62
2018-11-09 23:00:00		22	50
2018-11-10 00:00:00		46	75
2018-11-10 01:00:00		21	34
2018-11-10 02:00:00		20	29
2018-11-10 03:00:00		21	32
2018-11-10 04:00:00		21	32
2018-11-10 05:00:00		20	31
2018-11-10 06:00:00		22	26
2018-11-10 07:00:00		23	31
2018-11-10 08:00:00		22	28
2018-11-10 09:00:00		25	45
2018-11-10 10:00:00		33	67
2018-11-10 11:00:00		40	65
2018-11-10 12:00:00		40	78
2018-11-10 13:00:00		47	73
2018-11-10 14:00:00		50	72
2018-11-10 15:00:00		50	66
2018-11-10 16:00:00		52	63
2018-11-10 17:00:00		53	80
2018-11-10 18:00:00		56	72
2018-11-10 19:00:00		62	86
2018-11-10 20:00:00		62	62
2018-11-10 21:00:00		60	73
2018-11-10 22:00:00		60	82
2018-11-10 23:00:00		56	96
2018-11-11 00:00:00		57	84
2018-11-11 01:00:00		69	87
2018-11-11 02:00:00		60	83
2018-11-11 03:00:00		54	72
2018-11-11 04:00:00		48	67
2018-11-11 05:00:00		44	40
2018-11-11 06:00:00		38	42
2018-11-11 07:00:00		38	49
2018-11-11 08:00:00		35	32
2018-11-11 09:00:00		29	40
2018-11-11 10:00:00		29	39
2018-11-11 11:00:00		30	45
2018-11-11 12:00:00		24	34
2018-11-11 13:00:00		29	54
2018-11-11 14:00:00		34	56
2018-11-11 15:00:00		35	39
2018-11-11 16:00:00		31	47
2018-11-11 17:00:00		36	58
2018-11-11 18:00:00		40	62
2018-11-11 19:00:00		40	58
2018-11-11 20:00:00		42	58
2018-11-11 21:00:00		41	59
2018-11-11 22:00:01		41	70
2018-11-11 23:00:01		47	76
2018-11-12 00:00:01		28	44
2018-11-12 01:00:01		48	56
2018-11-12 02:00:01		45	61
2018-11-12 03:00:01		44	67
2018-11-12 04:00:01		49	49
2018-11-12 05:00:01		43	57
2018-11-12 06:00:01		47	51
2018-11-12 07:00:01		46	45
2018-11-12 08:00:01		45	58
2018-11-12 09:00:01		41	46
2018-11-12 10:00:01		41	57
2018-11-12 11:00:01		49	75
2018-11-12 12:00:01		61	82
2018-11-12 13:00:01		65	65
2018-11-12 14:00:01		52	48
2018-11-12 15:00:01		34	26
2018-11-12 16:00:01		34	26
2018-11-12 17:00:01		13	23
2018-11-12 18:00:01		13	23
2018-11-12 19:00:01		10	13
2018-11-12 20:00:01		5	16
2018-11-12 21:00:01		10	16
2018-11-12 22:00:01		10	14
2018-11-12 23:00:01		9	14
2018-11-13 00:00:01		19	29
2018-11-13 01:00:01		16	22
2018-11-13 02:00:01		13	17
2018-11-13 03:00:01		12	15
2018-11-13 04:00:01		11	18
2018-11-13 05:00:01		9	12
2018-11-13 06:00:01		7	12
2018-11-13 07:00:01		8	16
2018-11-13 08:00:01		6	15
2018-11-13 09:00:01		13	25
2018-11-13 10:00:01		20	39
2018-11-13 11:00:01		23	31
2018-11-13 12:00:01		27	39
2018-11-13 13:00:01		32	30
2018-11-13 14:00:01		25	34
2018-11-13 15:00:01		24	28
2018-11-13 16:00:01		27	29
2018-11-13 17:00:01		31	53
2018-11-13 18:00:01		47	47
2018-11-13 19:00:01		30	40
2018-11-13 20:00:01		40	42
2018-11-13 21:00:01		36	32
2018-11-13 22:00:01		26	38
2018-11-13 23:00:01		22	37
2018-11-14 00:00:01		33	52
2018-11-14 01:00:01		28	37
2018-11-14 02:00:01		37	50
2018-11-14 03:00:01		47	53
2018-11-14 04:00:01		47	50
2018-11-14 05:00:01		40	46
2018-11-14 06:00:01		40	50
2018-11-14 07:00:01		38	43
2018-11-14 08:00:01		34	39
2018-11-14 09:00:01		33	43
2018-11-14 10:00:01		35	65
2018-11-14 11:00:01		44	77
2018-11-14 12:00:01		44	64
2018-11-14 13:00:01		56	61
2018-11-14 14:00:01		79	80
2018-11-14 15:00:01		76	99
2018-11-14 16:00:01		73	91
2018-11-14 17:00:01		54	94
2018-11-14 18:00:01		58	31
2018-11-14 19:00:01		40	11
2018-11-14 20:00:01		42	49
2018-11-14 21:00:01		43	46
2018-11-14 22:00:01		38	44
2018-11-14 23:00:01		36	49
2018-11-15 00:00:01		46	69
2018-11-15 01:00:01		37	54
2018-11-15 02:00:01		36	50
2018-11-15 03:00:01		36	41
2018-11-15 04:00:01		37	54
2018-11-15 05:00:01		40	52
2018-11-15 06:00:01		37	45
2018-11-15 07:00:01		35	43
2018-11-15 08:00:01		39	46
2018-11-15 09:00:01		38	52
2018-11-15 10:00:01		47	63
2018-11-15 11:00:01		53	74
2018-11-15 12:00:01		60	86
2018-11-15 13:00:01		72	99
2018-11-15 14:00:01		86	103
2018-11-15 15:00:01		72	95
2018-11-15 16:00:01		82	81
2018-11-15 17:00:01		77	89
2018-11-15 18:00:01		51	82
2018-11-15 19:00:01		44	43
2018-11-15 20:00:01		42	53
2018-11-15 21:00:01		47	54
2018-11-15 22:00:01		48	57
2018-11-15 23:00:01		9	55
2018-11-16 00:00:01		55	66
2018-11-16 01:00:01		54	70
2018-11-16 02:00:01		53	78
2018-11-16 03:00:01		66	88
2018-11-16 04:00:01		66	72
2018-11-16 05:00:01		69	87
2018-11-16 06:00:01		72	95
2018-11-16 07:00:01		70	91
2018-11-16 08:00:01		66	99
2018-11-16 09:00:01		69	98
2018-11-16 10:00:01		80	115
2018-11-16 11:00:01		89	114
2018-11-16 12:00:01		93	120
2018-11-16 13:00:01		96	96
2018-11-16 14:00:01		91	114
2018-11-16 15:00:01		99	114
2018-11-16 16:00:01		95	114
2018-11-16 17:00:01		97	140
2018-11-16 18:00:01		79	94
2018-11-16 19:00:01		80	83
2018-11-16 20:00:01		76	88
2018-11-16 21:00:01		76	85
2018-11-16 22:00:01		80	95
2018-11-16 23:00:01		77	90
2018-11-17 00:00:01		84	89
2018-11-17 01:00:01		58	103
2018-11-17 02:00:01		63	93
2018-11-17 03:00:01		55	69
2018-11-17 04:00:01		46	86
2018-11-17 05:00:01		41	78
2018-11-17 06:00:01		38	58
2018-11-17 07:00:01		35	53
2018-11-17 08:00:01		35	52
2018-11-17 09:00:01		41	86
2018-11-17 10:00:01		47	89
2018-11-17 11:00:01		52	71
2018-11-17 12:00:01		58	77
2018-11-17 13:00:01		60	78
2018-11-17 14:00:01		56	50
2018-11-17 15:00:01		48	50
2018-11-17 16:00:01		69	117
2018-11-17 17:00:01		112	155
2018-11-17 18:00:01		135	197
2018-11-17 19:00:01		157	191
2018-11-17 20:00:01		139	168
2018-11-17 21:00:01		119	122
2018-11-17 22:00:01		107	145
2018-11-17 23:00:01		106	121
2018-11-18 00:00:01		154	182
2018-11-18 01:00:01		93	71
2018-11-18 02:00:01		89	95
2018-11-18 03:00:01		92	98
2018-11-18 04:00:01		96	87
2018-11-18 05:00:01		102	119
2018-11-18 06:00:01		116	134
2018-11-18 07:00:01		132	147
2018-11-18 08:00:01		143	146
2018-11-18 09:00:01		146	146
2018-11-18 10:00:01		146	150
2018-11-18 11:00:01		140	155
2018-11-18 12:00:01		121	121
2018-11-18 13:00:01		110	144
2018-11-18 14:00:01		134	167
2018-11-18 15:00:01		167	191
2018-11-18 16:00:01		190	257
2018-11-18 17:00:01		211	285
2018-11-18 18:00:01		217	275
2018-11-18 19:00:01		216	283
2018-11-18 20:00:01		207	271
2018-11-18 21:00:01		210	266
2018-11-18 22:00:01		225	252
2018-11-18 23:00:01		213	254
2018-11-19 00:00:01		162	130
2018-11-19 01:00:01		166	235
2018-11-19 02:00:01		155	265
2018-11-19 03:00:01		142	141
2018-11-19 04:00:01		133	166
2018-11-19 05:00:01		126	157
2018-11-19 06:00:01		113	118
2018-11-19 07:00:01		100	3
2018-11-19 08:00:01		84	0
2018-11-19 09:00:01		73	213
2018-11-19 10:00:01		64	112
2018-11-19 11:00:01		65	82
2018-11-19 12:00:01		32	26
2018-11-19 13:00:01		23	3
2018-11-19 14:00:01		22	35
2018-11-19 15:00:01		51	101
2018-11-19 16:00:01		96	122
2018-11-19 17:00:01		107	115
2018-11-19 18:00:01		110	164
2018-11-19 19:00:01		137	190
2018-11-19 20:00:01		152	187
2018-11-19 21:00:01		167	189
2018-11-19 22:00:01		162	186
2018-11-19 23:00:01		153	215
2018-11-20 00:00:01		146	96
2018-11-20 01:00:01		98	60
2018-11-20 02:00:01		84	83
2018-11-20 03:00:01		71	105
2018-11-20 04:00:01		59	119
2018-11-20 05:00:01		55	160
2018-11-20 06:00:02		74	87
2018-11-20 07:00:02		64	46
2018-11-20 08:00:02		57	102
2018-11-20 09:00:02		58	95
2018-11-20 10:00:02		62	62
2018-11-20 11:00:02		50	32
2018-11-20 12:00:02		44	21
2018-11-20 13:00:02		36	21
2018-11-20 14:00:02		39	29
2018-11-20 15:00:02		37	58
2018-11-20 16:00:02		47	76
2018-11-20 17:00:02		78	126
2018-11-20 18:00:02		103	160
2018-11-20 19:00:02		111	162
2018-11-20 20:00:02		113	139
2018-11-20 21:00:02		117	141
2018-11-20 22:00:02		135	188
2018-11-20 23:00:02		166	219
2018-11-21 00:00:02		128	134
2018-11-21 01:00:02		158	171
2018-11-21 02:00:02		153	123
2018-11-21 03:00:02		143	88
2018-11-21 04:00:02		138	106
2018-11-21 05:00:02		122	66
2018-11-21 06:00:02		106	48
2018-11-21 07:00:02		98	47
2018-11-21 08:00:02		94	14
2018-11-21 09:00:02		91	19
2018-11-21 10:00:02		92	31
2018-11-21 11:00:02		94	62
2018-11-21 12:00:02		100	77
2018-11-21 13:00:02		106	93
2018-11-21 14:00:02		96	102
2018-11-21 15:00:02		100	53
2018-11-21 16:00:02		95	37
2018-11-21 17:00:02		100	90
2018-11-21 18:00:02		115	87
2018-11-21 19:00:02		104	94
2018-11-21 20:00:02		96	95
2018-11-21 21:00:02		97	106
2018-11-21 22:00:02		101	111
2018-11-21 23:00:02		94	74
2018-11-22 00:00:02		72	123
2018-11-22 01:00:02		73	124
2018-11-22 02:00:02		73	124
2018-11-22 03:00:02		72	118
2018-11-22 04:00:02		71	112
2018-11-22 05:00:02		69	109
2018-11-22 06:00:02		68	109
2018-11-22 07:00:02		66	111
2018-11-22 08:00:02		64	109
2018-11-22 09:00:02		64	110
2018-11-22 10:00:02		64	125
2018-11-22 11:00:02		67	120
2018-11-22 12:00:02		67	127
2018-11-22 13:00:02		69	139
2018-11-22 14:00:02		71	127
2018-11-22 15:00:02		72	126
2018-11-22 16:00:02		73	132
2018-11-22 17:00:02		75	128
2018-11-22 18:00:02		74	126
2018-11-22 19:00:02		75	127
2018-11-22 20:00:02		76	127
2018-11-22 21:00:02		74	119
2018-11-22 22:00:02		73	115
2018-11-22 23:00:02		72	117
2018-11-23	147	112	130	12	73	2.05	13
2018-11-23 01:00:00	153	117	198	11	69	2	14
2018-11-23 02:00:00	158	120	168	12	56	1.8	13
2018-11-23 03:00:00	139	106	138	12	54	1.6	14
2018-11-23 04:00:00	133	101	130	12	54	1.5	15
2018-11-23 05:00:00	123	98	123	11	62	1.5	18
2018-11-23 06:00:00	129	89	106	11	59	1.6	19
2018-11-23 07:00:00	118	79	63	10	58	1.5	18
2018-11-23 08:00:00	92	68	84	10	57	1.4	17
2018-11-23 09:00:00	89	66	63	11	60	1.4	16
2018-11-23 10:00:00	97	72	76	14	58	1.5	17
2018-11-23 11:00:00	102	76	80	12	54	1.4	21
2018-11-23 12:00:00	89	66	99	13	54	1.5	22
2018-11-23 13:00:00	99	74	113	14	57	1.8	26
2018-11-23 14:00:00	95	71	114	14	62	1.6	30
2018-11-23 15:00:00	94	70	103	14	60	1.4	26
2018-11-23 16:00:00	107	80	150	13	74	1.7	28
2018-11-23 17:00:00	132	100	194	12	80	1.9	20
2018-11-23 18:00:00	143	113	168	12	76	1.8	21
2018-11-23 19:00:00	149	114	154	12	78	1.9	20
2018-11-23 20:00:00	149	114	172	12	79	2.2	19
2018-11-23 21:00:00	156	119	168	12	84	2.5	16
2018-11-23 22:00:00	158	120	160	13	77	2.2	17
2018-11-23 23:00:00	142	108	155	23	83	2.1	15
2018-11-24	137	84	143	13	53	1.55	32
2018-11-24 01:00:00	125	95	80	11	71	2	18
2018-11-24 02:00:00	102	76	57	11	61	1.8	24
2018-11-24 03:00:00	90	67	94	11	64	1.8	23
2018-11-24 04:00:00	104	78	113	14	72	1.8	17
2018-11-24 05:00:00	117	88	103	15	68	1.7	13
2018-11-24 06:00:00	133	101	137	12	55	1.8	15
2018-11-24 07:00:00	150	115	133	11	57	1.7	13
2018-11-24 08:00:00	133	101	116	12	58	1.7	14
2018-11-24 09:00:00	138	105	145	12	61	2.1	11
2018-11-24 10:00:00	144	110	120	13	61	2	15
2018-11-24 11:00:00	134	102	127	14	61	2	20
2018-11-24 12:00:00	132	100	128	14	58	1.8	28
2018-11-24 13:00:00	104	78	121	13	51	1.4	33
2018-11-24 14:00:00	94	69	137	14	58	1.4	40
2018-11-24 15:00:00	110	83	131	16	64	1.4	45
2018-11-24 16:00:00	123	93	156	28	62	1.6	43
2018-11-24 17:00:00	123	93	120	21	59	1.3	42
2018-11-24 18:00:00	113	71	175	20	49	1.3	44
2018-11-24 19:00:00	124	94	156	20	83	2.1	34
2018-11-24 20:00:00	130	99	166	20	67	1.8	34
2018-11-24 21:00:00	118	78	185	15	46	1.4	39
2018-11-24 22:00:00	163	55	275	11	29	0.9	50
2018-11-24 23:00:00	145	60	240	10	26	0.9	52
2018-11-25	256	48	341	10	38	0.95	36
2018-11-25 01:00:00	125	57	199	12	30	1	48
2018-11-25 02:00:00	175	77	299	14	46	1.7	36
2018-11-25 03:00:00	112	84	158	19	44	1.5	45
2018-11-25 04:00:00	110	76	170	20	46	1.3	45
2018-11-25 05:00:00	130	64	210	13	39	1	48
2018-11-25 06:00:00	139	50	228	11	26	0.9	54
2018-11-25 07:00:00	117	60	184	8	16	0.7	54
2018-11-25 08:00:00	185	70	320	7	18	0.7	49
2018-11-25 09:00:00	500	126	1171	7	21	0.7	45
2018-11-25 10:00:00	500	200	2111	6	19	0.6	45
2018-11-25 11:00:00	262	212	145	6	18	0.6	45
2018-11-25 12:00:00	500	245	2496	6	17	0.5	45
2018-11-25 13:00:00	500	254	4061	6	18	0.5	50
2018-11-25 14:00:00	500	192	2974	6	17	0.5	47
2018-11-25 15:00:00	500	144	2502	6	16	0.5	48
2018-11-25 16:00:00	500	140	2217	6	18	0.6	46
2018-11-25 17:00:00	500	122	2016	6	23	0.6	43
2018-11-25 18:00:00	500	116	1846	6	32	0.6	34
2018-11-25 19:00:00	500	107	1648	6	46	0.7	22
2018-11-25 20:00:00	500	100	1524	6	54	0.9	15
2018-11-25 21:00:00	500	94	967	7	56	0.9	14
2018-11-25 22:00:00	447	59	547	7	58	0.9	16
2018-11-25 23:00:00	370	50	476	7	57	1	17
2018-11-26	256	48	341	10	38	0.95	36
2018-11-26 01:00:00	125	47	199	12	30	1	48
2018-11-26 02:00:00	175	77	299	14	46	1.7	36
2018-11-26 03:00:00	112	84	158	19	44	1.5	45
2018-11-26 04:00:00	110	76	170	20	46	1.3	45
2018-11-26 05:00:00	130	64	210	13	39	1	48
2018-11-26 06:00:00	139	50	228	11	26	0.9	54
2018-11-26 07:00:00	117	60	184	8	16	0.7	54
2018-11-26 08:00:00	185	70	320	7	18	0.7	49
2018-11-26 09:00:00	500	126	1171	7	21	0.7	45
2018-11-26 10:00:00	500	200	2111	6	19	0.6	45
2018-11-26 11:00:00	262	212	145	6	18	0.6	45
2018-11-26 12:00:00	500	245	2496	6	17	0.5	46
2018-11-26 13:00:00	500	254	4061	6	18	0.5	50
2018-11-26 14:00:00	500	192	2974	6	17	0.5	47
2018-11-26 15:00:00	500	144	2502	6	16	0.5	48
2018-11-26 16:00:00	500	140	2217	6	18	0.6	46
2018-11-26 17:00:00	500	122	2016	6	23	0.6	43
2018-11-26 18:00:00	500	116	1846	6	32	0.6	34
2018-11-26 19:00:00	500	107	1648	6	46	0.7	22
2018-11-26 20:00:00	500	100	1524	6	54	0.9	15
2018-11-26 21:00:00	500	94	967	7	56	0.9	14
2018-11-26 22:00:00	447	59	547	7	58	0.9	16
2018-11-26 23:00:00	370	50	476	7	57	1	17
2018-11-27	215	71	334	8	64	1.7	12
2018-11-27 01:00:00	308	83	426	8	60	1.8	12
2018-11-27 02:00:00	276	81	403	7	55	1.4	12
2018-11-27 03:00:00	248	78	383	7	51	1.4	12
2018-11-27 04:00:00	229	79	370	7	49	1.3	12
2018-11-27 05:00:00	199	79	347	6	48	1.4	12
2018-11-27 06:00:00	219	82	363	6	48	1.4	12
2018-11-27 07:00:00	255	83	388	6	44	1.4	16
2018-11-27 08:00:00	309	81	427	6	41	1.3	16
2018-11-27 09:00:00	222	70	365	6	37	1.2	23
2018-11-27 10:00:00	154	52	258	7	42	1.2	23
2018-11-27 11:00:00	150	50	250	8	40	1.2	24
2018-11-27 12:00:00	166	58	282	8	43	1.4	24
2018-11-27 13:00:00	157	63	264	8	44	1.3	27
2018-11-27 14:00:00	145	70	239	8	38	1.2	35
2018-11-27 15:00:00	480	60	309	8	38	1.1	36
2018-11-27 16:00:00	172	69	294	8	41	1	33
2018-11-27 17:00:00	167	61	284	9	48	1	30
2018-11-27 18:00:00	165	58	280	8	56	1.1	23
2018-11-27 19:00:00	165	644	280	8	66	1.3	15
2018-11-27 20:00:00	170	71	289	8	65	1.4	16
2018-11-27 21:00:00	155	72	259	8	62	1.6	17
2018-11-27 22:00:00	161	73	272	8	62	1.6	17
2018-11-27 23:00:00	157	71	264	9	67	1.6	13
2018-11-28	139	78	228	9	64	2.1	11
2018-11-28 01:00:00	150	70	249	8	65	1.6	13
2018-11-28 02:00:00	145	70	240	9	61	1.7	15
2018-11-28 03:00:00	127	58	204	9	53	1.8	14
2018-11-28 04:00:00	156	62	262	9	58	1.7	14
2018-11-28 05:00:00	184	76	318	10	57	1.7	13
2018-11-28 06:00:00	166	83	282	10	56	1.7	12
2018-11-28 07:00:00	161	80	271	9	57	1.8	14
2018-11-28 08:00:00	140	79	229	10	58	2	14
2018-11-28 09:00:00	139	74	227	13	56	2.1	14
2018-11-28 10:00:00	132	72	213	12	55	1.8	14
2018-11-28 11:00:00	108	63	166	16	55	1.6	17
2018-11-28 12:00:00	95	51	139	18	52	1.4	23
2018-11-28 13:00:00	121	49	192	13	51	1.7	23
2018-11-28 14:00:00	165	85	280	15	44	1.7	25
2018-11-28 15:00:00	162	111	274	14	56	1.9	24
2018-11-28 16:00:00	150	97	249	13	53	1.8	26
2018-11-28 17:00:00	135	83	220	14	56	1.6	25
2018-11-28 18:00:00	128	69	205	14	61	1.7	20
2018-11-28 19:00:00	132	75	214	12	65	1.8	16
2018-11-28 20:00:00	122	73	194	12	68	2	14
2018-11-28 21:00:00	125	72	200	11	66	2.2	17
2018-11-28 22:00:00	125	75	199	28	66	2.3	14
2018-11-28 23:00:00	121	84	191	11	63	2.5	12
2018-11-29	153	112	242	10	70	2.8	12
2018-11-29 01:00:00	124	84	197	10	64	2.4	12
2018-11-29 02:00:00	129	88	208	10	62	2.4	13
2018-11-29 03:00:00	123	80	195	10	57	2.4	12
2018-11-29 04:00:00	119	71	188	9	56	2.3	12
2018-11-29 05:00:00	126	73	201	9	57	2.5	12
2018-11-29 06:00:00	127	76	204	9	59	2.4	12
2018-11-29 07:00:00	125	78	199	9	56	2.4	12
2018-11-29 08:00:00	120	80	190	9	55	2.4	12
2018-11-29 09:00:00	108	80	166	9	53	2.4	11
2018-11-29 10:00:00	110	70	170	10	50	25	12
2018-11-29 11:00:00	102	63	153	10	49	2.6	12
2018-11-29 12:00:00	97	57	144	11	51	2.4	13
2018-11-29 13:00:00	104	60	157	12	54	2.4	16
2018-11-29 14:00:00	104	78	153	13	55	2.3	20
2018-11-29 15:00:00	101	72	152	13	60	2	22
2018-11-29 16:00:00	128	97	184	16	76	2.3	23
2018-11-29 17:00:00	160	122	232	13	88	2.6	23
2018-11-29 18:00:00	189	142	268	10	94	2.7	211
2018-11-29 19:00:00	200	150	285	10	94	2.8	20
2018-11-29 20:00:00	205	155	290	10	91	2.9	18
2018-11-29 21:00:00	202	152	335	9	84	3.3	17
2018-11-29 22:00:00	198	148	341	9	91	3.5	14
2018-11-29 23:00:00	202	152	316	10	87	3.4	14
2018-11-30	147	97	231	10	59	2.05	25
2018-11-30 01:00:00	193	145	232	12	77	2.8	15
2018-11-30 02:00:00	182	137	188	10	74	2.7	15
2018-11-30 03:00:00	145	111	136	10	66	2.4	14
2018-11-30 04:00:00	107	80	104	8	58	2	15
2018-11-30 05:00:00	79	58	102	8	56	2.1	17
2018-11-30 06:00:00	89	66	119	8	56	2	17
2018-11-30 07:00:00	88	60	125	8	49	1.5	21
2018-11-30 08:00:00	65	41	79	8	42	1.3	29
2018-11-30 09:00:00	67	39	83	8	48	1.6	26
2018-11-30 10:00:00	70	42	90	9	48	1.8	28
2018-11-30 11:00:00	72	39	93	10	46	1.8	30
2018-11-30 12:00:00	83	46	116	10	40	1.6	38
2018-11-30 13:00:00	100	56	149	9	38	1.5	43
2018-11-30 14:00:00	110	74	169	8	32	1.3	45
2018-11-30 15:00:00	100	64	149	8	28	1.2	52
2018-11-30 16:00:00	120	73	189	10	40	1.6	33
2018-11-30 17:00:00	117	88	177	8	37	1.7	27
2018-11-30 18:00:00	124	92	198	8	44	1.9	29
2018-11-30 19:00:00	137	104	194	8	54	2	12
2018-11-30 20:00:00	140	107	215	9	52	1.6	18
2018-11-30 21:00:00	133	85	216	9	52	1.5	19
2018-11-30 22:00:00	123	75	196	10	49	1.4	22
2018-11-30 23:00:00	110	66	169	10	45	1.3	29

## Sheet: 12月
日期	AQI	PM2.5	PM10	SO2	NO2	CO	O3
2018-12-01	304	120	1028	8	41	1.1	27
2018-12-01 01:00:00	114	48	178	10	32	1	44
2018-12-01 02:00:00	120	50	180	10	32	1	42
2018-12-01 03:00:00	136	60	222	10	45	1.4	24
2018-12-01 04:00:00	153	77	255	11	44	1.5	18
2018-12-01 05:00:00	129	77	208	9	36	1.2	26
2018-12-01 06:00:00	189	70	328	8	28	1	35
2018-12-01 07:00:00	500	100	1792	7	22	0.8	42
2018-12-01 08:00:00	500	184	1464	7	22	0.8	39
2018-12-01 09:00:00	496	160	596	6	20	0.7	40
2018-12-01 10:00:00	500	161	2330	6	17	0.5	47
2018-12-01 11:00:00	500	509	3106	6	18	0.5	48
2018-12-01 12:00:00	500	426	2624	6	20	0.6	44
2018-12-01 13:00:00	500	402	3427	6	21	0.6	43
2018-12-01 14:00:00	500	382	3285	6	23	0.6	40
2018-12-01 15:00:00	500	337	3106	6	20	0.7	42
2018-12-01 16:00:00	500	351	4578	6	17	0.6	44
2018-12-01 17:00:00	500	365	3844	5	19	0.7	40
2018-12-01 18:00:00	500	329	3195	6	22	0.7	38
2018-12-01 19:00:00	500	285	3007	5	23	0.7	36
2018-12-01 20:00:00	500	244	2385	5	27	0.7	33
2018-12-01 21:00:00	500	188	1987	6	30	0.8	31
2018-12-01 22:00:00	500	161	1860	6	38	0.9	24
2018-12-01 23:00:00	500	178	1892	6	41	1	21
2018-12-02	284	105	988	6	37	1.05	25
2018-12-02 01:00:00	500	202	1754	6	42	1.1	18
2018-12-02 02:00:00	500	176	1114	6	38	1	25
2018-12-02 03:00:00	478	104	578	7	38	1	26
2018-12-02 04:00:00	230	62	371	10	41	1	24
2018-12-02 05:00:00	176	47	301	7	38	1.1	29
2018-12-02 06:00:00	158	33	265	6	38	1	31
2018-12-02 07:00:00	169	31	288	6	34	0.9	32
2018-12-02 08:00:00	174	36	298	6	32	0.9	33
2018-12-02 09:00:00	183	38	316	6	40	1	26
2018-12-02 10:00:00	168	40	286	7	41	1	27
2018-12-02 11:00:00	169	36	288	7	44	1.2	26
2018-12-02 12:00:00	192	45	333	7	39	1.4	27
2018-12-02 13:00:00	184	53	318	7	38	1.4	28
2018-12-02 14:00:00	183	55	316	7	36	1.4	29
2018-12-02 15:00:00	200	58	349	7	36	1.4	28
2018-12-02 16:00:00	216	64	361	7	36	1.4	27
2018-12-02 17:00:00	190	66	329	7	36	1.3	28
2018-12-02 18:00:00	172	62	294	6	41	1.3	25
2018-12-02 19:00:00	130	49	210	6	43	1.2	26
2018-12-02 20:00:00	120	40	190	7	50	1.4	18
2018-12-02 21:00:00	101	40	152	7	38	1.2	29
2018-12-02 22:00:00	82	32	114	6	32	1.1	32
2018-12-02 23:00:00	77	26	104	6	32	1	31
2018-12-03	86	47	122	7	41	1.2	25
2018-12-03 01:00:00	64	24	77	6	31	1	33
2018-12-03 02:00:00	60	23	70	6	38	1.2	26
2018-12-03 03:00:00	59	24	68	6	43	1.2	22
2018-12-03 04:00:00	64	25	78	6	45	1.2	21
2018-12-03 05:00:00	56	22	61	6	42	1.2	22
2018-12-03 06:00:00	29	20	19	7	45	1.3	18
2018-12-03 07:00:00	32	22	32	6	40	1.3	22
2018-12-03 08:00:00	26	18	18	6	45	1.2	18
2018-12-03 09:00:00	50	20	50	7	49	1.4	14
2018-12-03 10:00:00	60	28	70	8	49	1.7	14
2018-12-03 11:00:00	70	36	90	8	44	1.9	18
2018-12-03 12:00:00	69	33	88	8	37	1.5	25
2018-12-03 13:00:00	62	34	74	8	29	1.2	36
2018-12-03 14:00:00	55	25	59	7	20	0.9	43
2018-12-03 15:00:00	59	25	68	7	31	1	40
2018-12-03 16:00:00	59	28	67	7	38	1.1	39
2018-12-03 17:00:00	60	37	69	8	45	1.2	38
2018-12-03 18:00:00	65	45	80	8	48	1.3	32
2018-12-03 19:00:00	65	45	80	8	48	1.3	32
2018-12-03 20:00:00	90	67	127	7	54	1.4	24
2018-12-03 21:00:00	94	65	137	8	57	1.4	20
2018-12-03 22:00:00	98	61	145	10	53	1.5	17
2018-12-03 23:00:00	0	0	0	0	0	0	0
2018-12-04 00:00:00		64	133
2018-12-04 01:00:00		72	167
2018-12-04 02:00:00		77	183
2018-12-04 03:00:00		80	183
2018-12-04 04:00:00		83	185
2018-12-04 05:00:00		83	173
2018-12-04 06:00:00		78	156
2018-12-04 07:00:00		80	163
2018-12-04 08:00:00		76	142
2018-12-04 09:00:00		65	130
2018-12-04 10:00:00		72	142
2018-12-04 11:00:00		69	142
2018-12-04 12:00:00		64	135
2018-12-04 13:00:00		72	146
2018-12-04 14:00:00		80	146
2018-12-04 15:00:00		71	123
2018-12-04 16:00:00		63	108
2018-12-04 17:00:00		72	118
2018-12-04 18:00:00		65	106
2018-12-04 19:00:00		64	91
2018-12-04 20:00:00		54	70
2018-12-04 21:00:00		38	70
2018-12-04 22:00:00		49	91
2018-12-04 23:00:00		56	93
2018-12-05 00:00:00		71	83
2018-12-05 01:00:00		65	118
2018-12-05 02:00:00		66	90
2018-12-05 03:00:00		59	78
2018-12-05 04:00:00		50	71
2018-12-05 05:00:00		58	76
2018-12-05 06:00:00		61	47
2018-12-05 07:00:00		49	67
2018-12-05 08:00:00		39	30
2018-12-05 09:00:00		41	33
2018-12-05 10:00:00		44	45
2018-12-05 11:00:00		41	49
2018-12-05 12:00:00		31	60
2018-12-05 13:00:00		39	64
2018-12-05 14:00:00		41	37
2018-12-05 15:00:00		40	50
2018-12-05 16:00:00		40	52
2018-12-05 17:00:00		60	122
2018-12-05 18:00:00		67	82
2018-12-05 19:00:00		66	90
2018-12-05 20:00:00		73	85
2018-12-05 21:00:00		72	81
2018-12-05 22:00:00		74	82
2018-12-05 23:00:00		79	96
2018-12-06 00:00:00		103	107
2018-12-06 01:00:00		64	54
2018-12-06 02:00:00		50	53
2018-12-06 03:00:00		47	62
2018-12-06 04:00:00		46	50
2018-12-06 05:00:00		52	78
2018-12-06 06:00:00		52	48
2018-12-06 07:00:00		46	44
2018-12-06 08:00:00		45	51
2018-12-06 09:00:00		44	53
2018-12-06 10:00:00		50	61
2018-12-06 11:00:00		52	81
2018-12-06 12:00:00		49	78
2018-12-06 13:00:00		70	117
2018-12-06 14:00:00		95	141
2018-12-06 15:00:00		115	165
2018-12-06 16:00:00		130	169
2018-12-06 17:00:00		125	128
2018-12-06 18:00:00		113	152
2018-12-06 19:00:00		109	105
2018-12-06 20:00:00		115	152
2018-12-06 21:00:00		112	152
2018-12-06 22:00:00		118	164
2018-12-06 23:00:00		123	165
2018-12-07 00:00:00		95	120
2018-12-07 01:00:00		118	153
2018-12-07 02:00:00		116	155
2018-12-07 03:00:00		110	159
2018-12-07 04:00:00		106	152
2018-12-07 05:00:00		98	136
2018-12-07 06:00:00		83	116
2018-12-07 07:00:00		78	105
2018-12-07 08:00:00		66	72
2018-12-07 09:00:00		36	87
2018-12-07 10:00:00		40	68
2018-12-07 11:00:00		61	92
2018-12-07 12:00:00		57	85
2018-12-07 13:00:00		57	103
2018-12-07 14:00:00		60	151
2018-12-07 15:00:00		62	54
2018-12-07 16:00:00		61	44
2018-12-07 17:00:00		40	105
2018-12-07 18:00:00		52	94
2018-12-07 19:00:00		52	74
2018-12-07 20:00:00		53	85
2018-12-07 21:00:00		62	93
2018-12-07 22:00:00		70	92
2018-12-07 23:00:00		69	88
2018-12-08 00:00:00		89	110
2018-12-08 01:00:00		68	92
2018-12-08 02:00:00		72	80
2018-12-08 03:00:00		63	71
2018-12-08 04:00:00		56	72
2018-12-08 05:00:00		54	71
2018-12-08 06:00:00		52	82
2018-12-08 07:00:00		58	73
2018-12-08 08:00:00		48	51
2018-12-08 09:00:00		46	69
2018-12-08 10:00:00		55	85
2018-12-08 11:00:00		61	92
2018-12-08 12:00:00		62	100
2018-12-08 13:00:00		66	109
2018-12-08 14:00:00		78	102
2018-12-08 15:00:00		94	130
2018-12-08 16:00:00		115	133
2018-12-08 17:00:00		107	146
2018-12-08 18:00:00		108	141
2018-12-08 19:00:00		109	132
2018-12-08 20:00:00		104	130
2018-12-08 21:00:00		97	119
2018-12-08 22:00:00		96	126
2018-12-08 23:00:00		102	129
2018-12-09 00:00:00		126	161
2018-12-09 01:00:00		113	133
2018-12-09 02:00:00		98	125
2018-12-09 03:00:00		86	113
2018-12-09 04:00:00		70	96
2018-12-09 05:00:00		66	75
2018-12-09 06:00:00		66	90
2018-12-09 07:00:00		64	84
2018-12-09 08:00:00		54	83
2018-12-09 09:00:00		54	96
2018-12-09 10:00:00		68	109
2018-12-09 11:00:00		76	96
2018-12-09 12:00:00		77	126
2018-12-09 13:00:00		75	109
2018-12-09 14:00:00		72	114
2018-12-09 15:00:00		78	122
2018-12-09 16:00:00		94	127
2018-12-09 17:00:00		109	144
2018-12-09 18:00:00		112	136
2018-12-09 19:00:00		124	154
2018-12-09 20:00:00		145	174
2018-12-09 21:00:00		150	183
2018-12-09 22:00:00		146	169
2018-12-09 23:00:00		149	169
2018-12-10 00:00:00		111	142
2018-12-10 01:00:00		129	169
2018-12-10 02:00:00		119	167
2018-12-10 03:00:00		120	167
2018-12-10 04:00:00		115	162
2018-12-10 05:00:00		101	151
2018-12-10 06:00:00		94	143
2018-12-10 07:00:00		91	143
2018-12-10 08:00:00		89	142
2018-12-10 09:00:00		96	152
2018-12-10 10:00:00		103	182
2018-12-10 11:00:00		108	168
2018-12-10 12:00:00		112	171
2018-12-10 13:00:00		134	182
2018-12-10 14:00:00		146	161
2018-12-10 15:00:00		136	132
2018-12-10 16:00:00		130	154
2018-12-10 17:00:00		110	151
2018-12-10 18:00:00		84	110
2018-12-10 19:00:00		66	111
2018-12-10 20:00:00		68	104
2018-12-10 21:00:00		74	108
2018-12-10 22:00:00		78	106
2018-12-10 23:00:00		80	107
2018-12-11 00:00:00		101	122
2018-12-11 01:00:00		80	103
2018-12-11 02:00:00		76	92
2018-12-11 03:00:00		72	89
2018-12-11 04:00:00		68	89
2018-12-11 05:00:00		62	80
2018-12-11 06:00:00		62	85
2018-12-11 07:00:00		64	87
2018-12-11 08:00:00		63	85
2018-12-11 09:00:00		61	85
2018-12-11 10:00:00		69	100
2018-12-11 11:00:00		67	101
2018-12-11 12:00:00		72	110
2018-12-11 13:00:00		85	129
2018-12-11 14:00:00		100	127
2018-12-11 15:00:00		100	129
2018-12-11 16:00:00		103	134
2018-12-11 17:00:00		104	129
2018-12-11 18:00:00		108	126
2018-12-11 19:00:00		115	141
2018-12-11 20:00:00		120	142
2018-12-11 21:00:00		118	144
2018-12-11 22:00:00		117	139
2018-12-11 23:00:00		119	144
2018-12-12 00:00:00		139	170
2018-12-12 01:00:00		121	114
2018-12-12 02:00:00		112	149
2018-12-12 03:00:00		125	154
2018-12-12 04:00:00		132	147
2018-12-12 05:00:00		124	118
2018-12-12 06:00:00		120	127
2018-12-12 07:00:01		113	128
2018-12-12 08:00:01		105	118
2018-12-12 09:00:01		91	128
2018-12-12 10:00:01		89	137
2018-12-12 11:00:01		86	125
2018-12-12 12:00:01		86	125
2018-12-12 13:00:01		88	118
2018-12-12 14:00:01		96	120
2018-12-12 15:00:01		116	150
2018-12-12 16:00:01		14	84
2018-12-12 17:00:01		110	182
2018-12-12 18:00:01		128	200
2018-12-12 19:00:01		144	216
2018-12-12 20:00:01		144	179
2018-12-12 21:00:01		151	180
2018-12-12 22:00:01		160	196
2018-12-12 23:00:01		164	194
2018-12-13 00:00:01		196	256
2018-12-13 01:00:01		166	201
2018-12-13 02:00:01		178	212
2018-12-13 03:00:01		180	213
2018-12-13 04:00:01		173	210
2018-12-13 05:00:01		162	200
2018-12-13 06:00:01		144	181
2018-12-13 07:00:01		122	171
2018-12-13 08:00:01		106	148
2018-12-13 09:00:01		114	125
2018-12-13 10:00:01		118	145
2018-12-13 11:00:01		109	144
2018-12-13 12:00:01		122	164
2018-12-13 13:00:01		126	190
2018-12-13 14:00:01		126	204
2018-12-13 15:00:01		149	185
2018-12-13 16:00:01		184	240
2018-12-13 17:00:01		206	243
2018-12-13 18:00:01		190	218
2018-12-13 19:00:01		200	240
2018-12-13 20:00:01		220	249
2018-12-13 21:00:01		233	286
2018-12-13 22:00:01		240	269
2018-12-13 23:00:01		232	317
2018-12-14 00:00:01		210	303
2018-12-14 01:00:01		195	267
2018-12-14 02:00:01		235	308
2018-12-14 03:00:01		218	253
2018-12-14 04:00:01		218	256
2018-12-14 05:00:01		215	250
2018-12-14 06:00:01		204	260
2018-12-14 07:00:01		189	232
2018-12-14 08:00:01		202	217
2018-12-14 09:00:01		202	284
2018-12-14 10:00:01		183	246
2018-12-14 11:00:01		184	261
2018-12-14 12:00:01		179	230
2018-12-14 13:00:01		176	225
2018-12-14 14:00:01		196	254
2018-12-14 15:00:01		221	261
2018-12-14 16:00:01		268	349
2018-12-14 17:00:01		308	352
2018-12-14 18:00:01		315	327
2018-12-14 19:00:01		294	257
2018-12-14 20:00:01		272	322
2018-12-14 21:00:01		218	337
2018-12-14 22:00:01		297	198
2018-12-14 23:00:01		188	290
2018-12-15 00:00:01		196	263
2018-12-15 01:00:01		214	283
2018-12-15 02:00:01		269	374
2018-12-15 03:00:01		304	362
2018-12-15 04:00:01		295	443
2018-12-15 05:00:01		264	322
2018-12-15 06:00:01		259	296
2018-12-15 07:00:01		220	249
2018-12-15 08:00:01		210	291
2018-12-15 09:00:01		182	140
2018-12-15 10:00:01		148	210
2018-12-15 11:00:01		124	169
2018-12-15 12:00:01		137	185
2018-12-15 13:00:01		155	163
2018-12-15 14:00:01		144	200
2018-12-15 15:00:01		172	277
2018-12-15 16:00:01		230	280
2018-12-15 17:00:01		242	253
2018-12-15 18:00:01		283	345
2018-12-15 19:00:01		303	346
2018-12-15 20:00:01		239	371
2018-12-15 21:00:01		204	235
2018-12-15 22:00:01		195	233
2018-12-15 23:00:01		202	234
2018-12-16 00:00:01		192	234
2018-12-16 01:00:01		194	209
2018-12-16 02:00:01		172	202
2018-12-16 03:00:01		192	221
2018-12-16 04:00:01		205	159
2018-12-16 05:00:01		172	57
2018-12-16 06:00:01		185	218
2018-12-16 07:00:01		219	202
2018-12-16 08:00:01		219	194
2018-12-16 09:00:01		201	191
2018-12-16 10:00:01		203	220
2018-12-16 11:00:01		212	265
2018-12-16 12:00:01		225	251
2018-12-16 13:00:01		232	293
2018-12-16 14:00:01		213	195
2018-12-16 15:00:01		166	196
2018-12-16 16:00:01		198	267
2018-12-16 17:00:01		262	278
2018-12-16 18:00:01		259	283
2018-12-16 19:00:01		245	236
2018-12-16 20:00:01		209	232
2018-12-16 21:00:01		209	246
2018-12-16 22:00:01		213	190
2018-12-16 23:00:01		172	155
2018-12-17 00:00:01		150	194
2018-12-17 01:00:01		206	213
2018-12-17 02:00:01		206	213
2018-12-17 03:00:01		206	213
2018-12-17 04:00:01		206	213
2018-12-17 05:00:01		206	213
2018-12-17 06:00:01		122	5
2018-12-17 07:00:01		107	117
2018-12-17 08:00:01		99	58
2018-12-17 09:00:01		93	131
2018-12-17 10:00:01		91	146
2018-12-17 11:00:01		81	56
2018-12-17 12:00:01		68	42
2018-12-17 13:00:01		68	94
2018-12-17 14:00:01		43	7
2018-12-17 15:00:01		26	8
2018-12-17 16:00:01		48	140
2018-12-17 17:00:01		108	159
2018-12-17 18:00:01		129	126
2018-12-17 19:00:01		114	195
2018-12-17 20:00:01		110	121
2018-12-17 21:00:01		120	158
2018-12-17 22:00:01
2018-12-17 23:00:01
2018-12-18 00:00:01		170	201
2018-12-18 01:00:01		124	119
2018-12-18 02:00:01		134	236
2018-12-18 03:00:01		127	186
2018-12-18 04:00:01		130	138
2018-12-18 05:00:01		140	185
2018-12-18 06:00:01		159	119
2018-12-18 07:00:01		156	235
2018-12-18 08:00:01		156	228
2018-12-18 09:00:01		148	184
2018-12-18 10:00:01		154	167
2018-12-18 11:00:01		156	135
2018-12-18 12:00:01		140	129
2018-12-18 13:00:01		145	166
2018-12-18 14:00:01		158	147
2018-12-18 15:00:01		159	228
2018-12-18 16:00:01		170	183
2018-12-18 17:00:01		164	183
2018-12-18 18:00:01		194	227
2018-12-18 19:00:01		231	277
2018-12-18 20:00:01		239	271
2018-12-18 21:00:01		223	249
2018-12-18 22:00:01		211	242
2018-12-18 23:00:01		226	303
2018-12-19 00:00:01		155	137
2018-12-19 01:00:01		193	204
2018-12-19 02:00:01		202	221
2018-12-19 03:00:01		196	192
2018-12-19 04:00:01		183	25
2018-12-19 05:00:01		165	14
2018-12-19 06:00:01		155	33
2018-12-19 07:00:01		150	0
2018-12-19 08:00:01		156	24
2018-12-19 09:00:01		140	108
2018-12-19 10:00:01		143	78
2018-12-19 11:00:01		148	89
2018-12-19 12:00:01		143	93
2018-12-19 13:00:01		130	134
2018-12-19 14:00:01		148	115
2018-12-19 15:00:01		181	165
2018-12-19 16:00:01		183	194
2018-12-19 17:00:01		169	210
2018-12-19 18:00:01		189	184
2018-12-19 19:00:01		174	310
2018-12-19 20:00:01		141	272
2018-12-19 21:00:01		104	28
2018-12-19 22:00:01		92	0
2018-12-19 23:00:01		88	67
2018-12-20 00:00:01		77	22
2018-12-20 01:00:01		80	0
2018-12-20 02:00:01		75	0
2018-12-20 03:00:01		0	0
2018-12-20 04:00:01		46	5
2018-12-20 05:00:01		45	7
2018-12-20 06:00:01		37	5
2018-12-20 07:00:01		0	0
2018-12-20 08:00:01		42	12
2018-12-20 09:00:01		45	67
2018-12-20 10:00:01		55	34
2018-12-20 11:00:01		63	35
2018-12-20 12:00:01		54	46
2018-12-20 13:00:01		59	9
2018-12-20 14:00:01		59	23
2018-12-20 15:00:02		62	55
2018-12-20 16:00:02		61	0
2018-12-20 17:00:02		58	58
2018-12-20 18:00:02		52	22
2018-12-20 19:00:02		56	104
2018-12-20 20:00:02		56	44
2018-12-20 21:00:02		55	46
2018-12-20 22:00:02		0	0
2018-12-20 23:00:02		0	0
2018-12-21 00:00:02		59	31
2018-12-21 01:00:02		64	60
2018-12-21 02:00:02		58	100
2018-12-21 03:00:02		47	12
2018-12-21 04:00:02		43	22
2018-12-21 05:00:02		49	73
2018-12-21 06:00:02		67	74
2018-12-21 07:00:02		70	69
2018-12-21 08:00:02		58	57
2018-12-21 09:00:02		55	72
2018-12-21 10:00:02		50	56
2018-12-21 11:00:02		51	58
2018-12-21 12:00:02		57	9
2018-12-21 13:00:02		58	72
2018-12-21 14:00:02		57	21
2018-12-21 15:00:02		48	36
2018-12-21 16:00:02		40	42
2018-12-21 17:00:02		46	33
2018-12-21 18:00:02		51	78
2018-12-21 19:00:02		56	0
2018-12-21 20:00:02
2018-12-21 21:00:02
2018-12-21 22:00:02
2018-12-21 23:00:02
2018-12-22 00:00:02		62	60
2018-12-22 01:00:02		46	37
2018-12-22 02:00:02		47	0
2018-12-22 03:00:02		41	12
2018-12-22 04:00:02		40	0
2018-12-22 05:00:02		38	0
2018-12-22 06:00:02		30	0
2018-12-22 07:00:02		33	0
2018-12-22 08:00:02		22	0
2018-12-22 09:00:02		35	0
2018-12-22 10:00:02		20	24
2018-12-22 11:00:02		56	0
2018-12-22 12:00:02		34	58
2018-12-22 13:00:02		51	68
2018-12-22 14:00:02		61	78
2018-12-22 15:00:02		68	84
2018-12-22 16:00:02		76	65
2018-12-22 17:00:02		70	43
2018-12-22 18:00:02		56	40
2018-12-22 19:00:02		69	71
2018-12-22 20:00:02		74	82
2018-12-22 21:00:02		82	99
2018-12-22 22:00:02		87	102
2018-12-22 23:00:02		87	93
2018-12-23 00:00:02
2018-12-23 01:00:02
2018-12-23 02:00:02
2018-12-23 03:00:02
2018-12-23 04:00:02
2018-12-23 05:00:02
2018-12-23 06:00:02
2018-12-23 07:00:02
2018-12-23 08:00:02
2018-12-23 09:00:02
2018-12-23 10:00:02
2018-12-23 11:00:02
2018-12-23 12:00:02
2018-12-23 13:00:02
2018-12-23 14:00:02
2018-12-23 15:00:02
2018-12-23 16:00:02
2018-12-23 17:00:02
2018-12-23 18:00:02
2018-12-23 19:00:02
2018-12-23 20:00:02
2018-12-23 21:00:02
2018-12-23 22:00:02
2018-12-23 23:00:02
2018-12-24 00:00:02		96	129
2018-12-24 01:00:02		84	105
2018-12-24 02:00:02		83	85
2018-12-24 03:00:02		83	93
2018-12-24 04:00:02		84	116
2018-12-24 05:00:02		84	99
2018-12-24 06:00:02		70	98
2018-12-24 07:00:02		64	91
2018-12-24 08:00:02		53	80
2018-12-24 09:00:02		50	107
2018-12-24 10:00:02		46	68
2018-12-24 11:00:02		40	79
2018-12-24 12:00:02		48	89
2018-12-24 13:00:02		56	84
2018-12-24 14:00:02		66	74
2018-12-24 15:00:02		65	94
2018-12-24 16:00:02		74	108
2018-12-24 17:00:02		103	140
2018-12-24 18:00:02		117	120
2018-12-24 19:00:02		112	139
2018-12-24 20:00:02		130	200
2018-12-24 21:00:02		141	187
2018-12-24 22:00:02		154	220
2018-12-24 23:00:02		134	128
2018-12-25 00:00:02		96	129
2018-12-25 01:00:02		84	105
2018-12-25 02:00:02		83	85
2018-12-25 03:00:02		83	93
2018-12-25 04:00:02		84	116
2018-12-25 05:00:02		84	99
2018-12-25 06:00:02		70	98
2018-12-25 07:00:02		64	91
2018-12-25 08:00:02		53	80
2018-12-25 09:00:02		50	107
2018-12-25 10:00:02		46	68
2018-12-25 11:00:02		40	79
2018-12-25 12:00:02		48	89
2018-12-25 13:00:02		56	84
2018-12-25 14:00:02		66	74
2018-12-25 15:00:02		65	94
2018-12-25 16:00:02		74	108
2018-12-25 17:00:02		103	140
2018-12-25 18:00:02		117	120
2018-12-25 19:00:02		112	139
2018-12-25 20:00:02		130	200
2018-12-25 21:00:02		141	187
2018-12-25 22:00:02		154	220
2018-12-25 23:00:02		134	128
2018-12-26 00:00:02		133	159
2018-12-26 01:00:02		158	190
2018-12-26 02:00:02		154	177
2018-12-26 03:00:02		147	181
2018-12-26 04:00:02		142	163
2018-12-26 05:00:02		135	108
2018-12-26 06:00:02		127	139
2018-12-26 07:00:02		126	139
2018-12-26 08:00:02		134	150
2018-12-26 09:00:02		130	148
2018-12-26 10:00:02		141	170
2018-12-26 11:00:02		151	182
2018-12-26 12:00:02		161	202
2018-12-26 13:00:02		172	200
2018-12-26 14:00:02		164	212
2018-12-26 15:00:02		151	206
2018-12-26 16:00:02		144	177
2018-12-26 17:00:02		131	152
2018-12-26 18:00:02		131	160
2018-12-26 19:00:02		143	164
2018-12-26 20:00:02		142	156
2018-12-26 21:00:02		123	142
2018-12-26 22:00:02		120	116
2018-12-26 23:00:02		112	104
2018-12-27 00:00:02		136	163
2018-12-27 01:00:02		104	137
2018-12-27 02:00:02		114	124
2018-12-27 03:00:02		122	132
2018-12-27 04:00:02		130	103
2018-12-27 05:00:02		126	110
2018-12-27 06:00:02		108	130
2018-12-27 07:00:02		100	121
2018-12-27 08:00:02		106	112
2018-12-27 09:00:02		110	128
2018-12-27 10:00:02		114	132
2018-12-27 11:00:02		117	152
2018-12-27 12:00:02		124	166
2018-12-27 13:00:02		133	148
2018-12-27 14:00:02		127	152
2018-12-27 15:00:02		144	168
2018-12-27 16:00:02		156	179
2018-12-27 17:00:02		162	181
2018-12-27 18:00:02		160	180
2018-12-27 19:00:02		161	182
2018-12-27 20:00:02		174	201
2018-12-27 21:00:02		170	193
2018-12-27 22:00:02		175	195
2018-12-27 23:00:02		179	203
2018-12-28 00:00:02		141	181
2018-12-28 01:00:02		176	206
2018-12-28 02:00:02		187	238
2018-12-28 03:00:02		190	245
2018-12-28 04:00:02		166	191
2018-12-28 05:00:02		141	172
2018-12-28 06:00:02		114	166
2018-12-28 07:00:02		98	163
2018-12-28 08:00:02		103	164
2018-12-28 09:00:02		106	175
2018-12-28 10:00:02		104	177
2018-12-28 11:00:02		108	170
2018-12-28 12:00:02		111	181
2018-12-28 13:00:02		112	168
2018-12-28 14:00:02		121	169
2018-12-28 15:00:02		105	206
2018-12-28 16:00:02		108	290
2018-12-28 17:00:02		101	236
2018-12-28 18:00:02		104	158
2018-12-28 19:00:02		109	233
2018-12-28 20:00:02		84	186
2018-12-28 21:00:02		117	191
2018-12-28 22:00:02		123	169
2018-12-28 23:00:03		122	159
2018-12-29 00:00:03		107	153
2018-12-29 01:00:03		101	132
2018-12-29 02:00:03		95	102
2018-12-29 03:00:03		87	153
2018-12-29 04:00:03		83	138
2018-12-29 05:00:03		78	113
2018-12-29 06:00:03		81	124
2018-12-29 07:00:03		79	114
2018-12-29 08:00:03		76	115
2018-12-29 09:00:03		83	119
2018-12-29 10:00:03		75	84
2018-12-29 11:00:03		81	116
2018-12-29 12:00:03		86	130
2018-12-29 13:00:03		89	115
2018-12-29 14:00:03		92	146
2018-12-29 15:00:03		104	164
2018-12-29 16:00:03		113	164
2018-12-29 17:00:03		110	144
2018-12-29 18:00:03		105	153
2018-12-29 19:00:03		112	151
2018-12-29 20:00:03		122	170
2018-12-29 21:00:03		134	182
2018-12-29 22:00:03		134	174
2018-12-29 23:00:03		116	134
2018-12-30 00:00:03		108	169
2018-12-30 01:00:03		100	149
2018-12-30 02:00:03		100	154
2018-12-30 03:00:03		102	175
2018-12-30 04:00:03		113	181
2018-12-30 05:00:03		116	178
2018-12-30 06:00:03		101	156
2018-12-30 07:00:03		96	160
2018-12-30 08:00:03		96	127
2018-12-30 09:00:03		81	150
2018-12-30 10:00:03		92	146
2018-12-30 11:00:03		95	149
2018-12-30 12:00:03		91	171
2018-12-30 13:00:03		104	174
2018-12-30 14:00:03		118	142
2018-12-30 15:00:03		95	174
2018-12-30 16:00:03		98	198
2018-12-30 17:00:03		93	205
2018-12-30 18:00:03		91	202
2018-12-30 19:00:03		98	209
2018-12-30 20:00:03		99	216
2018-12-30 21:00:03		117	216
2018-12-30 22:00:03		108	200
2018-12-30 23:00:03		109	205
2018-12-31 00:00:03		134	212
2018-12-31 01:00:03		108	190
2018-12-31 02:00:03		108	202
2018-12-31 03:00:03		115	230
2018-12-31 04:00:03		122	211
2018-12-31 05:00:03		121	208
2018-12-31 06:00:03		119	194
2018-12-31 07:00:03		112	192
2018-12-31 08:00:03		112	242
2018-12-31 09:00:03		118	257
2018-12-31 10:00:03		141	238
2018-12-31 11:00:03		156	251
2018-12-31 12:00:03		161	262
2018-12-31 13:00:03		154	253
2018-12-31 14:00:03		155	258
2018-12-31 15:00:03		155	262
2018-12-31 16:00:03		157	244
2018-12-31 17:00:03		137	242
2018-12-31 18:00:03		166	282
2018-12-31 19:00:03		175	259
2018-12-31 20:00:03		169	247
2018-12-31 21:00:03		169	250
2018-12-31 22:00:03		170	249
2018-12-31 23:00:03		162	240
